# Supplementary material for: Machine learning-assisted identification of bioindicators predicts medium-chain carboxylate production performance of an anaerobic mixed culture
Source: Microbiome. 2022 Mar 25;10:48. doi: 10.1186/s40168-021-01219-2 (PMC8952268; doi:10.1186/s40168-021-01219-2)
Supplement: Supplementary file 3 — Additional file 2. Comparison of prediction accuracy of different algorithms using the mAML machine learning pipeline for classification. [file 40168_2021_1219_MOESM3_ESM.xlsx]

## Sheet: Instruction
Additional file 2: Comparison of prediction accuracy of different algorithms using the mAML machine pipeline for classification.
Results

## Sheet: 01_mAML_results_nofilter_noover
Algorithm name	Scaler used	Algorithms parameters (Hyperparameters)	Mean test accuracy	Standard deviation of test accuracy	Mean train accuracy	Standard deviation of train accuracy
Random Forest	NonScaler()	{'clf': RandomForestClassifier(bootstrap=True, class_weight=None, criterion='gini', max_depth=None, max_features='auto', max_leaf_nodes=None, min_impurity_decrease=0.0, min_impurity_split=None, min_samples_leaf=1, min_samples_split=2, min_weight_fraction_leaf=0.0, n_estimators=500, n_jobs=None, oob_score=False, random_state=0, verbose=0, warm_start=False), 'scl': NonScaler()}	1	0	1	0
Decision Tree	NonScaler()	{'clf': DecisionTreeClassifier(class_weight=None, criterion='gini', max_depth=None, max_features=None, max_leaf_nodes=None, min_impurity_decrease=0.0, min_impurity_split=None, min_samples_leaf=1, min_samples_split=2, min_weight_fraction_leaf=0.0, presort=False, random_state=0, splitter='best'), 'scl': NonScaler()}	1	0	1	0
Bagging	NonScaler()	{'clf': BaggingClassifier(base_estimator=None, bootstrap=True, bootstrap_features=False, max_features=1.0, max_samples=1.0, n_estimators=10, n_jobs=None, oob_score=False, random_state=0, verbose=0, warm_start=False), 'scl': NonScaler()}	1	0	1	0
Gradient Boosting	NonScaler()	{'clf': GradientBoostingClassifier(criterion='friedman_mse', init=None, learning_rate=0.1, loss='deviance', max_depth=3, max_features=None, max_leaf_nodes=None, min_impurity_decrease=0.0, min_impurity_split=None, min_samples_leaf=1, min_samples_split=2, min_weight_fraction_leaf=0.0, n_estimators=100, n_iter_no_change=None, presort='auto', random_state=None, subsample=1.0, tol=0.0001, validation_f…	1	0	1	0
Extra Trees	NonScaler()	{'clf': ExtraTreesClassifier(bootstrap=False, class_weight=None, criterion='gini', max_depth=None, max_features='auto', max_leaf_nodes=None, min_impurity_decrease=0.0, min_impurity_split=None, min_samples_leaf=1, min_samples_split=2, min_weight_fraction_leaf=0.0, n_estimators=10, n_jobs=None, oob_score=False, random_state=0, verbose=0, warm_start=False), 'scl': NonScaler()}	1	0	1	0
LGBM	NonScaler()	{'clf': LGBMClassifier(boosting_type='gbdt', class_weight=None, colsample_bytree=1.0, importance_type='split', learning_rate=0.1, max_depth=-1, min_child_samples=20, min_child_weight=0.001, min_split_gain=0.0, n_estimators=100, n_jobs=-1, num_leaves=31, objective=None, random_state=0, reg_alpha=0.0, reg_lambda=0.0, silent=True, subsample=1.0, subsample_for_bin=200000, subsample_freq=0), 'scl': No…	1	0	1	0
K-Neighbors	NonScaler()	{'clf': KNeighborsClassifier(algorithm='auto', leaf_size=30, metric='minkowski', metric_params=None, n_jobs=None, n_neighbors=5, p=2, weights='uniform'), 'scl': NonScaler()}	1	0	1	0
K-Neighbors	MinMaxScaler(copy=True, feature_range=(0, 1))	{'clf': KNeighborsClassifier(algorithm='auto', leaf_size=30, metric='minkowski', metric_params=None, n_jobs=None, n_neighbors=5, p=2, weights='uniform'), 'scl': MinMaxScaler(copy=True, feature_range=(0, 1))}	1	0	1	0
K-Neighbors	MaxAbsScaler(copy=True)	{'clf': KNeighborsClassifier(algorithm='auto', leaf_size=30, metric='minkowski', metric_params=None, n_jobs=None, n_neighbors=5, p=2, weights='uniform'), 'scl': MaxAbsScaler(copy=True)}	1	0	1	0
K-Neighbors	StandardScaler(copy=True, with_mean=True, with_std=True)	{'clf': KNeighborsClassifier(algorithm='auto', leaf_size=30, metric='minkowski', metric_params=None, n_jobs=None, n_neighbors=5, p=2, weights='uniform'), 'scl': StandardScaler(copy=True, with_mean=True, with_std=True)}	1	0	1	0
K-Neighbors	RobustScaler(copy=True, quantile_range=(25, 75), with_centering=False, with_scaling=True)	{'clf': KNeighborsClassifier(algorithm='auto', leaf_size=30, metric='minkowski', metric_params=None, n_jobs=None, n_neighbors=5, p=2, weights='uniform'), 'scl': RobustScaler(copy=True, quantile_range=(25, 75), with_centering=False, with_scaling=True)}	1	0	1	0
K-Neighbors	QuantileTransformer(copy=True, ignore_implicit_zeros=False, n_quantiles=1000, output_distribution='uniform', random_state=None, subsample=100000)	{'clf': KNeighborsClassifier(algorithm='auto', leaf_size=30, metric='minkowski', metric_params=None, n_jobs=None, n_neighbors=5, p=2, weights='uniform'), 'scl': QuantileTransformer(copy=True, ignore_implicit_zeros=False, n_quantiles=1000, output_distribution='uniform', random_state=None, subsample=100000)}	1	0	1	0
K-Neighbors	Normalizer(copy=True, norm='l2')	{'clf': KNeighborsClassifier(algorithm='auto', leaf_size=30, metric='minkowski', metric_params=None, n_jobs=None, n_neighbors=5, p=2, weights='uniform'), 'scl': Normalizer(copy=True, norm='l2')}	1	0	1	0
Logistic Regression	NonScaler()	{'clf': LogisticRegression(C=1.0, class_weight=None, dual=False, fit_intercept=True, intercept_scaling=1, l1_ratio=0.15, max_iter=100, multi_class='auto', n_jobs=None, penalty='elasticnet', random_state=0, solver='saga', tol=0.0001, verbose=0, warm_start=False), 'scl': NonScaler()}	1	0	1	0
Logistic Regression	MinMaxScaler(copy=True, feature_range=(0, 1))	{'clf': LogisticRegression(C=1.0, class_weight=None, dual=False, fit_intercept=True, intercept_scaling=1, l1_ratio=0.15, max_iter=100, multi_class='auto', n_jobs=None, penalty='elasticnet', random_state=0, solver='saga', tol=0.0001, verbose=0, warm_start=False), 'scl': MinMaxScaler(copy=True, feature_range=(0, 1))}	1	0	1	0
Logistic Regression	MaxAbsScaler(copy=True)	{'clf': LogisticRegression(C=1.0, class_weight=None, dual=False, fit_intercept=True, intercept_scaling=1, l1_ratio=0.15, max_iter=100, multi_class='auto', n_jobs=None, penalty='elasticnet', random_state=0, solver='saga', tol=0.0001, verbose=0, warm_start=False), 'scl': MaxAbsScaler(copy=True)}	1	0	1	0
Logistic Regression	StandardScaler(copy=True, with_mean=True, with_std=True)	{'clf': LogisticRegression(C=1.0, class_weight=None, dual=False, fit_intercept=True, intercept_scaling=1, l1_ratio=0.15, max_iter=100, multi_class='auto', n_jobs=None, penalty='elasticnet', random_state=0, solver='saga', tol=0.0001, verbose=0, warm_start=False), 'scl': StandardScaler(copy=True, with_mean=True, with_std=True)}	1	0	1	0
Logistic Regression	RobustScaler(copy=True, quantile_range=(25, 75), with_centering=False, with_scaling=True)	{'clf': LogisticRegression(C=1.0, class_weight=None, dual=False, fit_intercept=True, intercept_scaling=1, l1_ratio=0.15, max_iter=100, multi_class='auto', n_jobs=None, penalty='elasticnet', random_state=0, solver='saga', tol=0.0001, verbose=0, warm_start=False), 'scl': RobustScaler(copy=True, quantile_range=(25, 75), with_centering=False, with_scaling=True)}	1	0	1	0
Logistic Regression	QuantileTransformer(copy=True, ignore_implicit_zeros=False, n_quantiles=1000, output_distribution='uniform', random_state=None, subsample=100000)	{'clf': LogisticRegression(C=1.0, class_weight=None, dual=False, fit_intercept=True, intercept_scaling=1, l1_ratio=0.15, max_iter=100, multi_class='auto', n_jobs=None, penalty='elasticnet', random_state=0, solver='saga', tol=0.0001, verbose=0, warm_start=False), 'scl': QuantileTransformer(copy=True, ignore_implicit_zeros=False, n_quantiles=1000, output_distribution='uniform', random_state=None, s…	1	0	1	0
SVM Linear kernel	NonScaler()	{'clf': LinearSVC(C=1.0, class_weight=None, dual=True, fit_intercept=True, intercept_scaling=1, loss='squared_hinge', max_iter=1000, multi_class='ovr', penalty='l2', random_state=0, tol=0.0001, verbose=0), 'scl': NonScaler()}	1	0	1	0
SVM Linear kernel	MinMaxScaler(copy=True, feature_range=(0, 1))	{'clf': LinearSVC(C=1.0, class_weight=None, dual=True, fit_intercept=True, intercept_scaling=1, loss='squared_hinge', max_iter=1000, multi_class='ovr', penalty='l2', random_state=0, tol=0.0001, verbose=0), 'scl': MinMaxScaler(copy=True, feature_range=(0, 1))}	1	0	1	0
SVM Linear kernel	MaxAbsScaler(copy=True)	{'clf': LinearSVC(C=1.0, class_weight=None, dual=True, fit_intercept=True, intercept_scaling=1, loss='squared_hinge', max_iter=1000, multi_class='ovr', penalty='l2', random_state=0, tol=0.0001, verbose=0), 'scl': MaxAbsScaler(copy=True)}	1	0	1	0
SVM Linear kernel	StandardScaler(copy=True, with_mean=True, with_std=True)	{'clf': LinearSVC(C=1.0, class_weight=None, dual=True, fit_intercept=True, intercept_scaling=1, loss='squared_hinge', max_iter=1000, multi_class='ovr', penalty='l2', random_state=0, tol=0.0001, verbose=0), 'scl': StandardScaler(copy=True, with_mean=True, with_std=True)}	1	0	1	0
SVM Linear kernel	RobustScaler(copy=True, quantile_range=(25, 75), with_centering=False, with_scaling=True)	{'clf': LinearSVC(C=1.0, class_weight=None, dual=True, fit_intercept=True, intercept_scaling=1, loss='squared_hinge', max_iter=1000, multi_class='ovr', penalty='l2', random_state=0, tol=0.0001, verbose=0), 'scl': RobustScaler(copy=True, quantile_range=(25, 75), with_centering=False, with_scaling=True)}	1	0	1	0
SVM Linear kernel	QuantileTransformer(copy=True, ignore_implicit_zeros=False, n_quantiles=1000, output_distribution='uniform', random_state=None, subsample=100000)	{'clf': LinearSVC(C=1.0, class_weight=None, dual=True, fit_intercept=True, intercept_scaling=1, loss='squared_hinge', max_iter=1000, multi_class='ovr', penalty='l2', random_state=0, tol=0.0001, verbose=0), 'scl': QuantileTransformer(copy=True, ignore_implicit_zeros=False, n_quantiles=1000, output_distribution='uniform', random_state=None, subsample=100000)}	1	0	1	0
SVM Linear kernel	Normalizer(copy=True, norm='l2')	{'clf': LinearSVC(C=1.0, class_weight=None, dual=True, fit_intercept=True, intercept_scaling=1, loss='squared_hinge', max_iter=1000, multi_class='ovr', penalty='l2', random_state=0, tol=0.0001, verbose=0), 'scl': Normalizer(copy=True, norm='l2')}	1	0	1	0
Stochastic Gradient Descent	NonScaler()	{'clf': SGDClassifier(alpha=0.0001, average=False, class_weight=None, early_stopping=False, epsilon=0.1, eta0=0.0, fit_intercept=True, l1_ratio=0.15, learning_rate='optimal', loss='hinge', max_iter=1000, n_iter_no_change=5, n_jobs=None, penalty='elasticnet', power_t=0.5, random_state=0, shuffle=True, tol=0.001, validation_fraction=0.1, verbose=0, warm_start=False), 'scl': NonScaler()}	1	0	1	0
Stochastic Gradient Descent	MinMaxScaler(copy=True, feature_range=(0, 1))	{'clf': SGDClassifier(alpha=0.0001, average=False, class_weight=None, early_stopping=False, epsilon=0.1, eta0=0.0, fit_intercept=True, l1_ratio=0.15, learning_rate='optimal', loss='hinge', max_iter=1000, n_iter_no_change=5, n_jobs=None, penalty='elasticnet', power_t=0.5, random_state=0, shuffle=True, tol=0.001, validation_fraction=0.1, verbose=0, warm_start=False), 'scl': MinMaxScaler(copy=True, …	1	0	1	0
Stochastic Gradient Descent	MaxAbsScaler(copy=True)	{'clf': SGDClassifier(alpha=0.0001, average=False, class_weight=None, early_stopping=False, epsilon=0.1, eta0=0.0, fit_intercept=True, l1_ratio=0.15, learning_rate='optimal', loss='hinge', max_iter=1000, n_iter_no_change=5, n_jobs=None, penalty='elasticnet', power_t=0.5, random_state=0, shuffle=True, tol=0.001, validation_fraction=0.1, verbose=0, warm_start=False), 'scl': MaxAbsScaler(copy=True)}	1	0	1	0
Stochastic Gradient Descent	StandardScaler(copy=True, with_mean=True, with_std=True)	{'clf': SGDClassifier(alpha=0.0001, average=False, class_weight=None, early_stopping=False, epsilon=0.1, eta0=0.0, fit_intercept=True, l1_ratio=0.15, learning_rate='optimal', loss='hinge', max_iter=1000, n_iter_no_change=5, n_jobs=None, penalty='elasticnet', power_t=0.5, random_state=0, shuffle=True, tol=0.001, validation_fraction=0.1, verbose=0, warm_start=False), 'scl': StandardScaler(copy=True…	1	0	1	0
Stochastic Gradient Descent	RobustScaler(copy=True, quantile_range=(25, 75), with_centering=False, with_scaling=True)	{'clf': SGDClassifier(alpha=0.0001, average=False, class_weight=None, early_stopping=False, epsilon=0.1, eta0=0.0, fit_intercept=True, l1_ratio=0.15, learning_rate='optimal', loss='hinge', max_iter=1000, n_iter_no_change=5, n_jobs=None, penalty='elasticnet', power_t=0.5, random_state=0, shuffle=True, tol=0.001, validation_fraction=0.1, verbose=0, warm_start=False), 'scl': RobustScaler(copy=True, …	1	0	1	0
Stochastic Gradient Descent	QuantileTransformer(copy=True, ignore_implicit_zeros=False, n_quantiles=1000, output_distribution='normal', random_state=None, subsample=100000)	{'clf': SGDClassifier(alpha=0.0001, average=False, class_weight=None, early_stopping=False, epsilon=0.1, eta0=0.0, fit_intercept=True, l1_ratio=0.15, learning_rate='optimal', loss='hinge', max_iter=1000, n_iter_no_change=5, n_jobs=None, penalty='elasticnet', power_t=0.5, random_state=0, shuffle=True, tol=0.001, validation_fraction=0.1, verbose=0, warm_start=False), 'scl': QuantileTransformer(copy…	1	0	1	0
Stochastic Gradient Descent	Normalizer(copy=True, norm='l2')	{'clf': SGDClassifier(alpha=0.0001, average=False, class_weight=None, early_stopping=False, epsilon=0.1, eta0=0.0, fit_intercept=True, l1_ratio=0.15, learning_rate='optimal', loss='hinge', max_iter=1000, n_iter_no_change=5, n_jobs=None, penalty='elasticnet', power_t=0.5, random_state=0, shuffle=True, tol=0.001, validation_fraction=0.1, verbose=0, warm_start=False), 'scl': Normalizer(copy=True, no…	1	0	1	0
K-Neighbors	QuantileTransformer(copy=True, ignore_implicit_zeros=False, n_quantiles=1000, output_distribution='normal', random_state=None, subsample=100000)	{'clf': KNeighborsClassifier(algorithm='auto', leaf_size=30, metric='minkowski', metric_params=None, n_jobs=None, n_neighbors=5, p=2, weights='uniform'), 'scl': QuantileTransformer(copy=True, ignore_implicit_zeros=False, n_quantiles=1000, output_distribution='normal', random_state=None, subsample=100000)}	0.981818	0.0363636	1	0
K-Neighbors	FunctionTransformer(accept_sparse=False, check_inverse=True, func=<ufunc 'log1p'>, inv_kw_args=None, inverse_func=None, kw_args=None, pass_y='deprecated', validate=False)	{'clf': KNeighborsClassifier(algorithm='auto', leaf_size=30, metric='minkowski', metric_params=None, n_jobs=None, n_neighbors=5, p=2, weights='uniform'), 'scl': FunctionTransformer(accept_sparse=False, check_inverse=True, func=<ufunc 'log1p'>, inv_kw_args=None, inverse_func=None, kw_args=None, pass_y='deprecated', validate=False)}	0.981818	0.0363636	0.986152	0.0113083
Naive Bayes	PowerTransformer(copy=True, method='yeo-johnson', standardize=False)	{'clf': GaussianNB(priors=None, var_smoothing=1e-09), 'scl': PowerTransformer(copy=True, method='yeo-johnson', standardize=False)}	0.981818	0.0363636	1	0
Logistic Regression	QuantileTransformer(copy=True, ignore_implicit_zeros=False, n_quantiles=1000, output_distribution='normal', random_state=None, subsample=100000)	{'clf': LogisticRegression(C=1.0, class_weight=None, dual=False, fit_intercept=True, intercept_scaling=1, l1_ratio=0.15, max_iter=100, multi_class='auto', n_jobs=None, penalty='elasticnet', random_state=0, solver='saga', tol=0.0001, verbose=0, warm_start=False), 'scl': QuantileTransformer(copy=True, ignore_implicit_zeros=False, n_quantiles=1000, output_distribution='normal', random_state=None, su…	0.981818	0.0363636	1	0
Logistic Regression	FunctionTransformer(accept_sparse=False, check_inverse=True, func=<ufunc 'log1p'>, inv_kw_args=None, inverse_func=None, kw_args=None, pass_y='deprecated', validate=False)	{'clf': LogisticRegression(C=1.0, class_weight=None, dual=False, fit_intercept=True, intercept_scaling=1, l1_ratio=0.15, max_iter=100, multi_class='auto', n_jobs=None, penalty='elasticnet', random_state=0, solver='saga', tol=0.0001, verbose=0, warm_start=False), 'scl': FunctionTransformer(accept_sparse=False, check_inverse=True, func=<ufunc 'log1p'>, inv_kw_args=None, inverse_func=None, kw_args=N…	0.981818	0.0363636	1	0
SVM Linear kernel	QuantileTransformer(copy=True, ignore_implicit_zeros=False, n_quantiles=1000, output_distribution='normal', random_state=None, subsample=100000)	{'clf': LinearSVC(C=1.0, class_weight=None, dual=True, fit_intercept=True, intercept_scaling=1, loss='squared_hinge', max_iter=1000, multi_class='ovr', penalty='l2', random_state=0, tol=0.0001, verbose=0), 'scl': QuantileTransformer(copy=True, ignore_implicit_zeros=False, n_quantiles=1000, output_distribution='normal', random_state=None, subsample=100000)}	0.981818	0.0363636	1	0
SVM Linear kernel	FunctionTransformer(accept_sparse=False, check_inverse=True, func=<ufunc 'log1p'>, inv_kw_args=None, inverse_func=None, kw_args=None, pass_y='deprecated', validate=False)	{'clf': LinearSVC(C=1.0, class_weight=None, dual=True, fit_intercept=True, intercept_scaling=1, loss='squared_hinge', max_iter=1000, multi_class='ovr', penalty='l2', random_state=0, tol=0.0001, verbose=0), 'scl': FunctionTransformer(accept_sparse=False, check_inverse=True, func=<ufunc 'log1p'>, inv_kw_args=None, inverse_func=None, kw_args=None, pass_y='deprecated', validate=False)}	0.981818	0.0363636	1	0
Stochastic Gradient Descent	QuantileTransformer(copy=True, ignore_implicit_zeros=False, n_quantiles=1000, output_distribution='uniform', random_state=None, subsample=100000)	{'clf': SGDClassifier(alpha=0.0001, average=False, class_weight=None, early_stopping=False, epsilon=0.1, eta0=0.0, fit_intercept=True, l1_ratio=0.15, learning_rate='optimal', loss='hinge', max_iter=1000, n_iter_no_change=5, n_jobs=None, penalty='elasticnet', power_t=0.5, random_state=0, shuffle=True, tol=0.001, validation_fraction=0.1, verbose=0, warm_start=False), 'scl': QuantileTransformer(copy…	0.981818	0.0363636	1	0
Stochastic Gradient Descent	FunctionTransformer(accept_sparse=False, check_inverse=True, func=<ufunc 'log1p'>, inv_kw_args=None, inverse_func=None, kw_args=None, pass_y='deprecated', validate=False)	{'clf': SGDClassifier(alpha=0.0001, average=False, class_weight=None, early_stopping=False, epsilon=0.1, eta0=0.0, fit_intercept=True, l1_ratio=0.15, learning_rate='optimal', loss='hinge', max_iter=1000, n_iter_no_change=5, n_jobs=None, penalty='elasticnet', power_t=0.5, random_state=0, shuffle=True, tol=0.001, validation_fraction=0.1, verbose=0, warm_start=False), 'scl': FunctionTransformer(acce…	0.981818	0.0363636	1	0
K-Neighbors	Binarizer(copy=True, threshold=0)	{'clf': KNeighborsClassifier(algorithm='auto', leaf_size=30, metric='minkowski', metric_params=None, n_jobs=None, n_neighbors=5, p=2, weights='uniform'), 'scl': Binarizer(copy=True, threshold=0)}	0.963636	0.0727273	0.972304	0.0171808
LGBM	Normalizer(copy=True, norm='l2')	{'clf': LogisticRegression(C=1.0, class_weight=None, dual=False, fit_intercept=True, intercept_scaling=1, l1_ratio=0.15, max_iter=100, multi_class='auto', n_jobs=None, penalty='elasticnet', random_state=0, solver='saga', tol=0.0001, verbose=0, warm_start=False), 'scl': Normalizer(copy=True, norm='l2')}	0.963636	0.0727273	0.976744	0.0208006
Naive Bayes	NonScaler()	{'clf': GaussianNB(priors=None, var_smoothing=1e-09), 'scl': NonScaler()}	0.945455	0.109091	1	0
Naive Bayes	Binarizer(copy=True, threshold=0)	{'clf': GaussianNB(priors=None, var_smoothing=1e-09), 'scl': Binarizer(copy=True, threshold=0)}	0.945455	0.0727273	0.990803	0.0112647
Logistic Regression	Binarizer(copy=True, threshold=0)	{'clf': LogisticRegression(C=1.0, class_weight=None, dual=False, fit_intercept=True, intercept_scaling=1, l1_ratio=0.15, max_iter=100, multi_class='auto', n_jobs=None, penalty='elasticnet', random_state=0, solver='saga', tol=0.0001, verbose=0, warm_start=False), 'scl': Binarizer(copy=True, threshold=0)}	0.945455	0.0727273	1	0
SVM Linear kernel	Binarizer(copy=True, threshold=0)	{'clf': LinearSVC(C=1.0, class_weight=None, dual=True, fit_intercept=True, intercept_scaling=1, loss='squared_hinge', max_iter=1000, multi_class='ovr', penalty='l2', random_state=0, tol=0.0001, verbose=0), 'scl': Binarizer(copy=True, threshold=0)}	0.945455	0.0727273	1	0
Ada Boost	NonScaler()	{'clf': AdaBoostClassifier(algorithm='SAMME.R', base_estimator=None, learning_rate=1.0, n_estimators=50, random_state=0), 'scl': NonScaler()}	0.927273	0.106017	1	0
Naive Bayes	Normalizer(copy=True, norm='l2')	{'clf': GaussianNB(priors=None, var_smoothing=1e-09), 'scl': Normalizer(copy=True, norm='l2')}	0.927273	0.106017	1	0
Naive Bayes	FunctionTransformer(accept_sparse=False, check_inverse=True, func=<ufunc 'log1p'>, inv_kw_args=None, inverse_func=None, kw_args=None, pass_y='deprecated', validate=False)	{'clf': GaussianNB(priors=None, var_smoothing=1e-09), 'scl': FunctionTransformer(accept_sparse=False, check_inverse=True, func=<ufunc 'log1p'>, inv_kw_args=None, inverse_func=None, kw_args=None, pass_y='deprecated', validate=False)}	0.927273	0.106017	1	0
Stochastic Gradient Descent	Binarizer(copy=True, threshold=0)	{'clf': SGDClassifier(alpha=0.0001, average=False, class_weight=None, early_stopping=False, epsilon=0.1, eta0=0.0, fit_intercept=True, l1_ratio=0.15, learning_rate='optimal', loss='hinge', max_iter=1000, n_iter_no_change=5, n_jobs=None, penalty='elasticnet', power_t=0.5, random_state=0, shuffle=True, tol=0.001, validation_fraction=0.1, verbose=0, warm_start=False), 'scl': Binarizer(copy=True, thr…	0.927273	0.0890724	1	0
Naive Bayes	MinMaxScaler(copy=True, feature_range=(0, 1))	{'clf': GaussianNB(priors=None, var_smoothing=1e-09), 'scl': MinMaxScaler(copy=True, feature_range=(0, 1))}	0.909091	0.140836	1	0
Naive Bayes	MaxAbsScaler(copy=True)	{'clf': GaussianNB(priors=None, var_smoothing=1e-09), 'scl': MaxAbsScaler(copy=True)}	0.909091	0.140836	1	0
Naive Bayes	RobustScaler(copy=True, quantile_range=(25, 75), with_centering=False, with_scaling=True)	{'clf': GaussianNB(priors=None, var_smoothing=1e-09), 'scl': RobustScaler(copy=True, quantile_range=(25, 75), with_centering=False, with_scaling=True)}	0.909091	0.140836	1	0
Naive Bayes	StandardScaler(copy=True, with_mean=True, with_std=True)	{'clf': GaussianNB(priors=None, var_smoothing=1e-09), 'scl': StandardScaler(copy=True, with_mean=True, with_std=True)}	0.890909	0.145455	1	0
Naive Bayes	QuantileTransformer(copy=True, ignore_implicit_zeros=False, n_quantiles=1000, output_distribution='uniform', random_state=None, subsample=100000)	{'clf': GaussianNB(priors=None, var_smoothing=1e-09), 'scl': QuantileTransformer(copy=True, ignore_implicit_zeros=False, n_quantiles=1000, output_distribution='uniform', random_state=None, subsample=100000)}	0.890909	0.145455	1	0
Logistic Regression	PowerTransformer(copy=True, method='yeo-johnson', standardize=False)	{'clf': LogisticRegression(C=1.0, class_weight=None, dual=False, fit_intercept=True, intercept_scaling=1, l1_ratio=0.15, max_iter=100, multi_class='auto', n_jobs=None, penalty='elasticnet', random_state=0, solver='saga', tol=0.0001, verbose=0, warm_start=False), 'scl': PowerTransformer(copy=True, method='yeo-johnson', standardize=False)}	0.872727	0.158505	0.880338	0.119105
XGBoost	NonScaler()	{'clf': XGBClassifier(base_score=0.5, booster='gbtree', colsample_bylevel=1, colsample_bynode=1, colsample_bytree=1, gamma=0, learning_rate=0.1, max_delta_step=0, max_depth=3, min_child_weight=1, missing=None, n_estimators=100, n_jobs=1, nthread=None, objective='binary:logistic', random_state=0, reg_alpha=0, reg_lambda=1, scale_pos_weight=1, seed=None, silent=None, subsample=1, verbosity=1), 'scl…	0.869091	0.049326	1	0
K-Neighbors	PowerTransformer(copy=True, method='yeo-johnson', standardize=False)	{'clf': KNeighborsClassifier(algorithm='auto', leaf_size=30, metric='minkowski', metric_params=None, n_jobs=None, n_neighbors=5, p=2, weights='uniform'), 'scl': PowerTransformer(copy=True, method='yeo-johnson', standardize=False)}	0.832727	0.202921	0.953488	0.0705384
SVM Linear kernel	PowerTransformer(copy=True, method='yeo-johnson', standardize=False)	{'clf': LinearSVC(C=1.0, class_weight=None, dual=True, fit_intercept=True, intercept_scaling=1, loss='squared_hinge', max_iter=1000, multi_class='ovr', penalty='l2', random_state=0, tol=0.0001, verbose=0), 'scl': PowerTransformer(copy=True, method='yeo-johnson', standardize=False)}	0.827273	0.191557	0.95814	0.0837209
Stochastic Gradient Descent	PowerTransformer(copy=True, method='yeo-johnson', standardize=False)	{'clf': SGDClassifier(alpha=0.0001, average=False, class_weight=None, early_stopping=False, epsilon=0.1, eta0=0.0, fit_intercept=True, l1_ratio=0.15, learning_rate='optimal', loss='hinge', max_iter=1000, n_iter_no_change=5, n_jobs=None, penalty='elasticnet', power_t=0.5, random_state=0, shuffle=True, tol=0.001, validation_fraction=0.1, verbose=0, warm_start=False), 'scl': PowerTransformer(copy=Tr…	0.778182	0.146992	0.925581	0.101263
Naive Bayes	QuantileTransformer(copy=True, ignore_implicit_zeros=False, n_quantiles=1000, output_distribution='normal', random_state=None, subsample=100000)	{'clf': GaussianNB(priors=None, var_smoothing=1e-09), 'scl': QuantileTransformer(copy=True, ignore_implicit_zeros=False, n_quantiles=1000, output_distribution='normal', random_state=None, subsample=100000)}	0.727273	0.162623	0.874524	0.0961118
