# Supplementary material for: Machine learning-assisted identification of bioindicators predicts medium-chain carboxylate production performance of an anaerobic mixed culture
Source: Microbiome. 2022 Mar 25;10:48. doi: 10.1186/s40168-021-01219-2 (PMC8952268; doi:10.1186/s40168-021-01219-2)
Supplement: Supplementary file 4 — Additional file 3: Dataset S1. MAGs taxonomy and genome metrics. [file 40168_2021_1219_MOESM4_ESM.xlsx]

## Sheet: Instruction
Additional file 3: Dataset S1. Taxonomic classification and genome metrics of all metagenome-assembled genomes (MAGs)
Worksheet name	Description
taxonomy and genome metrics	the details of taxonomic classification based on GTDB and genome metrics of all 108 MAGs

## Sheet: taxonomy and genome metrics
MAG name	Genome bin	Group	Source	Gtdb_tk_classification	Marker lineage	Classification	Completeness	Contamination	Strain heterogeneity	Quality_score	Domain	Phyla	Class	Order	Family	Genus	Species	n_scaffolds	n_contigs	scaf_bp	contig_bp	gap_pct	scaf_N50	scaf_L50	ctg_N50	ctg_L50	scaf_N90	scaf_L90	ctg_N90	ctg_L90	scaf_max	ctg_max	scaf_n_gt50K	scaf_pct_gt50K	gc_avg	gc_std
UMB00005	BIN01_bacbin.13	1	reactor	unclassified Aeriscardovia	p__Actinobacteria (UID1454)	High	92.5	0	0	92.5	Bacteria	Actinobacteriota	Actinobacteria	Actinomycetales	Bifidobacteriaceae	Aeriscardovia		14	20	1606315	1605985	0.021	3	211053	3	211053	8	58077	11	30006	413139	413139	8	92.318	0.64053	0.01015
UMB00033	BIN02_bacbin.6	1	reactor	unclassified Aeriscardovia	p__Actinobacteria (UID1454)	High	92.5	0	0	92.5	Bacteria	Actinobacteriota	Actinobacteria	Actinomycetales	Bifidobacteriaceae	Aeriscardovia		14	19	1608337	1608107	0.014	3	189254	4	152487	9	58075	12	30062	413139	413139	9	92.611	0.6404	0.01179
UMB00046	BIN03_bacbin.2	1	reactor	unclassified Aeriscardovia	p__Actinobacteria (UID1454)	High	92.5	0	0	92.5	Bacteria	Actinobacteriota	Actinobacteria	Actinomycetales	Bifidobacteriaceae	Aeriscardovia		13	17	1601257	1601037	0.014	3	211054	3	211054	8	58076	10	30063	413139	413139	8	92.577	0.64048	0.01018
UMB00009	BIN01_bacbin.17	2	reactor	unclassified Aeriscardovia	p__Actinobacteria (UID1454)	High	93.89	0	0	93.89	Bacteria	Actinobacteriota	Actinobacteria	Actinomycetales	Bifidobacteriaceae	Aeriscardovia		4	5	1435855	1435755	0.007	1	1234103	1	1021846	2	166296	3	166296	1234103	1021846	2	97.531	0.52871	0.02414
UMB00029	BIN02_bacbin.2	2	reactor	unclassified Aeriscardovia	p__Actinobacteria (UID1454)	High	93.89	0	0	93.89	Bacteria	Actinobacteriota	Actinobacteria	Actinomycetales	Bifidobacteriaceae	Aeriscardovia		7	9	1440159	1440049	0.008	1	809619	2	419670	3	166296	4	166296	809619	424558	3	97.244	0.52864	0.0332
UMB00048	BIN03_bacbin.4	2	reactor	unclassified Aeriscardovia	p__Actinobacteria (UID1454)	High	93.89	0	0	93.89	Bacteria	Actinobacteriota	Actinobacteria	Actinomycetales	Bifidobacteriaceae	Aeriscardovia		4	4	1435208	1435208	0	1	1234062	1	1234062	2	166296	2	166296	1234062	1234062	2	97.572	0.52884	0.01857
UMB00001	BIN01_bacbin.1	3	reactor	unclassified Atopobiaceae	p__Actinobacteria (UID2112)	High	100	1.49	0	92.55	Bacteria	Actinobacteriota	Coriobacteriia	Coriobacteriales	Atopobiaceae			53	69	2593574	2593234	0.013	8	87280	10	68553	31	21199	41	17989	363047	235934	15	69.664	0.64794	0.02155
UMB00044	BIN03_bacbin.17	3	reactor	unclassified Atopobiaceae	p__Actinobacteria (UID2112)	High	96.77	0.69	0	93.32	Bacteria	Actinobacteriota	Coriobacteriia	Coriobacteriales	Atopobiaceae			40	48	2418461	2418291	0.007	7	94124	9	82796	23	29439	30	24664	280147	233314	16	80.379	0.6474	0.02228
UMB00056	BIN04_bacbin.11	3	reactor	unclassified Atopobiaceae	p__Actinobacteria (UID2112)	High	94.49	2.7	28.57	80.99	Bacteria	Actinobacteriota	Coriobacteriia	Coriobacteriales	Atopobiaceae			58	77	2311235	2311045	0.008	10	70581	14	52649	34	16913	49	12612	240390	204436	17	69.714	0.64807	0.02326
UMB00094	BIN06_bacbin.12	3	reactor	unclassified Atopobiaceae	p__Actinobacteria (UID2112)	Medium	91.59	7.67	25	53.24	Bacteria	Actinobacteriota	Coriobacteriia	Coriobacteriales	Atopobiaceae			206	245	2427795	2425948	0.076	44	16940	48	15170	139	5941	159	4919	71612	64698	3	7.29	0.64618	0.02444
UMB00010	BIN01_bacbin.18	4	reactor	Olsenella_B sp000752675	p__Actinobacteria (UID2112)	High	91.89	0.08	0	91.49	Bacteria	Actinobacteriota	Coriobacteriia	Coriobacteriales	Atopobiaceae	Olsenella_B	Olsenella_B sp000752675	164	264	2064987	2056165	0.427	25	21945	47	11423	98	4984	172	3392	94056	67669	8	26.589	0.63163	0.01743
UMB00035	BIN02_bacbin.8	4	reactor	Olsenella_B sp000752675	p__Actinobacteria (UID2112)	Medium	83.97	1.4	75	76.97	Bacteria	Actinobacteriota	Coriobacteriia	Coriobacteriales	Atopobiaceae	Olsenella_B	Olsenella_B sp000752675	302	371	1980169	1976533	0.184	61	9161	73	7640	209	2903	251	2379	42344	39098	0	0	0.63223	0.02061
UMB00047	BIN03_bacbin.3	4	reactor	Olsenella_B sp000752675	p__Actinobacteria (UID2112)	Medium	100	0.81	100	95.95	Bacteria	Actinobacteriota	Coriobacteriia	Coriobacteriales	Atopobiaceae	Olsenella_B	Olsenella_B sp000752675	27	33	2403859	2403799	0.002	5	171859	5	146410	14	45449	16	43726	359017	359017	12	87.503	0.62823	0.02486
UMB00057	BIN04_bacbin.12	4	reactor	Olsenella_B sp000752675	p__Actinobacteria (UID2112)	High	81.76	0	0	81.76	Bacteria	Actinobacteriota	Coriobacteriia	Coriobacteriales	Atopobiaceae	Olsenella_B	Olsenella_B sp000752675	131	238	1533357	1522837	0.686	20	23931	53	8767	81	4851	167	3107	80563	35692	2	9.458	0.63204	0.01624
UMB00075	BIN05_bacbin.12	4	reactor	Olsenella_B sp000752675	p__Actinobacteria (UID2112)	Medium	65.44	0.81	100	61.39	Bacteria	Actinobacteriota	Coriobacteriia	Coriobacteriales	Atopobiaceae	Olsenella_B	Olsenella_B sp000752675	106	177	1340025	1333015	0.523	20	20599	39	9473	68	5491	124	4006	105404	41221	1	7.866	0.63333	0.01808
UMB00003	BIN01_bacbin.11	5	reactor	unclassified Olsenella_C	p__Actinobacteria (UID2112)	High	99.19	0	0	99.19	Bacteria	Actinobacteriota	Coriobacteriia	Coriobacteriales	Atopobiaceae	Olsenella_C		79	103	2293214	2291174	0.089	15	56717	19	37088	48	15560	61	10622	140917	112977	16	54.269	0.65576	0.02077
UMB00021	BIN02_bacbin.1	5	reactor	unclassified Olsenella_C	p__Actinobacteria (UID2112)	High	94.62	0	0	94.62	Bacteria	Actinobacteriota	Coriobacteriia	Coriobacteriales	Atopobiaceae	Olsenella_C		144	199	1903569	1898249	0.279	21	26025	29	18642	78	5861	114	3730	85004	85004	8	26.895	0.65629	0.02791
UMB00045	BIN03_bacbin.18	5	reactor	unclassified Olsenella_C	p__Actinobacteria (UID2112)	High	84.41	0	0	84.41	Bacteria	Actinobacteriota	Coriobacteriia	Coriobacteriales	Atopobiaceae	Olsenella_C		64	93	1967476	1965026	0.125	11	57148	18	34364	37	15105	56	10596	209272	121757	13	57.634	0.65715	0.01753
UMB00067	BIN04_bacbin.5	5	reactor	unclassified Olsenella_C	p__Actinobacteria (UID2112)	High	95.16	0	0	95.16	Bacteria	Actinobacteriota	Coriobacteriia	Coriobacteriales	Atopobiaceae	Olsenella_C		119	134	2303939	2303249	0.03	24	32375	25	25100	73	10460	83	9135	123315	112570	5	19.148	0.65656	0.02303
UMB00086	BIN05_bacbin.5	5	reactor	unclassified Olsenella_C	p__Actinobacteria (UID2112)	Medium	70.99	0.81	0	66.94	Bacteria	Actinobacteriota	Coriobacteriia	Coriobacteriales	Atopobiaceae	Olsenella_C		364	435	1774515	1770583	0.222	86	6134	99	5179	269	2343	313	2057	26553	25943	0	0	0.66036	0.02323
UMB00104	BIN06_bacbin.4	5	reactor	unclassified Olsenella_C	p__Actinobacteria (UID2112)	Medium	83.13	3.49	80	65.68	Bacteria	Actinobacteriota	Coriobacteriia	Coriobacteriales	Atopobiaceae	Olsenella_C		405	472	2004533	2001426	0.155	89	6640	105	5398	297	2224	341	2026	45424	26439	0	0	0.65863	0.02544
UMB00004	BIN01_bacbin.12	6	reactor	UBA7748 sp900314535	p__Actinobacteria (UID2112)	High	99.19	0.81	0	95.14	Bacteria	Actinobacteriota	Coriobacteriia	Coriobacteriales	Atopobiaceae	UBA7748	UBA7748 sp900314535	121	128	2525389	2524869	0.021	18	41583	18	41464	61	11197	63	10515	122377	122377	14	43.282	0.59765	0.03141
UMB00032	BIN02_bacbin.5	6	reactor	UBA7748 sp900314535	p__Actinobacteria (UID2112)	High	98.39	0.81	0	94.34	Bacteria	Actinobacteriota	Coriobacteriia	Coriobacteriales	Atopobiaceae	UBA7748	UBA7748 sp900314535	131	140	2520641	2519831	0.032	19	41944	19	41540	64	10287	68	10046	122377	122377	15	42.884	0.59699	0.05148
UMB00037	BIN03_bacbin.1	6	reactor	UBA7748 sp900314535	p__Actinobacteria (UID2112)	High	99.19	0.81	0	95.14	Bacteria	Actinobacteriota	Coriobacteriia	Coriobacteriales	Atopobiaceae	UBA7748	UBA7748 sp900314535	109	114	2511348	2510938	0.016	16	49204	17	47728	56	11296	59	11197	122377	122377	15	48.268	0.5978	0.03566
UMB00055	BIN04_bacbin.10	6	reactor	UBA7748 sp900314535	p__Actinobacteria (UID2112)	High	95.97	0.81	0	91.92	Bacteria	Actinobacteriota	Coriobacteriia	Coriobacteriales	Atopobiaceae	UBA7748	UBA7748 sp900314535	126	140	2577900	2576850	0.041	20	36555	21	34281	72	10046	76	8971	122584	119672	13	38.887	0.59688	0.0237
UMB00083	BIN05_bacbin.2	6	reactor	UBA7748 sp900314535	p__Actinobacteria (UID2112)	High	99.19	0.81	0	95.14	Bacteria	Actinobacteriota	Coriobacteriia	Coriobacteriales	Atopobiaceae	UBA7748	UBA7748 sp900314535	151	163	2620827	2619987	0.032	21	35416	22	34271	76	9809	80	7322	122575	119672	13	38.286	0.59711	0.02386
UMB00095	BIN06_bacbin.13	6	reactor	UBA7748 sp900314535	p__Actinobacteria (UID2112)	High	99.19	1.69	33.33	90.74	Bacteria	Actinobacteriota	Coriobacteriia	Coriobacteriales	Atopobiaceae	UBA7748	UBA7748 sp900314535	130	145	2549663	2548703	0.038	22	35206	23	34121	73	9809	79	8624	122583	119671	12	34.497	0.59713	0.02466
UMB00065	BIN04_bacbin.3	7	reactor	unclassified Eggerthellaceae	p__Actinobacteria (UID2112)	High	100	1.15	33.33	94.25	Bacteria	Actinobacteriota	Coriobacteriia	Coriobacteriales	Eggerthellaceae			115	152	1970642	1970272	0.019	24	26226	33	17526	75	8870	100	6544	77711	57960	7	20.976	0.61165	0.03279
UMB00088	BIN05_bacbin.7	7	reactor	unclassified Eggerthellaceae	p__Actinobacteria (UID2112)	High	86.6	3.02	40	71.5	Bacteria	Actinobacteriota	Coriobacteriia	Coriobacteriales	Eggerthellaceae			560	701	1665011	1663576	0.086	146	3667	169	3113	429	1542	502	1277	14137	13165	0	0	0.61253	0.03375
UMB00103	BIN06_bacbin.3	7	reactor	unclassified Eggerthellaceae	p__Actinobacteria (UID2112)	Medium	98.36	0.92	50	93.76	Bacteria	Actinobacteriota	Coriobacteriia	Coriobacteriales	Eggerthellaceae			173	237	1892888	1892246	0.034	38	15790	53	11504	118	5136	157	4187	47913	43502	0	0	0.61284	0.02951
UMB00079	BIN05_bacbin.16	8	reactor	unclassified Eggerthellaceae	p__Actinobacteria (UID2112)	Medium	92.49	0.81	100	88.44	Bacteria	Actinobacteriota	Coriobacteriia	Coriobacteriales	Eggerthellaceae			290	351	2091457	2090735	0.035	58	11025	67	9496	197	3310	227	2724	61561	61561	1	2.943	0.64933	0.02305
UMB00101	BIN06_bacbin.19	8	reactor	unclassified Eggerthellaceae	p__Actinobacteria (UID2112)	High	100	0.81	0	95.95	Bacteria	Actinobacteriota	Coriobacteriia	Coriobacteriales	Eggerthellaceae			79	97	2431153	2430793	0.015	11	52515	15	43675	42	17224	50	14458	235951	191454	12	52.165	0.64595	0.02524
UMB00013	BIN01_bacbin.20	9	reactor	unclassified UBA5808	p__Actinobacteria (UID2112)	High	99.19	0.92	0	94.59	Bacteria	Actinobacteriota	Coriobacteriia	Coriobacteriales	Eggerthellaceae	UBA5808		49	56	1880566	1880316	0.013	10	58000	12	50832	30	20330	35	19457	160475	147600	13	59.15	0.47815	0.02308
UMB00027	BIN02_bacbin.15	9	reactor	unclassified UBA5808	p__Actinobacteria (UID2112)	High	99.19	0.92	0	94.59	Bacteria	Actinobacteriota	Coriobacteriia	Coriobacteriales	Eggerthellaceae	UBA5808		20	22	1885567	1885457	0.006	5	176529	5	140614	13	50857	14	50857	233505	233505	13	90.429	0.47811	0.02257
UMB00049	BIN03_bacbin.5	9	reactor	unclassified UBA5808	p__Actinobacteria (UID2112)	High	99.19	0.92	0	94.59	Bacteria	Actinobacteriota	Coriobacteriia	Coriobacteriales	Eggerthellaceae	UBA5808		18	19	1883372	1883272	0.005	5	176529	5	140614	13	52115	14	52115	233505	233505	13	91.665	0.47813	0.02274
UMB00008	BIN01_bacbin.16	10	reactor	unclassified Erysipelotrichaceae	k__Bacteria (UID2372)	High	98.1	0.95	0	93.35	Bacteria	Firmicutes	Bacilli	Erysipelotrichales	Erysipelotrichaceae			78	93	2092615	2092195	0.02	15	44169	17	36799	49	14473	55	11212	128870	126757	11	41.422	0.56525	0.02601
UMB00025	BIN02_bacbin.13	10	reactor	unclassified Erysipelotrichaceae	k__Bacteria (UID2372)	High	98.1	0.48	0	95.7	Bacteria	Firmicutes	Bacilli	Erysipelotrichales	Erysipelotrichaceae			49	57	2070027	2069767	0.013	9	74755	10	54208	29	21246	35	18387	192719	186965	15	67.216	0.56625	0.02243
UMB00059	BIN04_bacbin.14	10	reactor	unclassified Erysipelotrichaceae	k__Bacteria (UID2372)	High	99.05	0.48	0	96.65	Bacteria	Firmicutes	Bacilli	Erysipelotrichales	Erysipelotrichaceae			60	78	2115150	2114880	0.013	11	55809	15	45839	36	16353	47	14492	186558	123784	12	54.992	0.56462	0.02758
UMB00087	BIN05_bacbin.6	10	reactor	unclassified Erysipelotrichaceae	k__Bacteria (UID2372)	High	98.57	0.48	0	96.17	Bacteria	Firmicutes	Bacilli	Erysipelotrichales	Erysipelotrichaceae			97	123	2023331	2022981	0.017	22	28589	27	25808	65	10791	79	9556	91867	59858	7	22.262	0.56811	0.01934
UMB00092	BIN06_bacbin.10	10	reactor	unclassified Erysipelotrichaceae	k__Bacteria (UID2372)	Medium	99.05	0.61	50	96	Bacteria	Firmicutes	Bacilli	Erysipelotrichales	Erysipelotrichaceae			35	37	2127171	2127038	0.006	5	136205	5	136205	20	26154	20	26154	414886	414886	12	75.959	0.56389	0.02479
UMB00011	BIN01_bacbin.19	11	reactor	Solobacterium sp900290205	k__Bacteria (UID2372)	High	100	0.32	0	98.4	Bacteria	Firmicutes	Bacilli	Erysipelotrichales	Erysipelotrichaceae	Solobacterium	Solobacterium sp900290205	92	95	2474666	2474378	0.012	21	40820	21	39820	60	13599	61	13284	124876	124876	12	34.677	0.50127	0.01814
UMB00026	BIN02_bacbin.14	11	reactor	Solobacterium sp900290205	k__Bacteria (UID2372)	High	100	0.32	0	98.4	Bacteria	Firmicutes	Bacilli	Erysipelotrichales	Erysipelotrichaceae	Solobacterium	Solobacterium sp900290205	92	94	2491955	2491755	0.008	22	42322	22	42322	61	13599	62	13284	145308	145308	12	33.053	0.50115	0.01727
UMB00039	BIN03_bacbin.11	11	reactor	Solobacterium sp900290205	k__Bacteria (UID2372)	High	100	0.32	0	98.4	Bacteria	Firmicutes	Bacilli	Erysipelotrichales	Erysipelotrichaceae	Solobacterium	Solobacterium sp900290205	93	95	2474366	2474197	0.007	22	38621	22	38621	62	13284	63	13082	145308	145308	12	33.274	0.50108	0.01798
UMB00071	BIN04_bacbin.9	11	reactor	Solobacterium sp900290205	k__Bacteria (UID2372)	High	100	0.32	0	98.4	Bacteria	Firmicutes	Bacilli	Erysipelotrichales	Erysipelotrichaceae	Solobacterium	Solobacterium sp900290205	120	127	2437902	2437466	0.018	27	30796	29	28768	77	10430	80	10320	110656	110656	6	17.409	0.50241	0.01712
UMB00078	BIN05_bacbin.15	11	reactor	Solobacterium sp900290205	k__Bacteria (UID2372)	High	100	0.32	0	98.4	Bacteria	Firmicutes	Bacilli	Erysipelotrichales	Erysipelotrichaceae	Solobacterium	Solobacterium sp900290205	124	131	2440155	2439634	0.021	26	29473	27	28210	81	10477	84	8957	124866	124866	8	22.551	0.50287	0.01852
UMB00102	BIN06_bacbin.2	11	reactor	Solobacterium sp900290205	k__Bacteria (UID2372)	Medium	100	0.45	50	97.75	Bacteria	Firmicutes	Bacilli	Erysipelotrichales	Erysipelotrichaceae	Solobacterium	Solobacterium sp900290205	135	145	2432910	2432630	0.012	30	28218	30	26388	87	10164	91	9148	80264	80264	7	17.919	0.50204	0.02033
UMB00007	BIN01_bacbin.15	12	reactor	Solobacterium sp900343155	k__Bacteria (UID2372)	High	100	0.32	0	98.4	Bacteria	Firmicutes	Bacilli	Erysipelotrichales	Erysipelotrichaceae	Solobacterium	Solobacterium sp900343155	76	77	2184299	2184199	0.005	16	47587	16	47587	46	15180	46	15180	134470	134470	14	45.811	0.47866	0.02597
UMB00031	BIN02_bacbin.4	12	reactor	Solobacterium sp900343155	k__Bacteria (UID2372)	High	100	0.32	0	98.4	Bacteria	Firmicutes	Bacilli	Erysipelotrichales	Erysipelotrichaceae	Solobacterium	Solobacterium sp900343155	70	72	2064777	2064667	0.005	15	51256	16	47589	41	18659	43	15180	135243	135243	15	50.582	0.48259	0.01806
UMB00042	BIN03_bacbin.15	12	reactor	Solobacterium sp900343155	k__Bacteria (UID2372)	High	100	0.32	0	98.4	Bacteria	Firmicutes	Bacilli	Erysipelotrichales	Erysipelotrichaceae	Solobacterium	Solobacterium sp900343155	73	73	2095087	2095087	0	16	47587	16	47587	44	17242	44	17242	133647	133647	14	47.418	0.4823	0.01796
UMB00064	BIN04_bacbin.2	12	reactor	Solobacterium sp900343155	k__Bacteria (UID2372)	High	100	0.32	0	98.4	Bacteria	Firmicutes	Bacilli	Erysipelotrichales	Erysipelotrichaceae	Solobacterium	Solobacterium sp900343155	70	71	2196969	2196869	0.005	16	52181	16	51256	42	17242	43	17242	133647	133647	17	54.161	0.47902	0.02288
UMB00082	BIN05_bacbin.19	12	reactor	Solobacterium sp900343155	k__Bacteria (UID2372)	High	100	0.32	0	98.4	Bacteria	Firmicutes	Bacilli	Erysipelotrichales	Erysipelotrichaceae	Solobacterium	Solobacterium sp900343155	73	73	2214903	2214903	0	16	52181	16	52181	44	15180	44	15180	133647	133647	17	52.627	0.47817	0.02845
UMB00091	BIN06_bacbin.1	12	reactor	Solobacterium sp900343155	k__Bacteria (UID2372)	High	100	0.32	0	98.4	Bacteria	Firmicutes	Bacilli	Erysipelotrichales	Erysipelotrichaceae	Solobacterium	Solobacterium sp900343155	75	75	2204351	2204351	0	17	52181	17	52181	44	15180	44	15180	118557	118557	17	51.597	0.47884	0.0239
UMB00015	BIN01_bacbin.4	13	reactor	Lactobacillus amylovorus	g__Lactobacillus (UID377)	High	96.35	1.03	40	91.2	Bacteria	Firmicutes	Bacilli	Lactobacillales	Lactobacillaceae	Lactobacillus	Lactobacillus amylovorus	189	225	1910415	1910055	0.019	42	14982	47	13735	128	4698	145	4264	41209	41209	0	0	0.37769	0.02283
UMB00062	BIN04_bacbin.17	13	reactor	Lactobacillus amylovorus	g__Lactobacillus (UID377)	High	94.97	0.8	33.33	90.97	Bacteria	Firmicutes	Bacilli	Lactobacillales	Lactobacillaceae	Lactobacillus	Lactobacillus amylovorus	325	386	1995191	1994491	0.035	65	8977	77	7956	218	2824	253	2514	41466	34570	0	0	0.37649	0.02872
UMB00089	BIN05_bacbin.8	13	reactor	Lactobacillus amylovorus	g__Lactobacillus (UID377)	Medium	59.51	1.74	40	50.81	Bacteria	Firmicutes	Bacilli	Lactobacillales	Lactobacillaceae	Lactobacillus	Lactobacillus amylovorus	615	723	1125811	1124696	0.099	198	1874	220	1688	510	1141	560	1049	10620	10620	0	0	0.38014	0.03063
UMB00100	BIN06_bacbin.18	13	reactor	Lactobacillus amylovorus	g__Lactobacillus (UID377)	Medium	92.76	0.63	75	89.61	Bacteria	Firmicutes	Bacilli	Lactobacillales	Lactobacillaceae	Lactobacillus	Lactobacillus amylovorus	477	559	1825649	1824826	0.045	101	5377	115	4476	341	1726	388	1518	24639	24639	0	0	0.37889	0.0277
UMB00017	BIN01_bacbin.6	14	reactor	Lactobacillus_H mucosae	o__Lactobacillales (UID355)	Medium	99.18	0.54	100	96.48	Bacteria	Firmicutes	Bacilli	Lactobacillales	Lactobacillaceae	Lactobacillus_H	Lactobacillus_H mucosae	45	49	2053436	2053036	0.019	9	76713	10	72086	28	22972	30	22972	186588	186588	15	72.083	0.46576	0.02926
UMB00024	BIN02_bacbin.12	14	reactor	Lactobacillus_H mucosae	o__Lactobacillales (UID355)	Medium	99.18	0.54	100	96.48	Bacteria	Firmicutes	Bacilli	Lactobacillales	Lactobacillaceae	Lactobacillus_H	Lactobacillus_H mucosae	49	53	2059541	2059141	0.019	8	85133	9	71886	30	20625	32	20173	274818	195430	12	64.965	0.46575	0.02798
UMB00040	BIN03_bacbin.12	14	reactor	Lactobacillus_H mucosae	o__Lactobacillales (UID355)	Medium	99.18	0.54	100	96.48	Bacteria	Firmicutes	Bacilli	Lactobacillales	Lactobacillaceae	Lactobacillus_H	Lactobacillus_H mucosae	47	51	2050392	2049992	0.02	9	75071	10	71886	29	22107	31	22107	186587	186587	14	66.747	0.4658	0.02828
UMB00058	BIN04_bacbin.13	14	reactor	Lactobacillus_H mucosae	o__Lactobacillales (UID355)	Medium	99.18	0.54	100	96.48	Bacteria	Firmicutes	Bacilli	Lactobacillales	Lactobacillaceae	Lactobacillus_H	Lactobacillus_H mucosae	50	54	2051206	2050806	0.02	8	75071	9	71886	31	20248	33	19454	274817	195430	12	64.553	0.46574	0.02877
UMB00081	BIN05_bacbin.18	14	reactor	Lactobacillus_H mucosae	o__Lactobacillales (UID355)	Medium	99.18	0.54	100	96.48	Bacteria	Firmicutes	Bacilli	Lactobacillales	Lactobacillaceae	Lactobacillus_H	Lactobacillus_H mucosae	50	54	2059359	2058959	0.019	8	75071	9	72107	29	20173	32	19454	274769	195436	13	68.171	0.46554	0.02997
UMB00108	BIN06_bacbin.9	14	reactor	Lactobacillus_H mucosae	o__Lactobacillales (UID355)	Medium	99.18	0.54	100	96.48	Bacteria	Firmicutes	Bacilli	Lactobacillales	Lactobacillaceae	Lactobacillus_H	Lactobacillus_H mucosae	48	53	2050112	2049612	0.024	8	72107	9	71886	31	20560	33	20173	274765	195436	13	66.931	0.46577	0.02729
UMB00054	BIN04_bacbin.1	15	reactor	Clostridium_B sp003497125	g__Clostridium (UID1380)	High	97.13	2.08	28.57	86.73	Bacteria	Firmicutes_A	Clostridia	Clostridiales	Clostridiaceae	Clostridium_B	Clostridium_B sp003497125	372	446	2909525	2908492	0.036	76	11807	90	10021	242	3454	288	3166	44777	44777	0	0	0.35647	0.02808
UMB00080	BIN05_bacbin.17	15	reactor	Clostridium_B sp003497125	g__Clostridium (UID1380)	High	99.21	0.69	0	95.76	Bacteria	Firmicutes_A	Clostridia	Clostridiales	Clostridiaceae	Clostridium_B	Clostridium_B sp003497125	63	67	3033956	3033826	0.004	12	82449	13	82449	34	28842	35	28842	203195	191282	24	78.815	0.35686	0.02903
UMB00099	BIN06_bacbin.17	15	reactor	Clostridium_B sp003497125	g__Clostridium (UID1380)	High	95.89	1.86	40	86.59	Bacteria	Firmicutes_A	Clostridia	Clostridiales	Clostridiaceae	Clostridium_B	Clostridium_B sp003497125	271	328	2918802	2917877	0.032	50	18160	58	14496	171	4852	206	4028	64114	64114	4	7.884	0.35616	0.0275
UMB00018	BIN01_bacbin.7	16	reactor	Pseudoramibacter sp002396065	o__Clostridiales (UID1120)	High	98.47	0.23	0	97.32	Bacteria	Firmicutes_A	Clostridia	Eubacteriales	Eubacteriaceae	Pseudoramibacter	Pseudoramibacter sp002396065	27	29	1906555	1906355	0.01	5	135689	5	135689	16	35945	17	35242	253295	253295	14	86.167	0.5107	0.06135
UMB00022	BIN02_bacbin.10	16	reactor	Pseudoramibacter sp002396065	o__Clostridiales (UID1120)	High	98.36	0.23	0	97.21	Bacteria	Firmicutes_A	Clostridia	Eubacteriales	Eubacteriaceae	Pseudoramibacter	Pseudoramibacter sp002396065	26	28	1897892	1897692	0.011	5	135722	5	135722	16	35945	17	35242	253295	253295	14	86.508	0.5113	0.05514
UMB00043	BIN03_bacbin.16	16	reactor	Pseudoramibacter sp002396065	o__Clostridiales (UID1120)	High	98.36	0.23	0	97.21	Bacteria	Firmicutes_A	Clostridia	Eubacteriales	Eubacteriaceae	Pseudoramibacter	Pseudoramibacter sp002396065	26	28	1898477	1898277	0.011	5	135689	5	135689	16	35945	17	35242	253295	253295	14	86.512	0.51129	0.05514
UMB00012	BIN01_bacbin.2	17	reactor	unclassified Eubacterium_H	o__Clostridiales (UID1226)	High	99.36	0.64	0	96.16	Bacteria	Firmicutes_A	Clostridia	Lachnospirales	Lachnospiraceae	Eubacterium_H		46	56	2607973	2607068	0.035	7	96650	7	96650	26	29184	29	25107	474226	464660	16	76.966	0.50889	0.02681
UMB00036	BIN02_bacbin.9	17	reactor	unclassified Eubacterium_H	o__Clostridiales (UID1226)	High	99.04	0.64	0	95.84	Bacteria	Firmicutes_A	Clostridia	Lachnospirales	Lachnospiraceae	Eubacterium_H		40	47	2391879	2391535	0.014	9	106677	9	103974	25	30359	27	28972	268656	268656	17	77.911	0.51075	0.02653
UMB00070	BIN04_bacbin.8	17	reactor	unclassified Eubacterium_H	o__Clostridiales (UID1226)	High	99.36	0.64	0	96.16	Bacteria	Firmicutes_A	Clostridia	Lachnospirales	Lachnospiraceae	Eubacterium_H		51	66	2616937	2615656	0.049	7	106713	8	90523	26	25107	31	20881	464220	296397	16	77.82	0.5069	0.03285
UMB00072	BIN05_bacbin.1	17	reactor	unclassified Eubacterium_H	o__Clostridiales (UID1226)	High	99.36	0.64	0	96.16	Bacteria	Firmicutes_A	Clostridia	Lachnospirales	Lachnospiraceae	Eubacterium_H		97	106	2982420	2981716	0.024	11	87683	12	79274	47	12294	50	12064	257591	257591	17	65.925	0.49955	0.0395
UMB00096	BIN06_bacbin.14	17	reactor	unclassified Eubacterium_H	o__Clostridiales (UID1226)	High	99.36	0.64	0	96.16	Bacteria	Firmicutes_A	Clostridia	Lachnospirales	Lachnospiraceae	Eubacterium_H		128	146	3053231	3052288	0.031	11	75729	13	64128	63	8519	69	7887	292353	171788	16	59.924	0.49899	0.04141
UMB00020	BIN01_bacbin.9	18	reactor	unclassified Eubacterium_H	o__Clostridiales (UID1226)	High	98.73	0	0	98.73	Bacteria	Firmicutes_A	Clostridia	Lachnospirales	Lachnospiraceae	Eubacterium_H		66	83	3664047	3662437	0.044	11	108312	15	85623	35	28529	45	26828	344922	219811	26	80.521	0.50987	0.03005
UMB00030	BIN02_bacbin.3	18	reactor	unclassified Eubacterium_H	o__Clostridiales (UID1226)	High	98.73	0	0	98.73	Bacteria	Firmicutes_A	Clostridia	Lachnospirales	Lachnospiraceae	Eubacterium_H		58	72	3583635	3582235	0.039	11	108990	14	88576	32	37464	42	27940	346343	191687	26	82.927	0.51109	0.02804
UMB00052	BIN03_bacbin.8	18	reactor	unclassified Eubacterium_H	o__Clostridiales (UID1226)	High	98.09	0	0	98.09	Bacteria	Firmicutes_A	Clostridia	Lachnospirales	Lachnospiraceae	Eubacterium_H		74	90	3821834	3820504	0.035	12	108191	15	80631	39	27686	49	22832	344813	226142	27	78.127	0.50842	0.03186
UMB00069	BIN04_bacbin.7	18	reactor	unclassified Eubacterium_H	o__Clostridiales (UID1226)	High	98.73	0	0	98.73	Bacteria	Firmicutes_A	Clostridia	Lachnospirales	Lachnospiraceae	Eubacterium_H		74	85	3623102	3622092	0.028	13	97206	14	87044	39	26828	47	23784	346244	226143	26	76.408	0.51007	0.03301
UMB00076	BIN05_bacbin.13	18	reactor	unclassified Eubacterium_H	o__Clostridiales (UID1226)	High	98.73	0	0	98.73	Bacteria	Firmicutes_A	Clostridia	Lachnospirales	Lachnospiraceae	Eubacterium_H		85	97	3844655	3843455	0.031	13	87710	17	69750	42	23954	51	22832	346117	219769	27	75.39	0.50882	0.03385
UMB00093	BIN06_bacbin.11	18	reactor	unclassified Eubacterium_H	o__Clostridiales (UID1226)	High	98.73	0	0	98.73	Bacteria	Firmicutes_A	Clostridia	Lachnospirales	Lachnospiraceae	Eubacterium_H		67	80	3570079	3568779	0.036	11	108312	15	76530	35	28529	43	26828	332752	219779	26	80.25	0.51056	0.0341
UMB00063	BIN04_bacbin.18	19	reactor	unclassified UBA4285	o__Clostridiales (UID1212)	High	97.76	0	0	97.76	Bacteria	Firmicutes_A	Clostridia	Lachnospirales	Lachnospiraceae	UBA4285		21	23	2450891	2450781	0.004	4	250625	4	250625	12	70952	13	53761	514818	514818	12	92.506	0.54927	0.02389
UMB00090	BIN05_bacbin.9	19	reactor	unclassified UBA4285	o__Clostridiales (UID1212)	High	97.76	0	0	97.76	Bacteria	Firmicutes_A	Clostridia	Lachnospirales	Lachnospiraceae	UBA4285		23	24	2452579	2452569	0	5	136966	5	136966	14	70952	14	56660	514818	514818	14	92.216	0.54912	0.02464
UMB00098	BIN06_bacbin.16	19	reactor	unclassified UBA4285	o__Clostridiales (UID1212)	High	97.09	0	0	97.09	Bacteria	Firmicutes_A	Clostridia	Lachnospirales	Lachnospiraceae	UBA4285		23	27	2455645	2455515	0.005	4	136966	5	130912	13	70952	15	53762	514918	430704	13	92.113	0.54828	0.0382
UMB00014	BIN01_bacbin.3	20	reactor	UBA1033 sp002399935	o__Clostridiales (UID1212)	High	97.32	0.67	0	93.97	Bacteria	Firmicutes_A	Clostridia	Oscillospirales	Acutalibacteraceae	UBA1033	UBA1033 sp002399935	43	46	2513035	2512735	0.012	8	112854	8	112854	25	33121	25	33121	217802	217802	16	76.684	0.50254	0.03346
UMB00028	BIN02_bacbin.16	20	reactor	UBA1033 sp002399935	o__Clostridiales (UID1212)	High	97.32	0.67	0	93.97	Bacteria	Firmicutes_A	Clostridia	Oscillospirales	Acutalibacteraceae	UBA1033	UBA1033 sp002399935	44	49	2505212	2504802	0.016	8	112854	8	99173	25	25998	27	25998	217802	217802	16	77.582	0.50169	0.03509
UMB00038	BIN03_bacbin.10	20	reactor	UBA1033 sp002399935	o__Clostridiales (UID1212)	High	97.32	0.67	0	93.97	Bacteria	Firmicutes_A	Clostridia	Oscillospirales	Acutalibacteraceae	UBA1033	UBA1033 sp002399935	46	49	2534890	2534680	0.008	8	103649	8	103649	26	28347	28	25998	217802	217802	16	75.473	0.50219	0.03231
UMB00085	BIN05_bacbin.4	20	reactor	UBA1033 sp002399935	o__Clostridiales (UID1212)	High	97.32	0.67	0	93.97	Bacteria	Firmicutes_A	Clostridia	Oscillospirales	Acutalibacteraceae	UBA1033	UBA1033 sp002399935	41	44	2654111	2653901	0.008	8	142825	9	117881	24	36028	25	36028	202796	202796	17	80.735	0.5004	0.03588
UMB00107	BIN06_bacbin.8	20	reactor	UBA1033 sp002399935	o__Clostridiales (UID1212)	High	95.3	0.67	0	91.95	Bacteria	Firmicutes_A	Clostridia	Oscillospirales	Acutalibacteraceae	UBA1033	UBA1033 sp002399935	43	47	2526204	2526074	0.005	8	142825	8	114740	24	25998	27	25672	217807	217807	16	79.832	0.5079	0.02681
UMB00066	BIN04_bacbin.4	21	reactor	UBA1033 sp002409675	o__Clostridiales (UID1212)	High	92.45	0	0	92.45	Bacteria	Firmicutes_A	Clostridia	Oscillospirales	Acutalibacteraceae	UBA1033	UBA1033 sp002409675	109	131	1796567	1796167	0.022	19	32408	24	21115	65	6679	82	5998	139378	72479	4	18.837	0.61895	0.02996
UMB00073	BIN05_bacbin.10	21	reactor	UBA1033 sp002409675	o__Clostridiales (UID1212)	High	86.87	0.34	0	85.17	Bacteria	Firmicutes_A	Clostridia	Oscillospirales	Acutalibacteraceae	UBA1033	UBA1033 sp002409675	129	166	1742564	1739314	0.187	25	21488	32	17890	83	6359	108	4590	68653	43628	2	7.134	0.61796	0.03322
UMB00097	BIN06_bacbin.15	21	reactor	UBA1033 sp002409675	o__Clostridiales (UID1212)	High	96.31	0.34	0	94.61	Bacteria	Firmicutes_A	Clostridia	Oscillospirales	Acutalibacteraceae	UBA1033	UBA1033 sp002409675	71	83	2068631	2068241	0.019	13	53825	15	46198	43	13737	49	12938	103845	98427	14	53.581	0.61412	0.03251
UMB00016	BIN01_bacbin.5	22	reactor	UBA4871 sp002399445	o__Clostridiales (UID1212)	High	97.32	0	0	97.32	Bacteria	Firmicutes_A	Clostridia	Oscillospirales	Acutalibacteraceae	UBA4871	UBA4871 sp002399445	31	34	2516408	2516198	0.008	6	156367	6	156367	15	49451	16	48098	370987	370987	14	88.425	0.45393	0.03107
UMB00034	BIN02_bacbin.7	22	reactor	UBA4871 sp002399445	o__Clostridiales (UID1212)	High	97.32	0	0	97.32	Bacteria	Firmicutes_A	Clostridia	Oscillospirales	Acutalibacteraceae	UBA4871	UBA4871 sp002399445	27	30	2432755	2432545	0.009	5	202412	5	202412	12	74041	13	48098	371545	371545	12	90.718	0.45473	0.02497
UMB00053	BIN03_bacbin.9	22	reactor	UBA4871 sp002399445	o__Clostridiales (UID1212)	High	97.32	0	0	97.32	Bacteria	Firmicutes_A	Clostridia	Oscillospirales	Acutalibacteraceae	UBA4871	UBA4871 sp002399445	43	49	2701640	2701290	0.013	5	202310	5	202310	18	24739	19	24739	378780	378780	13	84.084	0.45103	0.03447
UMB00061	BIN04_bacbin.16	22	reactor	UBA4871 sp002399445	o__Clostridiales (UID1212)	High	97.32	0	0	97.32	Bacteria	Firmicutes_A	Clostridia	Oscillospirales	Acutalibacteraceae	UBA4871	UBA4871 sp002399445	25	27	2489270	2489160	0.004	4	277856	4	277856	11	74344	13	37876	377320	377320	11	90.049	0.45413	0.02635
UMB00084	BIN05_bacbin.3	22	reactor	UBA4871 sp002399445	o__Clostridiales (UID1212)	High	97.32	0	0	97.32	Bacteria	Firmicutes_A	Clostridia	Oscillospirales	Acutalibacteraceae	UBA4871	UBA4871 sp002399445	31	32	2406140	2406040	0.004	5	198366	5	198366	13	48098	14	48098	370005	370005	12	89.258	0.45432	0.03264
UMB00106	BIN06_bacbin.7	22	reactor	UBA4871 sp002399445	o__Clostridiales (UID1212)	High	97.32	0	0	97.32	Bacteria	Firmicutes_A	Clostridia	Oscillospirales	Acutalibacteraceae	UBA4871	UBA4871 sp002399445	28	30	2444012	2443812	0.008	5	190271	5	156367	13	74344	14	56767	367869	367869	13	92.337	0.45375	0.02913
UMB00002	BIN01_bacbin.10	23	reactor	Olegusella sp002407925	p__Actinobacteria (UID2112)	Medium	70.36	0.9	100	65.86	Bacteria	Actinobacteriota	Coriobacteriia	Coriobacteriales	Atopobiaceae	Olegusella	Olegusella sp002407925	554	651	1223182	1222166	0.083	162	2355	185	2164	445	1255	494	1131	11670	8488	0	0	0.54162	0.04142
UMB00023	BIN02_bacbin.11	23	reactor	Olegusella sp002407925	p__Actinobacteria (UID2112)	High	97.18	0.81	0	93.13	Bacteria	Actinobacteriota	Coriobacteriia	Coriobacteriales	Atopobiaceae	Olegusella	Olegusella sp002407925	167	209	1612262	1611662	0.037	38	13591	46	11195	113	5151	137	4209	46037	37455	0	0	0.54034	0.04284
UMB00051	BIN03_bacbin.7	23	reactor	Olegusella sp002407925	p__Actinobacteria (UID2112)	High	99.19	0	0	99.19	Bacteria	Actinobacteriota	Coriobacteriia	Coriobacteriales	Atopobiaceae	Olegusella	Olegusella sp002407925	28	32	1794230	1794010	0.012	5	152372	5	119534	15	20878	16	20878	312770	312770	11	83.753	0.54104	0.04223
Genome 1	Clostridium_luticellarii_DSM29923	24	NCBI	Clostridium_B luticellarii	g__Clostridium (UID1380)	High	99.23	1.38	0	92.33	Bacteria	Firmicutes_A	Clostridia	Clostridiales	Clostridiaceae	Clostridium_B	Clostridium_B luticellarii	165	165	3754778	3754778	0	23	45074	23	45074	85	11429	85	11429	167209	167209	21	48.382	0.34971	0.0395
Genome 2	Caproiciproducens_galactitolivorans_BS-1	25	NCBI	unclassified MS4	o__Clostridiales (UID1212)	High	98.66	0	0	98.66	Bacteria	Firmicutes_A	Clostridia	Oscillospirales	Acutalibacteraceae	MS4		33	33	2575639	2575639	0	4	187351	4	187351	13	52641	13	52641	534984	534984	13	91.45	0.48102	0.04381
UMB00074	BIN05_bacbin.11	26	reactor	unclassified Olsenella	p__Actinobacteria (UID2112)	High	94.19	0.6	0	91.19	Bacteria	Actinobacteriota	Coriobacteriia	Coriobacteriales	Atopobiaceae	Olsenella		68	85	2323519	2323259	0.011	13	58430	15	48137	42	14573	55	13287	243176	243176	18	62.017	0.64857	0.02388
UMB00060	BIN04_bacbin.15	27	reactor	UBA1033 sp002407675	o__Clostridiales (UID1212)	High	97.32	0.67	0	93.97	Bacteria	Firmicutes_A	Clostridia	Oscillospirales	Acutalibacteraceae	UBA1033	UBA1033 sp002407675	85	95	2982805	2982342	0.016	11	80508	12	75293	43	14838	48	13734	217802	217802	18	67.379	0.49576	0.04395
Genome 3	Ruminococcaceae_bacterium_CPB6	28	NCBI	UBA4871 sp002119605	o__Clostridiales (UID1212)	High	98.66	0	0	98.66	Bacteria	Firmicutes_A	Clostridia	Oscillospirales	Acutalibacteraceae	UBA4871	UBA4871 sp002119605	1	1	2069994	2069994	0	1	2069994	1	2069994	1	2069994	1	2069994	2069994	2069994	1	100	0.5058	0
UMB00041	BIN03_bacbin.14	29	reactor	unclassified Lactobacillus	g__Lactobacillus (UID377)	Medium	60.25	0.13	0	59.6	Bacteria	Firmicutes	Bacilli	Lactobacillales	Lactobacillaceae	Lactobacillus		654	750	1195467	1194507	0.08	213	1847	232	1698	543	1155	583	1060	12964	12964	0	0	0.37465	0.03402
Genome 4	Eubacterium_cellulosolvens_LD2006	30	EzBioCloud	Eubacterium_H cellulosolvens_A	o__Clostridiales (UID1226)	High	99.36	0.32	0	97.76	Bacteria	Firmicutes_A	Clostridia	Lachnospirales	Lachnospiraceae	Eubacterium_H	Eubacterium_H cellulosolvens_A	77	87	3331935	3330765	0.035	7	128156	9	99042	31	19431	38	19179	546637	296394	17	77.225	0.49252	0.04192
Genome 5	Eubacterium_cellulosolvens_6	31	EzBioCloud	Eubacterium_H cellulosolvens	o__Clostridiales (UID1226)	High	99.36	0.32	0	97.76	Bacteria	Firmicutes_A	Clostridia	Lachnospirales	Lachnospiraceae	Eubacterium_H	Eubacterium_H cellulosolvens	1	10	3384656	3383756	0.027	1	3384656	1	2403485	1	3384656	2	867226	3384656	2403485	1	100	0.48179	0
UMB00006	BIN01_bacbin.14	32	reactor	unclassified Coriobacteriales	p__Actinobacteria (UID2112)	High	92.05	0	0	92.05	Bacteria	Actinobacteriota	Coriobacteriia	Coriobacteriales				286	413	2751702	2750216	0.054	58	15611	85	10277	188	4567	262	3402	67848	45422	1	2.466	0.69461	0.02723
UMB00050	BIN03_bacbin.6	33	reactor	unclassified Solobacterium	k__Bacteria (UID2372)	Medium	96.19	0.95	50	91.44	Bacteria	Firmicutes	Bacilli	Erysipelotrichales	Erysipelotrichaceae	Solobacterium		223	272	1990290	1989685	0.03	55	11890	63	10390	155	4488	185	3800	36161	28654	0	0	0.56924	0.02438
UMB00019	BIN01_bacbin.8	34	reactor	unclassified Eubacterium_A	o__Clostridiales (UID1120)	High	99.65	0	0	99.65	Bacteria	Firmicutes_A	Clostridia	Peptostreptococcales	Anaerovoracaceae	Eubacterium_A		77	86	2635323	2634873	0.017	14	60807	15	56387	42	16364	46	15069	221317	221317	19	60.378	0.56507	0.02023
UMB00068	BIN04_bacbin.6	34	reactor	unclassified Eubacterium_A	o__Clostridiales (UID1120)	High	98.23	0	0	98.23	Bacteria	Firmicutes_A	Clostridia	Peptostreptococcales	Anaerovoracaceae	Eubacterium_A		70	74	2734757	2734447	0.011	14	59092	14	59092	41	18825	42	18303	324149	324149	17	57.593	0.56076	0.02277
UMB00077	BIN05_bacbin.14	34	reactor	unclassified Eubacterium_A	o__Clostridiales (UID1120)	High	98.23	0	0	98.23	Bacteria	Firmicutes_A	Clostridia	Peptostreptococcales	Anaerovoracaceae	Eubacterium_A		71	75	2628537	2628227	0.012	14	60807	14	60807	43	16364	45	16364	217891	217891	17	56.546	0.5625	0.0233
UMB00105	BIN06_bacbin.5	34	reactor	unclassified Eubacterium_A	o__Clostridiales (UID1120)	High	99.65	0	0	99.65	Bacteria	Firmicutes_A	Clostridia	Peptostreptococcales	Anaerovoracaceae	Eubacterium_A		70	72	2656069	2655959	0.004	14	60807	14	60807	42	18292	44	17912	217891	217891	17	56.495	0.56195	0.02338
