# Supplementary material for: Machine learning-assisted identification of bioindicators predicts medium-chain carboxylate production performance of an anaerobic mixed culture
Source: Microbiome. 2022 Mar 25;10:48. doi: 10.1186/s40168-021-01219-2 (PMC8952268; doi:10.1186/s40168-021-01219-2)
Supplement: Supplementary file 5 — Additional file 4: Dataset S2. Functional annotations of xylose fermentation for MAGs with the same taxonomy as HRT bioindicators. [file 40168_2021_1219_MOESM5_ESM.xlsx]

## Sheet: Instruction
Additional file 4: Dataset S2. Functional annotations of xylose fermentation for metagenome-assembled genomes (MAGs) with the same taxonomy as HRT bioindicators
Worksheet name	Description
Olsenella	MAGs affiliated to Olsenella (including Olsenella, Olsenella_B and Olsenella_C; 3 species of 12 MAGs)
un. Erysipelotrichaceae	MAGs affiliated to unclassified Erysipelotrichaceae (5 MAGs)
Solobacterium	MAGs affiliated to Solobacterium (3 species of 12 MAGs)
UBA4285	MAGs affiliated to UBA4285 (unclassified Lachnospiraceae, 3 MAGs)
Eubacterium_H	MAGs affiliated to Eubacterium_H (2 species of 11 MAGs)
UBA1033	MAGs affiliated to UBA1033 (unclassified Acutalibacteraceae, 3 species of 9 MAGs)
UBA4871	MAGs affiliated to UBA4871 (unclassified Acutalibacteraceae, 6 MAGs)
Clostridium_B	MAGs affiliated to Clostridium_B (3 MAGs)
Lactobacillus	MAGs affiliated to Lactobacillus (including Lactobacillus and Lactobacillus_H; 3 species of 11 MAGs)
Note. Genomes were annotated with Prokka, and further functional annotation of genes relevant to xylan hydrolysis and xylose fermentation was curated using Swiss-Prot, COG and GenBank

## Sheet: Olsenella
UMB00003 (BIN01_bacbin.11)
Predicted function	No.	Enzyme abbreviation	EC number	Enzyme	locus_tag	product	locus_tag	product	locus_tag	product	locus_tag	product	locus_tag	product
Xylan degradation	1	XL	3.2.1.8	xylanase	JCDPGKIN_00397	Bifunctional xylanase/deacetylase
Xylose utilization	2	XylT	7.5.2.10;7.5.2.13	xylose transporter	JCDPGKIN_01369	putative Xylose transporter	JCDPGKIN_01560	putative Xylose transporter
	3	XI	5.3.1.5	xylose isomerase	JCDPGKIN_01548	putative Xylose isomerase
	4	XK	2.7.1.17	xylulose kinase	JCDPGKIN_00131	Xylulose kinase
	5	R5PE	5.1.3.1	ribulose-5-phosphoate epimerase	JCDPGKIN_00237	Ribulose-phosphate 3-epimerase
	6	R5PI	5.3.1.6	ribose-5-phosphate isomerase	JCDPGKIN_01251	Bifunctional ribokinase/ribose-5-phosphate isomerase A	JCDPGKIN_01271	Ribose-5-phosphate isomerase B
	7	TA	2.2.1.2	transaldolase	JCDPGKIN_00786	Transaldolase	JCDPGKIN_01124	putative transaldolase
	8	TK	2.2.1.1	transketolase	JCDPGKIN_00517	Transketolase 1	JCDPGKIN_00787	Transketolase	JCDPGKIN_01243	Transketolase
	9	PK	4.1.2.9	D-xylulose 5-phosphate phosphoketolase	JCDPGKIN_01736	Xylulose-5-phosphate/fructose-6-phosphate phosphoketolase
Pyruvate transformation	10	PDC	1.2.4.1;2.3.1.2;1.8.1.4	pyruvate dehydrogenase complex
	11	PFOR	1.2.7.-	pyruvate flavodoxin oxidoreductase	JCDPGKIN_00985	Pyruvate synthase
	12	PFL	2.3.1.54	formate C-acetyltransferase (pyruvate formate lyase)	JCDPGKIN_01254	Formate acetyltransferase
	13	ALDH	1.2.1.10	acetaldehyde dehydrogenase	JCDPGKIN_01534	Aldehyde-alcohol dehydrogenase	JCDPGKIN_01901	Aldehyde-alcohol dehydrogenase
	14	ADH	1.1.1.1	alcohol dehydrogenase	JCDPGKIN_01534	Aldehyde-alcohol dehydrogenase	JCDPGKIN_01901	Aldehyde-alcohol dehydrogenase
	15	PTA	2.3.1.8	phosphate acetyltransferase	JCDPGKIN_01445	Phosphate acetyltransferase	JCDPGKIN_01639	Phosphate acetyltransferase
	16	ACK	2.7.2.1	acetate kinase	JCDPGKIN_01450	Acetate kinase
	17	LDH	1.1.1.27;1.1.1.28	lactate dehydrogenase	JCDPGKIN_00029	L-lactate dehydrogenase	JCDPGKIN_00602	D-lactate dehydrogenase	JCDPGKIN_00869	L-lactate dehydrogenase	JCDPGKIN_01796	L-lactate dehydrogenase	JCDPGKIN_02042	D-lactate dehydrogenase
	18	PTB	2.3.1.19	phosphate butyryltransferase	JCDPGKIN_01024	Phosphate acyltransferase
	19	BUK	2.7.2.7	butyrate kinase	JCDPGKIN_00150	putative butyrate kinase 2	JCDPGKIN_01640	Butyrate kinase 2
UMB00010 (BIN01_bacbin.18)
Predicted function	No.	Enzyme abbreviation	EC number	Enzyme	locus_tag	product	locus_tag	product	locus_tag	product	locus_tag	product	locus_tag	product
Xylan degradation	1	XL	3.2.1.8	xylanase	PJAGNLAM_00473	Bifunctional xylanase/deacetylase	PJAGNLAM_01195	Bifunctional xylanase/deacetylase
Xylose utilization	2	XylT	7.5.2.10;7.5.2.13	xylose transporter	PJAGNLAM_01817	putative xylose transporter (MFS transporter )
	3	XI	5.3.1.5	xylose isomerase
	4	XK	2.7.1.17	xylulose kinase
	5	R5PE	5.1.3.1	ribulose-5-phosphoate epimerase	PJAGNLAM_00008	Ribulose-phosphate 3-epimerase	PJAGNLAM_01363	Ribulose-phosphate 3-epimerase
	6	R5PI	5.3.1.6	ribose-5-phosphate isomerase	PJAGNLAM_00652	Ribose-5-phosphate isomerase B	PJAGNLAM_01076	Ribose-5-phosphate isomerase B
	7	TA	2.2.1.2	transaldolase	PJAGNLAM_00735	putative transaldolase
	8	TK	2.2.1.1	transketolase	PJAGNLAM_00734	Transketolase 2
	9	PK	4.1.2.9	D-xylulose 5-phosphate phosphoketolase	PJAGNLAM_01800	Xylulose-5-phosphate/fructose-6-phosphate phosphoketolase
Pyruvate transformation	10	PDC	1.2.4.1;2.3.1.2;1.8.1.4	pyruvate dehydrogenase complex
	11	PFOR	1.2.7.-	pyruvate flavodoxin oxidoreductase	PJAGNLAM_00698	Pyruvate synthase
	12	PFL	2.3.1.54	formate C-acetyltransferase (pyruvate formate lyase)
	13	ALDH	1.2.1.10	acetaldehyde dehydrogenase	PJAGNLAM_00129	Aldehyde-alcohol dehydrogenase
	14	ADH	1.1.1.1	alcohol dehydrogenase	PJAGNLAM_00129	Aldehyde-alcohol dehydrogenase	PJAGNLAM_00659	Zinc-type alcohol dehydrogenase-like protein	PJAGNLAM_00670	Alcohol dehydrogenase
	15	PTA	2.3.1.8	phosphate acetyltransferase
	16	ACK	2.7.2.1	acetate kinase
	17	LDH	1.1.1.27;1.1.1.28	lactate dehydrogenase	PJAGNLAM_00596	D-lactate dehydrogenase	PJAGNLAM_00857	L-lactate dehydrogenase	PJAGNLAM_00915	L-lactate dehydrogenase 2	PJAGNLAM_01145	L-lactate dehydrogenase	PJAGNLAM_01416	D-lactate dehydrogenase
	18	PTB	2.3.1.19	phosphate butyryltransferase	PJAGNLAM_00493	Phosphate acyltransferase
	19	BUK	2.7.2.7	butyrate kinase	PJAGNLAM_00837	putative butyrate kinase 2	PJAGNLAM_00841	putative butyrate kinase 2
UMB00021 (BIN02_bacbin.1)
Predicted function	No.	Enzyme abbreviation	EC number	Enzyme	locus_tag	product	locus_tag	product	locus_tag	product	locus_tag	product
Xylan degradation	1	XL	3.2.1.8	xylanase
Xylose utilization	2	XylT	7.5.2.10;7.5.2.13	xylose transporter	BPDELOEO_00784	putative Xylose transporter	BPDELOEO_00896	putative Xylose transporter
	3	XI	5.3.1.5	xylose isomerase	BPDELOEO_00128	putative Xylose isomerase	BPDELOEO_00884	putative Xylose isomerase
	4	XK	2.7.1.17	xylulose kinase
	5	R5PE	5.1.3.1	ribulose-5-phosphoate epimerase	BPDELOEO_00398	Ribulose-phosphate 3-epimerase
	6	R5PI	5.3.1.6	ribose-5-phosphate isomerase	BPDELOEO_01343	Ribose-5-phosphate isomerase B	BPDELOEO_01668	Bifunctional ribokinase/ribose-5-phosphate isomerase A
	7	TA	2.2.1.2	transaldolase	BPDELOEO_00159	putative transaldolase	BPDELOEO_00652	Transaldolase
	8	TK	2.2.1.1	transketolase	BPDELOEO_00653	Transketolase	BPDELOEO_01232	Transketolase 1	BPDELOEO_01659	Transketolase
	9	PK	4.1.2.9	D-xylulose 5-phosphate phosphoketolase	BPDELOEO_00209	Xylulose-5-phosphate/fructose-6-phosphate phosphoketolase
Pyruvate transformation	10	PDC	1.2.4.1;2.3.1.2;1.8.1.4	pyruvate dehydrogenase complex
	11	PFOR	1.2.7.-	pyruvate flavodoxin oxidoreductase	BPDELOEO_00369	Pyruvate synthase
	12	PFL	2.3.1.54	formate C-acetyltransferase (pyruvate formate lyase)	BPDELOEO_01671	Formate acetyltransferase
	13	ALDH	1.2.1.10	acetaldehyde dehydrogenase	BPDELOEO_00692	Aldehyde-alcohol dehydrogenase	BPDELOEO_00850	Aldehyde-alcohol dehydrogenase	BPDELOEO_01398	Aldehyde-alcohol dehydrogenase
	14	ADH	1.1.1.1	alcohol dehydrogenase	BPDELOEO_00692	Aldehyde-alcohol dehydrogenase	BPDELOEO_00850	Aldehyde-alcohol dehydrogenase	BPDELOEO_01398	Aldehyde-alcohol dehydrogenase
	15	PTA	2.3.1.8	phosphate acetyltransferase	BPDELOEO_00841	Phosphate acetyltransferase	BPDELOEO_00925	Phosphate acetyltransferase
	16	ACK	2.7.2.1	acetate kinase	BPDELOEO_00836	Acetate kinase
	17	LDH	1.1.1.27;1.1.1.28	lactate dehydrogenase	BPDELOEO_00379	L-lactate dehydrogenase	BPDELOEO_00441	L-lactate dehydrogenase	BPDELOEO_01578	D-lactate dehydrogenase	BPDELOEO_01631	D-lactate dehydrogenase
	18	PTB	2.3.1.19	phosphate butyryltransferase	BPDELOEO_00531	Phosphate acyltransferase
	19	BUK	2.7.2.7	butyrate kinase	BPDELOEO_00924	Butyrate kinase 2	BPDELOEO_01513	putative butyrate kinase 2
UMB00035 (BIN02_bacbin.8)
Predicted function	No.	Enzyme abbreviation	EC number	Enzyme	locus_tag	product	locus_tag	product	locus_tag	product	locus_tag	product	locus_tag	product	locus_tag	product
Xylan degradation	1	XL	3.2.1.8	xylanase	MLDAANCJ_00694	Bifunctional xylanase/deacetylase	MLDAANCJ_00982	Bifunctional xylanase/deacetylase
Xylose utilization	2	XylT	7.5.2.10;7.5.2.13	xylose transporter	MLDAANCJ_00955	putative xylose transporter (MFS transporter )
	3	XI	5.3.1.5	xylose isomerase
	4	XK	2.7.1.17	xylulose kinase
	5	R5PE	5.1.3.1	ribulose-5-phosphoate epimerase	MLDAANCJ_00105	Ribulose-phosphate 3-epimerase
	6	R5PI	5.3.1.6	ribose-5-phosphate isomerase	MLDAANCJ_00587	Ribose-5-phosphate isomerase B
	7	TA	2.2.1.2	transaldolase	MLDAANCJ_00550	putative transaldolase
	8	TK	2.2.1.1	transketolase	MLDAANCJ_00549	Transketolase 2
	9	PK	4.1.2.9	D-xylulose 5-phosphate phosphoketolase
Pyruvate transformation	10	PDC	1.2.4.1;2.3.1.2;1.8.1.4	pyruvate dehydrogenase complex
	11	PFOR	1.2.7.-	pyruvate flavodoxin oxidoreductase	MLDAANCJ_00792	Pyruvate synthase
	12	PFL	2.3.1.54	formate C-acetyltransferase (pyruvate formate lyase)
	13	ALDH	1.2.1.10	acetaldehyde dehydrogenase	MLDAANCJ_00417	Aldehyde-alcohol dehydrogenase
	14	ADH	1.1.1.1	alcohol dehydrogenase	MLDAANCJ_00417	Aldehyde-alcohol dehydrogenase	MLDAANCJ_01116	Alcohol dehydrogenase
	15	PTA	2.3.1.8	phosphate acetyltransferase	MLDAANCJ_00054	L-lactate dehydrogenase 2	MLDAANCJ_00130	D-lactate dehydrogenase	MLDAANCJ_00188	D-lactate dehydrogenase	MLDAANCJ_00284	L-lactate dehydrogenase	MLDAANCJ_00685	L-lactate dehydrogenase	MLDAANCJ_00865	L-lactate dehydrogenase
	16	ACK	2.7.2.1	acetate kinase
	17	LDH	1.1.1.27;1.1.1.28	lactate dehydrogenase
	18	PTB	2.3.1.19	phosphate butyryltransferase	MLDAANCJ_00565	Phosphate acyltransferase
	19	BUK	2.7.2.7	butyrate kinase	MLDAANCJ_00772	putative butyrate kinase 2	MLDAANCJ_00776	putative butyrate kinase 2
UMB00045 (BIN03_bacbin.18)
Predicted function	No.	Enzyme abbreviation	EC number	Enzyme	locus_tag	product	locus_tag	product	locus_tag	product	locus_tag	product
Xylan degradation	1	XL	3.2.1.8	xylanase	EJBBDDNC_00245	Bifunctional xylanase/deacetylase
Xylose utilization	2	XylT	7.5.2.10;7.5.2.13	xylose transporter	EJBBDDNC_01318	puitative Xylose transporter
	3	XI	5.3.1.5	xylose isomerase	EJBBDDNC_00601	putative Xylose isomerase	EJBBDDNC_01425	putative Xylose isomerase
	4	XK	2.7.1.17	xylulose kinase
	5	R5PE	5.1.3.1	ribulose-5-phosphoate epimerase	EJBBDDNC_00891	Bifunctional ribokinase/ribose-5-phosphate isomerase A	EJBBDDNC_01082	Ribose-5-phosphate isomerase B
	6	R5PI	5.3.1.6	ribose-5-phosphate isomerase	EJBBDDNC_00692	putative transaldolase	EJBBDDNC_00732	Transaldolase
	7	TA	2.2.1.2	transaldolase	EJBBDDNC_00513	Transketolase 1	EJBBDDNC_00731	Transketolase	EJBBDDNC_00899	Transketolase
	8	TK	2.2.1.1	transketolase
	9	PK	4.1.2.9	D-xylulose 5-phosphate phosphoketolase	EJBBDDNC_00643	Xylulose-5-phosphate/fructose-6-phosphate phosphoketolase
Pyruvate transformation	10	PDC	1.2.4.1;2.3.1.2;1.8.1.4	pyruvate dehydrogenase complex
	11	PFOR	1.2.7.-	pyruvate flavodoxin oxidoreductase	EJBBDDNC_00861	Pyruvate synthase
	12	PFL	2.3.1.54	formate C-acetyltransferase (pyruvate formate lyase)	EJBBDDNC_00888	Formate acetyltransferase
	13	ALDH	1.2.1.10	acetaldehyde dehydrogenase	EJBBDDNC_00320	Aldehyde-alcohol dehydrogenase	EJBBDDNC_00331	Aldehyde-alcohol dehydrogenase	EJBBDDNC_01061	Aldehyde-alcohol dehydrogenase	EJBBDDNC_01622	Aldehyde-alcohol dehydrogenase
	14	ADH	1.1.1.1	alcohol dehydrogenase	EJBBDDNC_00320	Aldehyde-alcohol dehydrogenase	EJBBDDNC_00331	Aldehyde-alcohol dehydrogenase	EJBBDDNC_01061	Aldehyde-alcohol dehydrogenase	EJBBDDNC_01622	Aldehyde-alcohol dehydrogenase
	15	PTA	2.3.1.8	phosphate acetyltransferase	EJBBDDNC_00940	Phosphate acetyltransferase	EJBBDDNC_01343	Phosphate acetyltransferase
	16	ACK	2.7.2.1	acetate kinase	EJBBDDNC_01349	Acetate kinase
	17	LDH	1.1.1.27;1.1.1.28	lactate dehydrogenase	EJBBDDNC_00084	L-lactate dehydrogenase	EJBBDDNC_00803	L-lactate dehydrogenase	EJBBDDNC_01625	D-lactate dehydrogenase	EJBBDDNC_01772	D-lactate dehydrogenase
	18	PTB	2.3.1.19	phosphate butyryltransferase	EJBBDDNC_01005	Phosphate acyltransferase
	19	BUK	2.7.2.7	butyrate kinase	EJBBDDNC_00939	Butyrate kinase 2	EJBBDDNC_01366	putative butyrate kinase 2
UMB00047 (BIN03_bacbin.3)
Predicted function	No.	Enzyme abbreviation	EC number	Enzyme	locus_tag	product	locus_tag	product
Xylan degradation	1	XL	3.2.1.8	xylanase	KJLMNOAP_00985	Bifunctional xylanase/deacetylase	KJLMNOAP_01510	Bifunctional xylanase/deacetylase
Xylose utilization	2	XylT	7.5.2.10;7.5.2.13	xylose transporter	KJLMNOAP_01057	putative xylose transporter (MFS transporter )	KJLMNOAP_01219	putative xylose transporter (MFS transporter )
	3	XI	5.3.1.5	xylose isomerase
	4	XK	2.7.1.17	xylulose kinase
	5	R5PE	5.1.3.1	ribulose-5-phosphoate epimerase	KJLMNOAP_00382	Ribulose-phosphate 3-epimerase	KJLMNOAP_00713	Ribulose-phosphate 3-epimerase
	6	R5PI	5.3.1.6	ribose-5-phosphate isomerase	KJLMNOAP_00542	Ribose-5-phosphate isomerase B	KJLMNOAP_01745	Ribose-5-phosphate isomerase B
	7	TA	2.2.1.2	transaldolase	KJLMNOAP_00595	putative transaldolase
	8	TK	2.2.1.1	transketolase	KJLMNOAP_00594	Transketolase 2
	9	PK	4.1.2.9	D-xylulose 5-phosphate phosphoketolase	KJLMNOAP_01228	Xylulose-5-phosphate/fructose-6-phosphate phosphoketolase
Pyruvate transformation	10	PDC	1.2.4.1;2.3.1.2;1.8.1.4	pyruvate dehydrogenase complex
	11	PFOR	1.2.7.-	pyruvate flavodoxin oxidoreductase	KJLMNOAP_00011	Pyruvate synthase
	12	PFL	2.3.1.54	formate C-acetyltransferase (pyruvate formate lyase)	KJLMNOAP_00319	Formate acetyltransferase
	13	ALDH	1.2.1.10	acetaldehyde dehydrogenase	KJLMNOAP_00070	Aldehyde-alcohol dehydrogenase	KJLMNOAP_00849	Aldehyde-alcohol dehydrogenase
	14	ADH	1.1.1.1	alcohol dehydrogenase	KJLMNOAP_00070	Aldehyde-alcohol dehydrogenase	KJLMNOAP_00549	Zinc-type alcohol dehydrogenase-like protein	KJLMNOAP_00559	Alcohol dehydrogenase	KJLMNOAP_00849	Aldehyde-alcohol dehydrogenase
	15	PTA	2.3.1.8	phosphate acetyltransferase	KJLMNOAP_00818	Phosphate acetyltransferase
	16	ACK	2.7.2.1	acetate kinase	KJLMNOAP_00829	Acetate kinase
	17	LDH	1.1.1.27;1.1.1.28	lactate dehydrogenase	KJLMNOAP_00304	L-lactate dehydrogenase 2	KJLMNOAP_00354	D-lactate dehydrogenase	KJLMNOAP_00496	L-lactate dehydrogenase	KJLMNOAP_01301	D-lactate dehydrogenase	KJLMNOAP_01323	L-lactate dehydrogenase
	18	PTB	2.3.1.19	phosphate butyryltransferase	KJLMNOAP_01490	Phosphate acyltransferase
	19	BUK	2.7.2.7	butyrate kinase	KJLMNOAP_01455	putative butyrate kinase 2	KJLMNOAP_01459	putative butyrate kinase 2
UMB00057 (BIN04_bacbin.12)
Predicted function	No.	Enzyme abbreviation	EC number	Enzyme	locus_tag	product	locus_tag	product	locus_tag	product	locus_tag	product	locus_tag	product	locus_tag	product
Xylan degradation	1	XL	3.2.1.8	xylanase	HJLLKOGJ_00790	Bifunctional xylanase/deacetylase	HJLLKOGJ_01175	Bifunctional xylanase/deacetylase
Xylose utilization	2	XylT	7.5.2.10;7.5.2.13	xylose transporter
	3	XI	5.3.1.5	xylose isomerase
	4	XK	2.7.1.17	xylulose kinase
	5	R5PE	5.1.3.1	ribulose-5-phosphoate epimerase	HJLLKOGJ_00079	Ribulose-phosphate 3-epimerase
	6	R5PI	5.3.1.6	ribose-5-phosphate isomerase	HJLLKOGJ_00751	Ribose-5-phosphate isomerase B	HJLLKOGJ_00806	Ribose-5-phosphate isomerase B
	7	TA	2.2.1.2	transaldolase	HJLLKOGJ_00552	putative transaldolase	HJLLKOGJ_01103	Transaldolase
	8	TK	2.2.1.1	transketolase	HJLLKOGJ_00553	Transketolase 2
	9	PK	4.1.2.9	D-xylulose 5-phosphate phosphoketolase
Pyruvate transformation	10	PDC	1.2.4.1;2.3.1.2;1.8.1.4	pyruvate dehydrogenase complex
	11	PFOR	1.2.7.-	pyruvate flavodoxin oxidoreductase	HJLLKOGJ_01067	Pyruvate synthase
	12	PFL	2.3.1.54	formate C-acetyltransferase (pyruvate formate lyase)	HJLLKOGJ_01334	Formate acetyltransferase
	13	ALDH	1.2.1.10	acetaldehyde dehydrogenase
	14	ADH	1.1.1.1	alcohol dehydrogenase
	15	PTA	2.3.1.8	phosphate acetyltransferase
	16	ACK	2.7.2.1	acetate kinase
	17	LDH	1.1.1.27;1.1.1.28	lactate dehydrogenase	HJLLKOGJ_00099	L-lactate dehydrogenase	HJLLKOGJ_00182	L-lactate dehydrogenase	HJLLKOGJ_00205	D-lactate dehydrogenase	HJLLKOGJ_00441	L-lactate dehydrogenase 2	HJLLKOGJ_00705	D-lactate dehydrogenase	HJLLKOGJ_00771	L-lactate dehydrogenase
	18	PTB	2.3.1.19	phosphate butyryltransferase	HJLLKOGJ_00236	Phosphate acyltransferase
	19	BUK	2.7.2.7	butyrate kinase	HJLLKOGJ_00987	putative butyrate kinase 2	HJLLKOGJ_00991	putative butyrate kinase 2
UMB00067 (BIN04_bacbin.5)
Predicted function	No.	Enzyme abbreviation	EC number	Enzyme	locus_tag	product	locus_tag	product	locus_tag	product	locus_tag	product	locus_tag	product
Xylan degradation	1	XL	3.2.1.8	xylanase	BAFNNGAN_00246	Bifunctional xylanase/deacetylase
Xylose utilization	2	XylT	7.5.2.10;7.5.2.13	xylose transporter	BAFNNGAN_01551	putative Xylose transporter	BAFNNGAN_01227	putative Xylose transporter
	3	XI	5.3.1.5	xylose isomerase	BAFNNGAN_00035	putative Xylose isomerase	BAFNNGAN_01215	putative Xylose isomerase
	4	XK	2.7.1.17	xylulose kinase	BAFNNGAN_00101	Xylulose kinase
	5	R5PE	5.1.3.1	ribulose-5-phosphoate epimerase	BAFNNGAN_00126	Ribulose-phosphate 3-epimerase
	6	R5PI	5.3.1.6	ribose-5-phosphate isomerase	BAFNNGAN_00805	Bifunctional ribokinase/ribose-5-phosphate isomerase A	BAFNNGAN_01727	Ribose-5-phosphate isomerase B
	7	TA	2.2.1.2	transaldolase	BAFNNGAN_00493	Transaldolase
	8	TK	2.2.1.1	transketolase	BAFNNGAN_00492	Transketolase	BAFNNGAN_00797	Transketolase	BAFNNGAN_01499	Transketolase 1
	9	PK	4.1.2.9	D-xylulose 5-phosphate phosphoketolase	BAFNNGAN_00614	Xylulose-5-phosphate/fructose-6-phosphate phosphoketolase
Pyruvate transformation	10	PDC	1.2.4.1;2.3.1.2;1.8.1.4	pyruvate dehydrogenase complex
	11	PFOR	1.2.7.-	pyruvate flavodoxin oxidoreductase	BAFNNGAN_01606	Pyruvate synthase
	12	PFL	2.3.1.54	formate C-acetyltransferase (pyruvate formate lyase)	BAFNNGAN_00808	Formate acetyltransferase
	13	ALDH	1.2.1.10	acetaldehyde dehydrogenase	BAFNNGAN_01066	Aldehyde-alcohol dehydrogenase	BAFNNGAN_01115	Aldehyde-alcohol dehydrogenase	BAFNNGAN_01177	Aldehyde-alcohol dehydrogenase	BAFNNGAN_02078	Aldehyde-alcohol dehydrogenase
	14	ADH	1.1.1.1	alcohol dehydrogenase	BAFNNGAN_01066	Aldehyde-alcohol dehydrogenase	BAFNNGAN_01115	Aldehyde-alcohol dehydrogenase	BAFNNGAN_01177	Aldehyde-alcohol dehydrogenase	BAFNNGAN_02078	Aldehyde-alcohol dehydrogenase
	15	PTA	2.3.1.8	phosphate acetyltransferase	BAFNNGAN_00875	Phosphate acetyltransferase	BAFNNGAN_01132	Phosphate acetyltransferase
	16	ACK	2.7.2.1	acetate kinase	BAFNNGAN_01127	Acetate kinase
	17	LDH	1.1.1.27;1.1.1.28	lactate dehydrogenase	BAFNNGAN_00145	L-lactate dehydrogenase	BAFNNGAN_00405	L-lactate dehydrogenase	BAFNNGAN_00565	D-lactate dehydrogenase	BAFNNGAN_01152	L-lactate dehydrogenase	BAFNNGAN_01168	D-lactate dehydrogenase
	18	PTB	2.3.1.19	phosphate butyryltransferase	BAFNNGAN_00903	Phosphate acyltransferase
	19	BUK	2.7.2.7	butyrate kinase	BAFNNGAN_00082	putative butyrate kinase 2	BAFNNGAN_00876	Butyrate kinase 2
UMB00074 (BIN05_bacbin.11)
Predicted function	No.	Enzyme abbreviation	EC number	Enzyme	locus_tag	product	locus_tag	product	locus_tag	product	locus_tag	product
Xylan degradation	1	XL	3.2.1.8	xylanase	PLONBBPN_00794	Bifunctional xylanase/deacetylase
Xylose utilization	2	XylT	7.5.2.10;7.5.2.13	xylose transporter	PLONBBPN_00047	putative Xylose transporter
	3	XI	5.3.1.5	xylose isomerase	PLONBBPN_00842	putative Xylose isomerase	PLONBBPN_00860	putative Xylose isomerase
	4	XK	2.7.1.17	xylulose kinase	PLONBBPN_00086	Xylulose kinase	PLONBBPN_00865	Xylulose kinase
	5	R5PE	5.1.3.1	ribulose-5-phosphoate epimerase	PLONBBPN_00293	Ribulose-phosphate 3-epimerase
	6	R5PI	5.3.1.6	ribose-5-phosphate isomerase	PLONBBPN_01389	Ribose-5-phosphate isomerase B
	7	TA	2.2.1.2	transaldolase	PLONBBPN_00495	putative transaldolase
	8	TK	2.2.1.1	transketolase	PLONBBPN_01632	Transketolase
	9	PK	4.1.2.9	D-xylulose 5-phosphate phosphoketolase	PLONBBPN_00083	Xylulose-5-phosphate/fructose-6-phosphate phosphoketolase
Pyruvate transformation	10	PDC	1.2.4.1;2.3.1.2;1.8.1.4	pyruvate dehydrogenase complex
	11	PFOR	1.2.7.-	pyruvate flavodoxin oxidoreductase	PLONBBPN_00930	Pyruvate synthase
	12	PFL	2.3.1.54	formate C-acetyltransferase (pyruvate formate lyase)	PLONBBPN_00269	Formate acetyltransferase
	13	ALDH	1.2.1.10	acetaldehyde dehydrogenase	PLONBBPN_00126	Aldehyde-alcohol dehydrogenase	PLONBBPN_00137	Aldehyde-alcohol dehydrogenase	PLONBBPN_00671	Aldehyde-alcohol dehydrogenase	PLONBBPN_01002	Aldehyde-alcohol dehydrogenase
	14	ADH	1.1.1.1	alcohol dehydrogenase	PLONBBPN_00126	Aldehyde-alcohol dehydrogenase	PLONBBPN_00137	Aldehyde-alcohol dehydrogenase	PLONBBPN_00671	Aldehyde-alcohol dehydrogenase	PLONBBPN_01002	Aldehyde-alcohol dehydrogenase
	15	PTA	2.3.1.8	phosphate acetyltransferase	PLONBBPN_00693	Phosphate acetyltransferase
	16	ACK	2.7.2.1	acetate kinase	PLONBBPN_00685	Acetate kinase
	17	LDH	1.1.1.27;1.1.1.28	lactate dehydrogenase	PLONBBPN_01205	D-lactate dehydrogenase
	18	PTB	2.3.1.19	phosphate butyryltransferase	PLONBBPN_01733	Phosphate acyltransferase
	19	BUK	2.7.2.7	butyrate kinase	PLONBBPN_01259	putative butyrate kinase 2	PLONBBPN_01431	putative butyrate kinase 2
UMB00075 (BIN05_bacbin.12)
Predicted function	No.	Enzyme abbreviation	EC number	Enzyme	locus_tag	product	locus_tag	product	locus_tag	product	locus_tag	product
Xylan degradation	1	XL	3.2.1.8	xylanase	DBKCHAPG_00220	Bifunctional xylanase/deacetylase	DBKCHAPG_01038	Bifunctional xylanase/deacetylase
Xylose utilization	2	XylT	7.5.2.10;7.5.2.13	xylose transporter
	3	XI	5.3.1.5	xylose isomerase
	4	XK	2.7.1.17	xylulose kinase
	5	R5PE	5.1.3.1	ribulose-5-phosphoate epimerase
	6	R5PI	5.3.1.6	ribose-5-phosphate isomerase	DBKCHAPG_00598	Ribose-5-phosphate isomerase B
	7	TA	2.2.1.2	transaldolase	DBKCHAPG_00722	putative transaldolase
	8	TK	2.2.1.1	transketolase	DBKCHAPG_00721	Transketolase 2
	9	PK	4.1.2.9	D-xylulose 5-phosphate phosphoketolase
Pyruvate transformation	10	PDC	1.2.4.1;2.3.1.2;1.8.1.4	pyruvate dehydrogenase complex
	11	PFOR	1.2.7.-	pyruvate flavodoxin oxidoreductase	DBKCHAPG_01077	Pyruvate synthase
	12	PFL	2.3.1.54	formate C-acetyltransferase (pyruvate formate lyase)
	13	ALDH	1.2.1.10	acetaldehyde dehydrogenase	DBKCHAPG_00570	Aldehyde-alcohol dehydrogenase
	14	ADH	1.1.1.1	alcohol dehydrogenase	DBKCHAPG_00570	Aldehyde-alcohol dehydrogenase	DBKCHAPG_00605	Zinc-type alcohol dehydrogenase-like protein	DBKCHAPG_00616	Alcohol dehydrogenase
	15	PTA	2.3.1.8	phosphate acetyltransferase
	16	ACK	2.7.2.1	acetate kinase
	17	LDH	1.1.1.27;1.1.1.28	lactate dehydrogenase	DBKCHAPG_00318	L-lactate dehydrogenase	DBKCHAPG_00764	D-lactate dehydrogenase	DBKCHAPG_01114	L-lactate dehydrogenase 2
	18	PTB	2.3.1.19	phosphate butyryltransferase	DBKCHAPG_00529	Phosphate acyltransferase
	19	BUK	2.7.2.7	butyrate kinase	DBKCHAPG_00457	putative butyrate kinase 2	DBKCHAPG_00461	putative butyrate kinase 2	DBKCHAPG_00704	putative butyrate kinase 2
UMB00086 (BIN05_bacbin.5)
Predicted function	No.	Enzyme abbreviation	EC number	Enzyme	locus_tag	product	locus_tag	product	locus_tag	product	locus_tag	product
Xylan degradation	1	XL	3.2.1.8	xylanase	HOBEALFL_00168	Bifunctional xylanase/deacetylase
Xylose utilization	2	XylT	7.5.2.10;7.5.2.13	xylose transporter	HOBEALFL_01200	putative Xylose transporter
	3	XI	5.3.1.5	xylose isomerase	HOBEALFL_00076	putative Xylose isomerase	HOBEALFL_00254	putative Xylose isomerase
	4	XK	2.7.1.17	xylulose kinase
	5	R5PE	5.1.3.1	ribulose-5-phosphoate epimerase	HOBEALFL_00349	Ribulose-phosphate 3-epimerase
	6	R5PI	5.3.1.6	ribose-5-phosphate isomerase	HOBEALFL_01053	Bifunctional ribokinase/ribose-5-phosphate isomerase A	HOBEALFL_01142	Ribose-5-phosphate isomerase B
	7	TA	2.2.1.2	transaldolase	HOBEALFL_00601	Transaldolase
	8	TK	2.2.1.1	transketolase	HOBEALFL_00439	Transketolase	HOBEALFL_01127	Transketolase 1
	9	PK	4.1.2.9	D-xylulose 5-phosphate phosphoketolase	HOBEALFL_01591	Xylulose-5-phosphate/fructose-6-phosphate phosphoketolase
Pyruvate transformation	10	PDC	1.2.4.1;2.3.1.2;1.8.1.4	pyruvate dehydrogenase complex
	11	PFOR	1.2.7.-	pyruvate flavodoxin oxidoreductase	HOBEALFL_00732	Pyruvate synthase
	12	PFL	2.3.1.54	formate C-acetyltransferase (pyruvate formate lyase)
	13	ALDH	1.2.1.10	acetaldehyde dehydrogenase	HOBEALFL_00776	Aldehyde-alcohol dehydrogenase	HOBEALFL_01262	Aldehyde-alcohol dehydrogenase
	14	ADH	1.1.1.1	alcohol dehydrogenase	HOBEALFL_00776	Aldehyde-alcohol dehydrogenase	HOBEALFL_01262	Aldehyde-alcohol dehydrogenase
	15	PTA	2.3.1.8	phosphate acetyltransferase	HOBEALFL_00710	Phosphate acetyltransferase
	16	ACK	2.7.2.1	acetate kinase
	17	LDH	1.1.1.27;1.1.1.28	lactate dehydrogenase	HOBEALFL_00103	D-lactate dehydrogenase	HOBEALFL_00502	L-lactate dehydrogenase	HOBEALFL_00641	L-lactate dehydrogenase	HOBEALFL_01014	L-lactate dehydrogenase
	18	PTB	2.3.1.19	phosphate butyryltransferase	HOBEALFL_01276	Phosphate acyltransferase
	19	BUK	2.7.2.7	butyrate kinase	HOBEALFL_00459	Butyrate kinase 2	HOBEALFL_00817	putative butyrate kinase 2
UMB00104 (BIN06_bacbin.4)
Predicted function	No.	Enzyme abbreviation	EC number	Enzyme	locus_tag	product	locus_tag	product	locus_tag	product	locus_tag	product	locus_tag	product
Xylan degradation	1	XL	3.2.1.8	xylanase
Xylose utilization	2	XylT	7.5.2.10;7.5.2.13	xylose transporter
	3	XI	5.3.1.5	xylose isomerase	PPKKCGEF_00340	putative Xylose isomerase	PPKKCGEF_00436	putative Xylose isomerase
	4	XK	2.7.1.17	xylulose kinase
	5	R5PE	5.1.3.1	ribulose-5-phosphoate epimerase	PPKKCGEF_00660	Ribulose-phosphate 3-epimerase
	6	R5PI	5.3.1.6	ribose-5-phosphate isomerase	PPKKCGEF_01405	Ribose-5-phosphate isomerase B
	7	TA	2.2.1.2	transaldolase	PPKKCGEF_01112	Transketolase 1	PPKKCGEF_01712	Transketolase
	8	TK	2.2.1.1	transketolase
	9	PK	4.1.2.9	D-xylulose 5-phosphate phosphoketolase	PPKKCGEF_01885	Xylulose-5-phosphate/fructose-6-phosphate phosphoketolase
Pyruvate transformation	10	PDC	1.2.4.1;2.3.1.2;1.8.1.4	pyruvate dehydrogenase complex
	11	PFOR	1.2.7.-	pyruvate flavodoxin oxidoreductase	PPKKCGEF_01001	Pyruvate synthase
	12	PFL	2.3.1.54	formate C-acetyltransferase (pyruvate formate lyase)	PPKKCGEF_00960	Aldehyde-alcohol dehydrogenase
	13	ALDH	1.2.1.10	acetaldehyde dehydrogenase	PPKKCGEF_00960	Aldehyde-alcohol dehydrogenase
	14	ADH	1.1.1.1	alcohol dehydrogenase	PPKKCGEF_00452	Alcohol dehydrogenase	PPKKCGEF_00955	Zinc-type alcohol dehydrogenase-like protein	PPKKCGEF_00960	Aldehyde-alcohol dehydrogenase
	15	PTA	2.3.1.8	phosphate acetyltransferase	PPKKCGEF_00802	Phosphate acetyltransferase	PPKKCGEF_00803	Phosphate acetyltransferase
	16	ACK	2.7.2.1	acetate kinase	PPKKCGEF_01410	Acetate kinase
	17	LDH	1.1.1.27;1.1.1.28	lactate dehydrogenase	PPKKCGEF_00046	D-lactate dehydrogenase	PPKKCGEF_00381	L-lactate dehydrogenase	PPKKCGEF_00866	L-lactate dehydrogenase	PPKKCGEF_00992	L-lactate dehydrogenase	PPKKCGEF_01355	D-lactate dehydrogenase
	18	PTB	2.3.1.19	phosphate butyryltransferase	PPKKCGEF_01500	Phosphate acyltransferase
	19	BUK	2.7.2.7	butyrate kinase	PPKKCGEF_00821	Butyrate kinase 2	PPKKCGEF_00846	putative butyrate kinase 2

## Sheet: un. Erysipelotrichaceae
UMB00008 (BIN01_bacbin.16)
Predicted function	No.	Enzyme abbreviation	EC number	Enzyme	Locus_tag	Predicted_product	Locus_tag	Predicted_product
Xylan degradation	1	XL	3.2.1.8	xylanase	ALIPGPLG_01811	Endo-(1->4)-beta-xylanase Z	ALIPGPLG_01899	Endo-(1->4)-beta-xylanase Y
Xylose utilization	2	XylT	7.5.2.10;7.5.2.13	xylose transporter	ALIPGPLG_01622	Xylose import ATP-binding protein XylG
	3	XI	5.3.1.5	xylose isomerase
	4	XK	2.7.1.17	xylulose kinase	ALIPGPLG_00067	Xylulose kinase
	5	R5PE	5.1.3.1	ribulose-5-phosphoate epimerase	ALIPGPLG_00213	Ribulose-phosphate 3-epimerase
	6	R5PI	5.3.1.6	ribose-5-phosphate isomerase	ALIPGPLG_01401	Ribose-5-phosphate isomerase B	ALIPGPLG_01841	Bifunctional ribokinase/ribose-5-phosphate isomerase A
	7	TA	2.2.1.2	transaldolase
	8	TK	2.2.1.1	transketolase	ALIPGPLG_01867	Transketolase
	9	PK	4.1.2.9	D-xylulose 5-phosphate phosphoketolase	ALIPGPLG_01377	Xylulose-5-phosphate phosphoketolase
Pyruvate transformation	10	PDC	1.2.4.1;2.3.1.2;1.8.1.4	pyruvate dehydrogenase complex	ALIPGPLG_00711	Dihydrolipoyl dehydrogenase
	11	PFOR	1.2.7.-	pyruvate flavodoxin oxidoreductase
	12	PFL	2.3.1.54	formate C-acetyltransferase (pyruvate formate lyase)
	13	ALDH	1.2.1.10	acetaldehyde dehydrogenase
	14	ADH	1.1.1.1	alcohol dehydrogenase
	15	PTA	2.3.1.8	phosphate acetyltransferase	ALIPGPLG_01690	Phosphate acetyltransferase
	16	ACK	2.7.2.1	acetate kinase	ALIPGPLG_01880	Acetate kinase
	17	LDH	1.1.1.27;1.1.1.28	lactate dehydrogenase	ALIPGPLG_01229	L-lactate dehydrogenase
	18	PTB	2.3.1.19	phosphate butyryltransferase
	19	BUK	2.7.2.7	butyrate kinase	ALIPGPLG_00159	Butyrate kinase 2	ALIPGPLG_00838	Butyrate kinase 2	ALIPGPLG_01689	Butyrate kinase 2
UMB00025 (BIN02_bacbin.13)
Predicted function	No.	Enzyme abbreviation	EC number	Enzyme	Locus_tag	Predicted_product	Locus_tag	Predicted_product
Xylan degradation	1	XL	3.2.1.8	xylanase	DGPHONAM_01100	Endo-(1->4)-beta-xylanase Z	DGPHONAM_01567	Endo-(1->4)-beta-xylanase Y
Xylose utilization	2	XylT	7.5.2.10;7.5.2.13	xylose transporter	DGPHONAM_01033	D-xylose-binding periplasmic protein	DGPHONAM_01324	Xylose import ATP-binding protein XylG
	3	XI	5.3.1.5	xylose isomerase
	4	XK	2.7.1.17	xylulose kinase	DGPHONAM_00628	Xylulose kinase
	5	R5PE	5.1.3.1	ribulose-5-phosphoate epimerase	DGPHONAM_00324	Ribulose-phosphate 3-epimerase
	6	R5PI	5.3.1.6	ribose-5-phosphate isomerase	DGPHONAM_00985	Ribose-5-phosphate isomerase B	DGPHONAM_01865	Bifunctional ribokinase/ribose-5-phosphate isomerase A
	7	TA	2.2.1.2	transaldolase
	8	TK	2.2.1.1	transketolase	DGPHONAM_01118	Transketolase
	9	PK	4.1.2.9	D-xylulose 5-phosphate phosphoketolase	DGPHONAM_01558	Xylulose-5-phosphate phosphoketolase
Pyruvate transformation	10	PDC	1.2.4.1;2.3.1.2;1.8.1.4	pyruvate dehydrogenase complex	DGPHONAM_01282	Dihydrolipoyl dehydrogenase
	11	PFOR	1.2.7.-	pyruvate flavodoxin oxidoreductase	DGPHONAM_01331	Pyruvate synthase
	12	PFL	2.3.1.54	formate C-acetyltransferase (pyruvate formate lyase)
	13	ALDH	1.2.1.10	acetaldehyde dehydrogenase
	14	ADH	1.1.1.1	alcohol dehydrogenase
	15	PTA	2.3.1.8	phosphate acetyltransferase	DGPHONAM_00386	Phosphate acetyltransferase
	16	ACK	2.7.2.1	acetate kinase	DGPHONAM_01508	Acetate kinase
	17	LDH	1.1.1.27;1.1.1.28	lactate dehydrogenase	DGPHONAM_00408	L-lactate dehydrogenase
	18	PTB	2.3.1.19	phosphate butyryltransferase
	19	BUK	2.7.2.7	butyrate kinase	DGPHONAM_00270	Butyrate kinase 2	DGPHONAM_00385	Butyrate kinase 2	DGPHONAM_01472	Butyrate kinase 2
UMB00059 (BIN04_bacbin.14)
Predicted function	No.	Enzyme abbreviation	EC number	Enzyme	Locus_tag	Predicted_product	Locus_tag	Predicted_product
Xylan degradation	1	XL	3.2.1.8	xylanase	GNBNJPJL_00125	Endo-(1->4)-beta-xylanase Y	GNBNJPJL_00926	Endo-(1->4)-beta-xylanase Z
Xylose utilization	2	XylT	7.5.2.10;7.5.2.13	xylose transporter	GNBNJPJL_00974	D-xylose-binding periplasmic protein	GNBNJPJL_01412	Xylose import ATP-binding protein XylG
	3	XI	5.3.1.5	xylose isomerase
	4	XK	2.7.1.17	xylulose kinase	GNBNJPJL_00494	Xylulose kinase
	5	R5PE	5.1.3.1	ribulose-5-phosphoate epimerase	GNBNJPJL_01095	Ribulose-phosphate 3-epimerase
	6	R5PI	5.3.1.6	ribose-5-phosphate isomerase	GNBNJPJL_00092	Ribose-5-phosphate isomerase B	GNBNJPJL_01890	Bifunctional ribokinase/ribose-5-phosphate isomerase A
	7	TA	2.2.1.2	transaldolase
	8	TK	2.2.1.1	transketolase	GNBNJPJL_00944	Transketolase
	9	PK	4.1.2.9	D-xylulose 5-phosphate phosphoketolase	GNBNJPJL_00116	Xylulose-5-phosphate phosphoketolase
Pyruvate transformation	10	PDC	1.2.4.1;2.3.1.2;1.8.1.4	pyruvate dehydrogenase complex	GNBNJPJL_01645	Dihydrolipoyl dehydrogenase
	11	PFOR	1.2.7.-	pyruvate flavodoxin oxidoreductase	GNBNJPJL_01405	Pyruvate synthase
	12	PFL	2.3.1.54	formate C-acetyltransferase (pyruvate formate lyase)
	13	ALDH	1.2.1.10	acetaldehyde dehydrogenase
	14	ADH	1.1.1.1	alcohol dehydrogenase
	15	PTA	2.3.1.8	phosphate acetyltransferase	GNBNJPJL_01047	Phosphate acetyltransferase
	16	ACK	2.7.2.1	acetate kinase	GNBNJPJL_01931	Acetate kinase
	17	LDH	1.1.1.27;1.1.1.28	lactate dehydrogenase	GNBNJPJL_01025	L-lactate dehydrogenase
	18	PTB	2.3.1.19	phosphate butyryltransferase
	19	BUK	2.7.2.7	butyrate kinase	GNBNJPJL_00680	Butyrate kinase 2	GNBNJPJL_01048	Butyrate kinase 2	GNBNJPJL_01322	Butyrate kinase 2
UMB00087 (BIN05_bacbin.6)
Predicted function	No.	Enzyme abbreviation	EC number	Enzyme	locus_tag	product	locus_tag	product
Xylan degradation	1	XL	3.2.1.8	xylanase	CFPLJCGD_00513	Endo-(1->4)-beta-xylanase Y	CFPLJCGD_00547	Endo-(1->4)-beta-xylanase Z
Xylose utilization	2	XylT	7.5.2.10;7.5.2.13	xylose transporter	CFPLJCGD_01468	D-xylose-binding periplasmic protein	CFPLJCGD_01598	Xylose import ATP-binding protein XylG
	3	XI	5.3.1.5	xylose isomerase
	4	XK	2.7.1.17	xylulose kinase	CFPLJCGD_00661	Xylulose kinase
	5	R5PE	5.1.3.1	ribulose-5-phosphoate epimerase	CFPLJCGD_00070	Ribulose-phosphate 3-epimerase
	6	R5PI	5.3.1.6	ribose-5-phosphate isomerase	CFPLJCGD_00478	Ribose-5-phosphate isomerase B	CFPLJCGD_01679	Bifunctional ribokinase/ribose-5-phosphate isomerase A
	7	TA	2.2.1.2	transaldolase
	8	TK	2.2.1.1	transketolase	CFPLJCGD_00565	Transketolase
	9	PK	4.1.2.9	D-xylulose 5-phosphate phosphoketolase	CFPLJCGD_00503	Xylulose-5-phosphate phosphoketolase
Pyruvate transformation	10	PDC	1.2.4.1;2.3.1.2;1.8.1.4	pyruvate dehydrogenase complex	CFPLJCGD_01702	Dihydrolipoyl dehydrogenase
	11	PFOR	1.2.7.-	pyruvate flavodoxin oxidoreductase	CFPLJCGD_01591	Pyruvate synthase
	12	PFL	2.3.1.54	formate C-acetyltransferase (pyruvate formate lyase)
	13	ALDH	1.2.1.10	acetaldehyde dehydrogenase
	14	ADH	1.1.1.1	alcohol dehydrogenase
	15	PTA	2.3.1.8	phosphate acetyltransferase	CFPLJCGD_01097	Phosphate acetyltransferase
	16	ACK	2.7.2.1	acetate kinase	CFPLJCGD_01276	Acetate kinase
	17	LDH	1.1.1.27;1.1.1.28	lactate dehydrogenase	CFPLJCGD_00220	L-lactate dehydrogenase
	18	PTB	2.3.1.19	phosphate butyryltransferase
	19	BUK	2.7.2.7	butyrate kinase	CFPLJCGD_00013	Butyrate kinase 2	CFPLJCGD_00696	Butyrate kinase 2	CFPLJCGD_01098	Butyrate kinase 2
UMB00092 (BIN06_bacbin.10)
Predicted function	No.	Enzyme abbreviation	EC number	Enzyme	locus_tag	product	locus_tag	product
Xylan degradation	1	XL	3.2.1.8	xylanase	NIHFINHP_00095	Endo-(1->4)-beta-xylanase Y	NIHFINHP_01463	Endo-(1->4)-beta-xylanase Z
Xylose utilization	2	XylT	7.5.2.10;7.5.2.13	xylose transporter	NIHFINHP_01267	D-xylose-binding periplasmic protein	NIHFINHP_01207	Xylose import ATP-binding protein XylG
	3	XI	5.3.1.5	xylose isomerase
	4	XK	2.7.1.17	xylulose kinase	NIHFINHP_01098	Xylulose kinase
	5	R5PE	5.1.3.1	ribulose-5-phosphoate epimerase	NIHFINHP_00410	Ribulose-phosphate 3-epimerase
	6	R5PI	5.3.1.6	ribose-5-phosphate isomerase	NIHFINHP_00128	Ribose-5-phosphate isomerase B	NIHFINHP_01963	Bifunctional ribokinase/ribose-5-phosphate isomerase A
	7	TA	2.2.1.2	transaldolase
	8	TK	2.2.1.1	transketolase	NIHFINHP_01481	Transketolase
	9	PK	4.1.2.9	D-xylulose 5-phosphate phosphoketolase	NIHFINHP_00104	Xylulose-5-phosphate phosphoketolase
Pyruvate transformation	10	PDC	1.2.4.1;2.3.1.2;1.8.1.4	pyruvate dehydrogenase complex	NIHFINHP_01834	Dihydrolipoyl dehydrogenase
	11	PFOR	1.2.7.-	pyruvate flavodoxin oxidoreductase
	12	PFL	2.3.1.54	formate C-acetyltransferase (pyruvate formate lyase)
	13	ALDH	1.2.1.10	acetaldehyde dehydrogenase
	14	ADH	1.1.1.1	alcohol dehydrogenase
	15	PTA	2.3.1.8	phosphate acetyltransferase	NIHFINHP_00970	Phosphate acetyltransferase
	16	ACK	2.7.2.1	acetate kinase	NIHFINHP_01671	Acetate kinase
	17	LDH	1.1.1.27;1.1.1.28	lactate dehydrogenase	NIHFINHP_00948	L-lactate dehydrogenase
	18	PTB	2.3.1.19	phosphate butyryltransferase
	19	BUK	2.7.2.7	butyrate kinase	NIHFINHP_00464	Butyrate kinase 2	NIHFINHP_00971	Butyrate kinase 2	NIHFINHP_01551	Butyrate kinase 2

## Sheet: Solobacterium
UMB00007 (BIN01_bacbin.15)
Predicted function	No.	Enzyme abbreviation	EC number	Enzyme	Locus_tag	Predicted_product	Locus_tag	Predicted_product	Locus_tag	Predicted_product	Locus_tag	Predicted_product
Xylan degradation	1	XL	3.2.1.8	xylanase	DAAOMKEL_01161	Endo-(1->4)-beta-xylanase Z	DAAOMKEL_01499	Endo-(1->4)-beta-xylanase Y	DAAOMKEL_01789	Bifunctional xylanase/deacetylase	DAAOMKEL_02033	Endo-(1->4)-beta-xylanase Y
Xylose utilization	2	XylT	7.5.2.10;7.5.2.13	xylose transporter
	3	XI	5.3.1.5	xylose isomerase
	4	XK	2.7.1.17	xylulose kinase
	5	R5PE	5.1.3.1	ribulose-5-phosphoate epimerase	DAAOMKEL_00419	Ribulose-phosphate 3-epimerase
	6	R5PI	5.3.1.6	ribose-5-phosphate isomerase	DAAOMKEL_01068	Ribose-5-phosphate isomerase B
	7	TA	2.2.1.2	transaldolase
	8	TK	2.2.1.1	transketolase	DAAOMKEL_00702	Transketolase 1
	9	PK	4.1.2.9	D-xylulose 5-phosphate phosphoketolase	DAAOMKEL_00690	Xylulose-5-phosphate phosphoketolase
Pyruvate transformation	10	PDC	1.2.4.1;2.3.1.2;1.8.1.4	pyruvate dehydrogenase complex
	11	PFOR	1.2.7.-	pyruvate flavodoxin oxidoreductase	DAAOMKEL_00447	Pyruvate synthase
	12	PFL	2.3.1.54	formate C-acetyltransferase (pyruvate formate lyase)	DAAOMKEL_01425	Formate acetyltransferase
	13	ALDH	1.2.1.10	acetaldehyde dehydrogenase
	14	ADH	1.1.1.1	alcohol dehydrogenase	DAAOMKEL_01123	Alcohol dehydrogenase
	15	PTA	2.3.1.8	phosphate acetyltransferase	DAAOMKEL_01081	Phosphate acetyltransferase	DAAOMKEL_01519	Phosphate acetyltransferase
	16	ACK	2.7.2.1	acetate kinase	DAAOMKEL_00019	Acetate kinase
	17	LDH	1.1.1.27;1.1.1.28	lactate dehydrogenase	DAAOMKEL_01122	L-lactate dehydrogenase	DAAOMKEL_02074	D-lactate dehydrogenase
	18	PTB	2.3.1.19	phosphate butyryltransferase
	19	BUK	2.7.2.7	butyrate kinase	DAAOMKEL_01518	Butyrate kinase 2	DAAOMKEL_01960	putative butyrate kinase 2
UMB00011 (BIN01_bacbin.19)
Predicted function	No.	Enzyme abbreviation	EC number	Enzyme	Locus_tag	Predicted_product	locus_tag	product	locus_tag	product
Xylan degradation	1	XL	3.2.1.8	xylanase	PPIJGNMN_00041	Endo-(1->4)-beta-xylanase Y
Xylose utilization	2	XylT	7.5.2.10;7.5.2.13	xylose transporter
	3	XI	5.3.1.5	xylose isomerase
	4	XK	2.7.1.17	xylulose kinase	PPIJGNMN_01268	Xylulose kinase
	5	R5PE	5.1.3.1	ribulose-5-phosphoate epimerase	PPIJGNMN_00760	Ribulose-phosphate 3-epimerase
	6	R5PI	5.3.1.6	ribose-5-phosphate isomerase	PPIJGNMN_00036	Bifunctional ribokinase/ribose-5-phosphate isomerase A	PPIJGNMN_00072	Bifunctional ribokinase/ribose-5-phosphate isomerase A	PPIJGNMN_00576	Ribose-5-phosphate isomerase B
	7	TA	2.2.1.2	transaldolase
	8	TK	2.2.1.1	transketolase	PPIJGNMN_01638	Transketolase 1
	9	PK	4.1.2.9	D-xylulose 5-phosphate phosphoketolase	PPIJGNMN_02094	Xylulose-5-phosphate phosphoketolase
Pyruvate transformation	10	PDC	1.2.4.1;2.3.1.2;1.8.1.4	pyruvate dehydrogenase complex	PPIJGNMN_00606	Dihydrolipoyl dehydrogenase
	11	PFOR	1.2.7.-	pyruvate flavodoxin oxidoreductase	PPIJGNMN_00733	Pyruvate synthase
	12	PFL	2.3.1.54	formate C-acetyltransferase (pyruvate formate lyase)	PPIJGNMN_00255	Formate acetyltransferase
	13	ALDH	1.2.1.10	acetaldehyde dehydrogenase
	14	ADH	1.1.1.1	alcohol dehydrogenase
	15	PTA	2.3.1.8	phosphate acetyltransferase	PPIJGNMN_00131	Phosphate acetyltransferase	PPIJGNMN_01582	Phosphate acetyltransferase
	16	ACK	2.7.2.1	acetate kinase	PPIJGNMN_00349	Acetate kinase
	17	LDH	1.1.1.27;1.1.1.28	lactate dehydrogenase	PPIJGNMN_01911	L-lactate dehydrogenase	PPIJGNMN_01920	L-lactate dehydrogenase 2	PPIJGNMN_02266	L-lactate dehydrogenase
	18	PTB	2.3.1.19	phosphate butyryltransferase
	19	BUK	2.7.2.7	butyrate kinase	PPIJGNMN_01310	Butyrate kinase 2	PPIJGNMN_01583	Butyrate kinase 2
UMB00026 (BIN02_bacbin.14)
Predicted function	No.	Enzyme abbreviation	EC number	Enzyme	Locus_tag	Predicted_product	locus_tag	product	locus_tag	product
Xylan degradation	1	XL	3.2.1.8	xylanase	AADDFCGH_00064	Endo-(1->4)-beta-xylanase Y
Xylose utilization	2	XylT	7.5.2.10;7.5.2.13	xylose transporter
	3	XI	5.3.1.5	xylose isomerase
	4	XK	2.7.1.17	xylulose kinase	AADDFCGH_01292	Xylulose kinase
	5	R5PE	5.1.3.1	ribulose-5-phosphoate epimerase	AADDFCGH_00728	Ribulose-phosphate 3-epimerase
	6	R5PI	5.3.1.6	ribose-5-phosphate isomerase	AADDFCGH_00059	Bifunctional ribokinase/ribose-5-phosphate isomerase A	AADDFCGH_00095	Bifunctional ribokinase/ribose-5-phosphate isomerase A	AADDFCGH_00559	Ribose-5-phosphate isomerase B
	7	TA	2.2.1.2	transaldolase
	8	TK	2.2.1.1	transketolase	AADDFCGH_01626	Transketolase 1
	9	PK	4.1.2.9	D-xylulose 5-phosphate phosphoketolase	AADDFCGH_02112	Xylulose-5-phosphate phosphoketolase
Pyruvate transformation	10	PDC	1.2.4.1;2.3.1.2;1.8.1.4	pyruvate dehydrogenase complex	AADDFCGH_00589	Dihydrolipoyl dehydrogenase
	11	PFOR	1.2.7.-	pyruvate flavodoxin oxidoreductase	AADDFCGH_00755	Pyruvate synthase
	12	PFL	2.3.1.54	formate C-acetyltransferase (pyruvate formate lyase)
	13	ALDH	1.2.1.10	acetaldehyde dehydrogenase
	14	ADH	1.1.1.1	alcohol dehydrogenase
	15	PTA	2.3.1.8	phosphate acetyltransferase	AADDFCGH_01065	Phosphate acetyltransferase	AADDFCGH_01570	Phosphate acetyltransferase
	16	ACK	2.7.2.1	acetate kinase	AADDFCGH_00925	Acetate kinase
	17	LDH	1.1.1.27;1.1.1.28	lactate dehydrogenase	AADDFCGH_01971	L-lactate dehydrogenase	AADDFCGH_01980	L-lactate dehydrogenase 2	AADDFCGH_02291	L-lactate dehydrogenase
	18	PTB	2.3.1.19	phosphate butyryltransferase
	19	BUK	2.7.2.7	butyrate kinase	AADDFCGH_01334	Butyrate kinase 2	AADDFCGH_01571	Butyrate kinase 2
UMB00031 (BIN02_bacbin.4)
Predicted function	No.	Enzyme abbreviation	EC number	Enzyme	Locus_tag	Predicted_product	Locus_tag	Predicted_product	Locus_tag	Predicted_product	Locus_tag	Predicted_product
Xylan degradation	1	XL	3.2.1.8	xylanase	JFECJBKO_00539	Bifunctional xylanase/deacetylase	JFECJBKO_01215	Endo-(1->4)-beta-xylanase Z	JFECJBKO_01233	Endo-(1->4)-beta-xylanase Y	JFECJBKO_01471	Endo-(1->4)-beta-xylanase Y
Xylose utilization	2	XylT	7.5.2.10;7.5.2.13	xylose transporter
	3	XI	5.3.1.5	xylose isomerase
	4	XK	2.7.1.17	xylulose kinase
	5	R5PE	5.1.3.1	ribulose-5-phosphoate epimerase	JFECJBKO_00418	Ribulose-phosphate 3-epimerase
	6	R5PI	5.3.1.6	ribose-5-phosphate isomerase	JFECJBKO_01113	Ribose-5-phosphate isomerase B
	7	TA	2.2.1.2	transaldolase
	8	TK	2.2.1.1	transketolase	JFECJBKO_00704	Transketolase 1
	9	PK	4.1.2.9	D-xylulose 5-phosphate phosphoketolase	JFECJBKO_00692	Xylulose-5-phosphate phosphoketolase
Pyruvate transformation	10	PDC	1.2.4.1;2.3.1.2;1.8.1.4	pyruvate dehydrogenase complex
	11	PFOR	1.2.7.-	pyruvate flavodoxin oxidoreductase	JFECJBKO_00446	Pyruvate synthase
	12	PFL	2.3.1.54	formate C-acetyltransferase (pyruvate formate lyase)	JFECJBKO_01397	Formate acetyltransferase
	13	ALDH	1.2.1.10	acetaldehyde dehydrogenase
	14	ADH	1.1.1.1	alcohol dehydrogenase	JFECJBKO_01168	Alcohol dehydrogenase
	15	PTA	2.3.1.8	phosphate acetyltransferase	JFECJBKO_01126	Phosphate acetyltransferase	JFECJBKO_01490	Phosphate acetyltransferase
	16	ACK	2.7.2.1	acetate kinase	JFECJBKO_00019	Acetate kinase
	17	LDH	1.1.1.27;1.1.1.28	lactate dehydrogenase	JFECJBKO_01167	L-lactate dehydrogenase	JFECJBKO_01961	D-lactate dehydrogenase
	18	PTB	2.3.1.19	phosphate butyryltransferase
	19	BUK	2.7.2.7	butyrate kinase	JFECJBKO_01489	Butyrate kinase 2	JFECJBKO_01871	putative butyrate kinase 2
UMB00039 (BIN03_bacbin.11)
Predicted function	No.	Enzyme abbreviation	EC number	Enzyme	Locus_tag	Predicted_product	locus_tag	product
Xylan degradation	1	XL	3.2.1.8	xylanase	MBKGJNAA_00064	Endo-(1->4)-beta-xylanase Y			locus_tag	product
Xylose utilization	2	XylT	7.5.2.10;7.5.2.13	xylose transporter
	3	XI	5.3.1.5	xylose isomerase
	4	XK	2.7.1.17	xylulose kinase	MBKGJNAA_01211	Xylulose kinase
	5	R5PE	5.1.3.1	ribulose-5-phosphoate epimerase	MBKGJNAA_00744	Ribulose-phosphate 3-epimerase
	6	R5PI	5.3.1.6	ribose-5-phosphate isomerase	MBKGJNAA_00059	Bifunctional ribokinase/ribose-5-phosphate isomerase A	MBKGJNAA_00095	Bifunctional ribokinase/ribose-5-phosphate isomerase A	MBKGJNAA_00560	Ribose-5-phosphate isomerase B
	7	TA	2.2.1.2	transaldolase
	8	TK	2.2.1.1	transketolase	MBKGJNAA_01594	Transketolase 1
	9	PK	4.1.2.9	D-xylulose 5-phosphate phosphoketolase	MBKGJNAA_02088	Xylulose-5-phosphate phosphoketolase
Pyruvate transformation	10	PDC	1.2.4.1;2.3.1.2;1.8.1.4	pyruvate dehydrogenase complex	MBKGJNAA_00590	Dihydrolipoyl dehydrogenase
	11	PFOR	1.2.7.-	pyruvate flavodoxin oxidoreductase	MBKGJNAA_00717	Pyruvate synthase
	12	PFL	2.3.1.54	formate C-acetyltransferase (pyruvate formate lyase)	MBKGJNAA_00177	Formate acetyltransferase
	13	ALDH	1.2.1.10	acetaldehyde dehydrogenase
	14	ADH	1.1.1.1	alcohol dehydrogenase
	15	PTA	2.3.1.8	phosphate acetyltransferase	MBKGJNAA_01000	Phosphate acetyltransferase	MBKGJNAA_01540	Phosphate acetyltransferase
	16	ACK	2.7.2.1	acetate kinase	MBKGJNAA_00871	Acetate kinase
	17	LDH	1.1.1.27;1.1.1.28	lactate dehydrogenase	MBKGJNAA_01920	L-lactate dehydrogenase	MBKGJNAA_01944	L-lactate dehydrogenase 2	MBKGJNAA_02283	L-lactate dehydrogenase
	18	PTB	2.3.1.19	phosphate butyryltransferase
	19	BUK	2.7.2.7	butyrate kinase	MBKGJNAA_01240	Butyrate kinase 2	MBKGJNAA_01541	Butyrate kinase 2
UMB00042 (BIN03_bacbin.15)
Predicted function	No.	Enzyme abbreviation	EC number	Enzyme	Locus_tag	Predicted_product	Locus_tag	Predicted_product	Locus_tag	Predicted_product	Locus_tag	Predicted_product
Xylan degradation	1	XL	3.2.1.8	xylanase	FFAHJGFP_00571	Bifunctional xylanase/deacetylase	FFAHJGFP_01116	Endo-(1->4)-beta-xylanase Z	FFAHJGFP_01433	Endo-(1->4)-beta-xylanase Y	FFAHJGFP_01956	Endo-(1->4)-beta-xylanase Y
Xylose utilization	2	XylT	7.5.2.10;7.5.2.13	xylose transporter
	3	XI	5.3.1.5	xylose isomerase
	4	XK	2.7.1.17	xylulose kinase
	5	R5PE	5.1.3.1	ribulose-5-phosphoate epimerase	FFAHJGFP_00354	Ribulose-phosphate 3-epimerase
	6	R5PI	5.3.1.6	ribose-5-phosphate isomerase	FFAHJGFP_01351	Ribose-5-phosphate isomerase B
	7	TA	2.2.1.2	transaldolase
	8	TK	2.2.1.1	transketolase	FFAHJGFP_00674	Transketolase 1
	9	PK	4.1.2.9	D-xylulose 5-phosphate phosphoketolase	FFAHJGFP_00686	Xylulose-5-phosphate phosphoketolase
Pyruvate transformation	10	PDC	1.2.4.1;2.3.1.2;1.8.1.4	pyruvate dehydrogenase complex
	11	PFOR	1.2.7.-	pyruvate flavodoxin oxidoreductase	FFAHJGFP_00326	Pyruvate synthase
	12	PFL	2.3.1.54	formate C-acetyltransferase (pyruvate formate lyase)	FFAHJGFP_01326	Formate acetyltransferase
	13	ALDH	1.2.1.10	acetaldehyde dehydrogenase
	14	ADH	1.1.1.1	alcohol dehydrogenase	FFAHJGFP_01061	Alcohol dehydrogenase
	15	PTA	2.3.1.8	phosphate acetyltransferase	FFAHJGFP_01364	Phosphate acetyltransferase	FFAHJGFP_01460	Phosphate acetyltransferase
	16	ACK	2.7.2.1	acetate kinase	FFAHJGFP_00100	Acetate kinase
	17	LDH	1.1.1.27;1.1.1.28	lactate dehydrogenase	FFAHJGFP_01062	L-lactate dehydrogenase	FFAHJGFP_01988	D-lactate dehydrogenase
	18	PTB	2.3.1.19	phosphate butyryltransferase
	19	BUK	2.7.2.7	butyrate kinase	FFAHJGFP_01461	Butyrate kinase 2	FFAHJGFP_01908	putative butyrate kinase 2
UMB00050 (BIN03_bacbin.6)
Predicted function	No.	Enzyme abbreviation	EC number	Enzyme	Locus_tag	Predicted_product	Locus_tag	Predicted_product
Xylan degradation	1	XL	3.2.1.8	xylanase	LFCBFCGD_00380	Endo-(1->4)-beta-xylanase Z	LFCBFCGD_01847	Endo-(1->4)-beta-xylanase Y
Xylose utilization	2	XylT	7.5.2.10;7.5.2.13	xylose transporter	LFCBFCGD_00009	D-xylose-binding periplasmic protein	LFCBFCGD_01363	Xylose import ATP-binding protein XylG
	3	XI	5.3.1.5	xylose isomerase
	4	XK	2.7.1.17	xylulose kinase	LFCBFCGD_00226	Xylulose kinase
	5	R5PE	5.1.3.1	ribulose-5-phosphoate epimerase	LFCBFCGD_01695	Ribulose-phosphate 3-epimerase
	6	R5PI	5.3.1.6	ribose-5-phosphate isomerase	LFCBFCGD_00963	Bifunctional ribokinase/ribose-5-phosphate isomerase A	LFCBFCGD_01387	Ribose-5-phosphate isomerase B
	7	TA	2.2.1.2	transaldolase
	8	TK	2.2.1.1	transketolase	LFCBFCGD_01122	Transketolase
	9	PK	4.1.2.9	D-xylulose 5-phosphate phosphoketolase	LFCBFCGD_00336	Xylulose-5-phosphate phosphoketolase
Pyruvate transformation	10	PDC	1.2.4.1;2.3.1.2;1.8.1.4	pyruvate dehydrogenase complex	LFCBFCGD_01598	Dihydrolipoyl dehydrogenase
	11	PFOR	1.2.7.-	pyruvate flavodoxin oxidoreductase	LFCBFCGD_01315	Pyruvate synthase
	12	PFL	2.3.1.54	formate C-acetyltransferase (pyruvate formate lyase)
	13	ALDH	1.2.1.10	acetaldehyde dehydrogenase
	14	ADH	1.1.1.1	alcohol dehydrogenase	LFCBFCGD_01311	putative zinc-type alcohol dehydrogenase-like protein YjmD
	15	PTA	2.3.1.8	phosphate acetyltransferase	LFCBFCGD_00763	Phosphate acetyltransferase
	16	ACK	2.7.2.1	acetate kinase	LFCBFCGD_00256	L-lactate dehydrogenase
	17	LDH	1.1.1.27;1.1.1.28	lactate dehydrogenase
	18	PTB	2.3.1.19	phosphate butyryltransferase
	19	BUK	2.7.2.7	butyrate kinase	LFCBFCGD_00762	Butyrate kinase 2	LFCBFCGD_01487	Butyrate kinase 2	LFCBFCGD_01530	putative butyrate kinase 2	LFCBFCGD_01531	Butyrate kinase 2
UMB00064 (BIN04_bacbin.2)
Predicted function	No.	Enzyme abbreviation	EC number	Enzyme	Locus_tag	Predicted_product	Locus_tag	Predicted_product	Locus_tag	Predicted_product	Locus_tag	Predicted_product
Xylan degradation	1	XL	3.2.1.8	xylanase	MBHGAMFF_00635	Bifunctional xylanase/deacetylase	MBHGAMFF_01346	Endo-(1->4)-beta-xylanase Z	MBHGAMFF_01604	Endo-(1->4)-beta-xylanase Y	MBHGAMFF_02049	Endo-(1->4)-beta-xylanase Y
Xylose utilization	2	XylT	7.5.2.10;7.5.2.13	xylose transporter
	3	XI	5.3.1.5	xylose isomerase
	4	XK	2.7.1.17	xylulose kinase
	5	R5PE	5.1.3.1	ribulose-5-phosphoate epimerase	MBHGAMFF_00420	Ribulose-phosphate 3-epimerase
	6	R5PI	5.3.1.6	ribose-5-phosphate isomerase	MBHGAMFF_01250	Ribose-5-phosphate isomerase B
	7	TA	2.2.1.2	transaldolase
	8	TK	2.2.1.1	transketolase	MBHGAMFF_00852	Transketolase 1
	9	PK	4.1.2.9	D-xylulose 5-phosphate phosphoketolase	MBHGAMFF_00864	Xylulose-5-phosphate phosphoketolase
Pyruvate transformation	10	PDC	1.2.4.1;2.3.1.2;1.8.1.4	pyruvate dehydrogenase complex
	11	PFOR	1.2.7.-	pyruvate flavodoxin oxidoreductase	MBHGAMFF_00392	Pyruvate synthase
	12	PFL	2.3.1.54	formate C-acetyltransferase (pyruvate formate lyase)	MBHGAMFF_01535	Formate acetyltransferase
	13	ALDH	1.2.1.10	acetaldehyde dehydrogenase
	14	ADH	1.1.1.1	alcohol dehydrogenase	MBHGAMFF_01291	Alcohol dehydrogenase
	15	PTA	2.3.1.8	phosphate acetyltransferase	MBHGAMFF_01237	Phosphate acetyltransferase	MBHGAMFF_01631	Phosphate acetyltransferase
	16	ACK	2.7.2.1	acetate kinase	MBHGAMFF_00100	Acetate kinase
	17	LDH	1.1.1.27;1.1.1.28	lactate dehydrogenase	MBHGAMFF_01292	L-lactate dehydrogenase	MBHGAMFF_02089	D-lactate dehydrogenase
	18	PTB	2.3.1.19	phosphate butyryltransferase
	19	BUK	2.7.2.7	butyrate kinase	MBHGAMFF_01632	Butyrate kinase 2	MBHGAMFF_01987	putative butyrate kinase 2
UMB00071 (BIN04_bacbin.9)
Predicted function	No.	Enzyme abbreviation	EC number	Enzyme	locus_tag	product	locus_tag	product	locus_tag	product
Xylan degradation	1	XL	3.2.1.8	xylanase	FDGDCCKN_00041	Endo-(1->4)-beta-xylanase Y
Xylose utilization	2	XylT	7.5.2.10;7.5.2.13	xylose transporter
	3	XI	5.3.1.5	xylose isomerase
	4	XK	2.7.1.17	xylulose kinase	FDGDCCKN_01721	Xylulose kinase
	5	R5PE	5.1.3.1	ribulose-5-phosphoate epimerase	FDGDCCKN_00371	Ribulose-phosphate 3-epimerase
	6	R5PI	5.3.1.6	ribose-5-phosphate isomerase	FDGDCCKN_00036	Bifunctional ribokinase/ribose-5-phosphate isomerase A	FDGDCCKN_00072	Bifunctional ribokinase/ribose-5-phosphate isomerase A	FDGDCCKN_01041	Ribose-5-phosphate isomerase B
	7	TA	2.2.1.2	transaldolase
	8	TK	2.2.1.1	transketolase	FDGDCCKN_01777	Transketolase 1
	9	PK	4.1.2.9	D-xylulose 5-phosphate phosphoketolase
Pyruvate transformation	10	PDC	1.2.4.1;2.3.1.2;1.8.1.4	pyruvate dehydrogenase complex
	11	PFOR	1.2.7.-	pyruvate flavodoxin oxidoreductase	FDGDCCKN_00398	Pyruvate synthase
	12	PFL	2.3.1.54	formate C-acetyltransferase (pyruvate formate lyase)	FDGDCCKN_00204	Formate acetyltransferase
	13	ALDH	1.2.1.10	acetaldehyde dehydrogenase
	14	ADH	1.1.1.1	alcohol dehydrogenase
	15	PTA	2.3.1.8	phosphate acetyltransferase	FDGDCCKN_01198	Phosphate acetyltransferase	FDGDCCKN_01485	Phosphate acetyltransferase
	16	ACK	2.7.2.1	acetate kinase	FDGDCCKN_00162	Acetate kinase
	17	LDH	1.1.1.27;1.1.1.28	lactate dehydrogenase	FDGDCCKN_01636	L-lactate dehydrogenase	FDGDCCKN_01738	L-lactate dehydrogenase 2	FDGDCCKN_02141	L-lactate dehydrogenase
	18	PTB	2.3.1.19	phosphate butyryltransferase
	19	BUK	2.7.2.7	butyrate kinase	FDGDCCKN_01199	Butyrate kinase 2
UMB00078 (BIN05_bacbin.15)
Predicted function	No.	Enzyme abbreviation	EC number	Enzyme	locus_tag	product	locus_tag	product	locus_tag	product
Xylan degradation	1	XL	3.2.1.8	xylanase	EDCGMAHG_00041	Endo-(1->4)-beta-xylanase Y
Xylose utilization	2	XylT	7.5.2.10;7.5.2.13	xylose transporter
	3	XI	5.3.1.5	xylose isomerase
	4	XK	2.7.1.17	xylulose kinase	EDCGMAHG_00826	Xylulose kinase
	5	R5PE	5.1.3.1	ribulose-5-phosphoate epimerase	EDCGMAHG_00443	Ribulose-phosphate 3-epimerase
	6	R5PI	5.3.1.6	ribose-5-phosphate isomerase	EDCGMAHG_00036	Bifunctional ribokinase/ribose-5-phosphate isomerase A	EDCGMAHG_00072	Bifunctional ribokinase/ribose-5-phosphate isomerase A	EDCGMAHG_00928	Ribose-5-phosphate isomerase B
	7	TA	2.2.1.2	transaldolase
	8	TK	2.2.1.1	transketolase	EDCGMAHG_01755	Transketolase 1
	9	PK	4.1.2.9	D-xylulose 5-phosphate phosphoketolase	EDCGMAHG_01863	Xylulose-5-phosphate phosphoketolase
Pyruvate transformation	10	PDC	1.2.4.1;2.3.1.2;1.8.1.4	pyruvate dehydrogenase complex	EDCGMAHG_01527	Dihydrolipoyl dehydrogenase
	11	PFOR	1.2.7.-	pyruvate flavodoxin oxidoreductase	EDCGMAHG_00470	Pyruvate synthase
	12	PFL	2.3.1.54	formate C-acetyltransferase (pyruvate formate lyase)	EDCGMAHG_00161	Formate acetyltransferase
	13	ALDH	1.2.1.10	acetaldehyde dehydrogenase
	14	ADH	1.1.1.1	alcohol dehydrogenase
	15	PTA	2.3.1.8	phosphate acetyltransferase	EDCGMAHG_00630	Phosphate acetyltransferase	EDCGMAHG_01486	Phosphate acetyltransferase
	16	ACK	2.7.2.1	acetate kinase	EDCGMAHG_00881	Acetate kinase
	17	LDH	1.1.1.27;1.1.1.28	lactate dehydrogenase	EDCGMAHG_01581	L-lactate dehydrogenase	EDCGMAHG_01719	L-lactate dehydrogenase 2	EDCGMAHG_02140	L-lactate dehydrogenase
	18	PTB	2.3.1.19	phosphate butyryltransferase
	19	BUK	2.7.2.7	butyrate kinase
UMB00082 (BIN05_bacbin.19)
Predicted function	No.	Enzyme abbreviation	EC number	Enzyme	Locus_tag	Predicted_product	Locus_tag	Predicted_product	Locus_tag	Predicted_product	Locus_tag	Predicted_product
Xylan degradation	1	XL	3.2.1.8	xylanase	HDOBDNBM_00551	Bifunctional xylanase/deacetylase	HDOBDNBM_01330	Endo-(1->4)-beta-xylanase Z	HDOBDNBM_01574	Endo-(1->4)-beta-xylanase Y	HDOBDNBM_02062	Endo-(1->4)-beta-xylanase Y
Xylose utilization	2	XylT	7.5.2.10;7.5.2.13	xylose transporter
	3	XI	5.3.1.5	xylose isomerase
	4	XK	2.7.1.17	xylulose kinase
	5	R5PE	5.1.3.1	ribulose-5-phosphoate epimerase	HDOBDNBM_00357	Ribulose-phosphate 3-epimerase
	6	R5PI	5.3.1.6	ribose-5-phosphate isomerase	HDOBDNBM_01234	Ribose-5-phosphate isomerase B
	7	TA	2.2.1.2	transaldolase
	8	TK	2.2.1.1	transketolase	HDOBDNBM_00792	Transketolase 1
	9	PK	4.1.2.9	D-xylulose 5-phosphate phosphoketolase	HDOBDNBM_00804	Xylulose-5-phosphate phosphoketolase
Pyruvate transformation	10	PDC	1.2.4.1;2.3.1.2;1.8.1.4	pyruvate dehydrogenase complex
	11	PFOR	1.2.7.-	pyruvate flavodoxin oxidoreductase	HDOBDNBM_00329	Pyruvate synthase
	12	PFL	2.3.1.54	formate C-acetyltransferase (pyruvate formate lyase)	HDOBDNBM_01519	Formate acetyltransferase
	13	ALDH	1.2.1.10	acetaldehyde dehydrogenase
	14	ADH	1.1.1.1	alcohol dehydrogenase	HDOBDNBM_01283	Alcohol dehydrogenase
	15	PTA	2.3.1.8	phosphate acetyltransferase	HDOBDNBM_01221	Phosphate acetyltransferase	HDOBDNBM_01615	Phosphate acetyltransferase
	16	ACK	2.7.2.1	acetate kinase	HDOBDNBM_00019	Acetate kinase
	17	LDH	1.1.1.27;1.1.1.28	lactate dehydrogenase	HDOBDNBM_01282	L-lactate dehydrogenase	HDOBDNBM_02110	D-lactate dehydrogenase
	18	PTB	2.3.1.19	phosphate butyryltransferase
	19	BUK	2.7.2.7	butyrate kinase	HDOBDNBM_01616	Butyrate kinase 2	HDOBDNBM_01997	putative butyrate kinase 2
UMB00091 (BIN06_bacbin.1)
Predicted function	No.	Enzyme abbreviation	EC number	Enzyme	Locus_tag	Predicted_product	Locus_tag	Predicted_product	Locus_tag	Predicted_product	Locus_tag	Predicted_product
Xylan degradation	1	XL	3.2.1.8	xylanase	KPEFEMHM_00585	Bifunctional xylanase/deacetylase	KPEFEMHM_01334	Endo-(1->4)-beta-xylanase Z	KPEFEMHM_01600	Endo-(1->4)-beta-xylanase Y	KPEFEMHM_02020	Endo-(1->4)-beta-xylanase Y
Xylose utilization	2	XylT	7.5.2.10;7.5.2.13	xylose transporter
	3	XI	5.3.1.5	xylose isomerase
	4	XK	2.7.1.17	xylulose kinase
	5	R5PE	5.1.3.1	ribulose-5-phosphoate epimerase	KPEFEMHM_00304	Ribulose-phosphate 3-epimerase
	6	R5PI	5.3.1.6	ribose-5-phosphate isomerase	KPEFEMHM_01199	Ribose-5-phosphate isomerase B
	7	TA	2.2.1.2	transaldolase
	8	TK	2.2.1.1	transketolase	KPEFEMHM_00902	Transketolase 1
	9	PK	4.1.2.9	D-xylulose 5-phosphate phosphoketolase	KPEFEMHM_00914	Xylulose-5-phosphate phosphoketolase
Pyruvate transformation	10	PDC	1.2.4.1;2.3.1.2;1.8.1.4	pyruvate dehydrogenase complex
	11	PFOR	1.2.7.-	pyruvate flavodoxin oxidoreductase	KPEFEMHM_00332	Pyruvate synthase
	12	PFL	2.3.1.54	formate C-acetyltransferase (pyruvate formate lyase)	KPEFEMHM_01526	Formate acetyltransferase
	13	ALDH	1.2.1.10	acetaldehyde dehydrogenase
	14	ADH	1.1.1.1	alcohol dehydrogenase	KPEFEMHM_01246	Alcohol dehydrogenase
	15	PTA	2.3.1.8	phosphate acetyltransferase	KPEFEMHM_01212	Phosphate acetyltransferase	KPEFEMHM_01627	Phosphate acetyltransferase
	16	ACK	2.7.2.1	acetate kinase	KPEFEMHM_00385	Acetate kinase
	17	LDH	1.1.1.27;1.1.1.28	lactate dehydrogenase	KPEFEMHM_01247	L-lactate dehydrogenase	KPEFEMHM_02098	D-lactate dehydrogenase
	18	PTB	2.3.1.19	phosphate butyryltransferase
	19	BUK	2.7.2.7	butyrate kinase	KPEFEMHM_01628	Butyrate kinase 2	KPEFEMHM_01983	putative butyrate kinase 2
UMB00102 (BIN06_bacbin.2)
Predicted function	No.	Enzyme abbreviation	EC number	Enzyme	Locus_tag	Predicted_product	locus_tag	product	locus_tag	product
Xylan degradation	1	XL	3.2.1.8	xylanase	OJAMFGOH_01608	Endo-(1->4)-beta-xylanase Y
Xylose utilization	2	XylT	7.5.2.10;7.5.2.13	xylose transporter
	3	XI	5.3.1.5	xylose isomerase
	4	XK	2.7.1.17	xylulose kinase	OJAMFGOH_00687	Xylulose kinase
	5	R5PE	5.1.3.1	ribulose-5-phosphoate epimerase	OJAMFGOH_00324	Ribulose-phosphate 3-epimerase
	6	R5PI	5.3.1.6	ribose-5-phosphate isomerase	OJAMFGOH_00046	Bifunctional ribokinase/ribose-5-phosphate isomerase A	OJAMFGOH_01012	Ribose-5-phosphate isomerase B	OJAMFGOH_01603	Bifunctional ribokinase/ribose-5-phosphate isomerase A
	7	TA	2.2.1.2	transaldolase
	8	TK	2.2.1.1	transketolase
	9	PK	4.1.2.9	D-xylulose 5-phosphate phosphoketolase	OJAMFGOH_01794	Xylulose-5-phosphate phosphoketolase
Pyruvate transformation	10	PDC	1.2.4.1;2.3.1.2;1.8.1.4	pyruvate dehydrogenase complex	OJAMFGOH_01452	Dihydrolipoyl dehydrogenase	OJAMFGOH_01453	Dihydrolipoyl dehydrogenase
	11	PFOR	1.2.7.-	pyruvate flavodoxin oxidoreductase	OJAMFGOH_00351	Pyruvate synthase
	12	PFL	2.3.1.54	formate C-acetyltransferase (pyruvate formate lyase)	OJAMFGOH_00107	Formate acetyltransferase
	13	ALDH	1.2.1.10	acetaldehyde dehydrogenase
	14	ADH	1.1.1.1	alcohol dehydrogenase
	15	PTA	2.3.1.8	phosphate acetyltransferase	OJAMFGOH_00164	Phosphate acetyltransferase	OJAMFGOH_01907	Phosphate acetyltransferase
	16	ACK	2.7.2.1	acetate kinase	OJAMFGOH_00478	Acetate kinase
	17	LDH	1.1.1.27;1.1.1.28	lactate dehydrogenase	OJAMFGOH_01564	L-lactate dehydrogenase 2	OJAMFGOH_02125	L-lactate dehydrogenase	OJAMFGOH_02291	L-lactate dehydrogenase
	18	PTB	2.3.1.19	phosphate butyryltransferase
	19	BUK	2.7.2.7	butyrate kinase

## Sheet: UBA4285
UMB00063 (BIN04_bacbin.18)
Predicted function	No.	Enzyme abbreviation	EC number	Enzyme	Locus_tag	Predicted_product	Locus_tag	Predicted_product	Locus_tag	Predicted_product
Xylan degradation	1	XL	3.2.1.8	xylanase	POCHMPLE_01672	Endo-(1->4)-beta-xylanase Z	POCHMPLE_01722	Endo-(1->4)-beta-xylanase Z
Xylose utilization	2	XylT	7.5.2.10;7.5.2.13	xylose transporter	POCHMPLE_00655	putative xylose transporter (MFS transporter )	POCHMPLE_01462	putative xylose transporter (MFS transporter )	POCHMPLE_01788	putative xylose transporter (MFS transporter )	POCHMPLE_01790	putative xylose transporter (MFS transporter )
	3	XI	5.3.1.5	xylose isomerase
	4	XK	2.7.1.17	xylulose kinase	POCHMPLE_01580	Xylulose kinase
	5	R5PE	5.1.3.1	ribulose-5-phosphoate epimerase	POCHMPLE_00807	Ribulose-phosphate 3-epimerase	POCHMPLE_00836	Ribulose-phosphate 3-epimerase
	6	R5PI	5.3.1.6	ribose-5-phosphate isomerase
	7	TA	2.2.1.2	transaldolase	POCHMPLE_01798	Transaldolase
	8	TK	2.2.1.1	transketolase	POCHMPLE_00752	Transketolase
	9	PK	4.1.2.9	D-xylulose 5-phosphate phosphoketolase
Pyruvate transformation	10	PDC	1.2.4.1;2.3.1.2;1.8.1.4	pyruvate dehydrogenase complex
	11	PFOR	1.2.7.-	pyruvate flavodoxin oxidoreductase	POCHMPLE_00861	Pyruvate synthase
	12	PFL	2.3.1.54	formate C-acetyltransferase (pyruvate formate lyase)	POCHMPLE_01186	Formate acetyltransferase
	13	ALDH	1.2.1.10	acetaldehyde dehydrogenase
	14	ADH	1.1.1.1	alcohol dehydrogenase	POCHMPLE_00049	putative zinc-type alcohol dehydrogenase-like protein YjmD
	15	PTA	2.3.1.8	phosphate acetyltransferase	POCHMPLE_00363	Phosphate acetyltransferase
	16	ACK	2.7.2.1	acetate kinase	POCHMPLE_00364	Acetate kinase
	17	LDH	1.1.1.27;1.1.1.28	lactate dehydrogenase	POCHMPLE_00158	L-lactate dehydrogenase	POCHMPLE_01135	L-lactate dehydrogenase 2	POCHMPLE_01688	L-lactate dehydrogenase
	18	PTB	2.3.1.19	phosphate butyryltransferase	POCHMPLE_00375	Phosphate acyltransferase
	19	BUK	2.7.2.7	butyrate kinase	POCHMPLE_01119	putative butyrate kinase 2
UMB00090 (BIN05_bacbin.9)
Predicted function	No.	Enzyme abbreviation	EC number	Enzyme	Locus_tag	Predicted_product	Locus_tag	Predicted_product	Locus_tag	Predicted_product	Locus_tag	Predicted_product
Xylan degradation	1	XL	3.2.1.8	xylanase	GDCJFFED_01671	Endo-(1->4)-beta-xylanase Z	GDCJFFED_01713	Endo-(1->4)-beta-xylanase Z
Xylose utilization	2	XylT	7.5.2.10;7.5.2.13	xylose transporter	GDCJFFED_00826	putative xylose transporter (MFS transporter )	GDCJFFED_01354	putative xylose transporter (MFS transporter )	GDCJFFED_01787	putative xylose transporter (MFS transporter )	GDCJFFED_01789	putative xylose transporter (MFS transporter )
	3	XI	5.3.1.5	xylose isomerase
	4	XK	2.7.1.17	xylulose kinase	GDCJFFED_01468	Xylulose kinase
	5	R5PE	5.1.3.1	ribulose-5-phosphoate epimerase	GDCJFFED_00472	Ribulose-phosphate 3-epimerase	GDCJFFED_00501	Ribulose-phosphate 3-epimerase
	6	R5PI	5.3.1.6	ribose-5-phosphate isomerase
	7	TA	2.2.1.2	transaldolase	GDCJFFED_01797	Transaldolase
	8	TK	2.2.1.1	transketolase	GDCJFFED_00729	Transketolase
	9	PK	4.1.2.9	D-xylulose 5-phosphate phosphoketolase
Pyruvate transformation	10	PDC	1.2.4.1;2.3.1.2;1.8.1.4	pyruvate dehydrogenase complex
	11	PFOR	1.2.7.-	pyruvate flavodoxin oxidoreductase	GDCJFFED_00526	Pyruvate synthase
	12	PFL	2.3.1.54	formate C-acetyltransferase (pyruvate formate lyase)	GDCJFFED_01094	Formate acetyltransferase
	13	ALDH	1.2.1.10	acetaldehyde dehydrogenase
	14	ADH	1.1.1.1	alcohol dehydrogenase	GDCJFFED_00407	putative zinc-type alcohol dehydrogenase-like protein YjmD
	15	PTA	2.3.1.8	phosphate acetyltransferase	GDCJFFED_00092	Phosphate acetyltransferase
	16	ACK	2.7.2.1	acetate kinase	GDCJFFED_00091	Acetate kinase
	17	LDH	1.1.1.27;1.1.1.28	lactate dehydrogenase	GDCJFFED_00298	L-lactate dehydrogenase	GDCJFFED_01145	L-lactate dehydrogenase 2	GDCJFFED_01747	L-lactate dehydrogenase
	18	PTB	2.3.1.19	phosphate butyryltransferase	GDCJFFED_00080	Phosphate acyltransferase
	19	BUK	2.7.2.7	butyrate kinase	GDCJFFED_01452	putative butyrate kinase 2
UMB00098 (BIN06_bacbin.16)
Predicted function	No.	Enzyme abbreviation	EC number	Enzyme	Locus_tag	Predicted_product	Locus_tag	Predicted_product
Xylan degradation	1	XL	3.2.1.8	xylanase	NBNLDNFD_01673	Endo-(1->4)-beta-xylanase Z	NBNLDNFD_01715	Endo-(1->4)-beta-xylanase Z
Xylose utilization	2	XylT	7.5.2.10;7.5.2.13	xylose transporter	NBNLDNFD_00591	putative xylose transporter (MFS transporter )	NBNLDNFD_01356	putative xylose transporter (MFS transporter )	NBNLDNFD_01789	putative xylose transporter (MFS transporter )	NBNLDNFD_01791	putative xylose transporter (MFS transporter )
	3	XI	5.3.1.5	xylose isomerase
	4	XK	2.7.1.17	xylulose kinase	NBNLDNFD_01581	Xylulose kinase
	5	R5PE	5.1.3.1	ribulose-5-phosphoate epimerase	NBNLDNFD_00983	Ribulose-phosphate 3-epimerase	NBNLDNFD_01012	Ribulose-phosphate 3-epimerase
	6	R5PI	5.3.1.6	ribose-5-phosphate isomerase
	7	TA	2.2.1.2	transaldolase	NBNLDNFD_01799	Transaldolase
	8	TK	2.2.1.1	transketolase	NBNLDNFD_00494	Transketolase
	9	PK	4.1.2.9	D-xylulose 5-phosphate phosphoketolase
Pyruvate transformation	10	PDC	1.2.4.1;2.3.1.2;1.8.1.4	pyruvate dehydrogenase complex
	11	PFOR	1.2.7.-	pyruvate flavodoxin oxidoreductase	NBNLDNFD_00958	Pyruvate synthase
	12	PFL	2.3.1.54	formate C-acetyltransferase (pyruvate formate lyase)	NBNLDNFD_01080	Formate acetyltransferase
	13	ALDH	1.2.1.10	acetaldehyde dehydrogenase
	14	ADH	1.1.1.1	alcohol dehydrogenase	NBNLDNFD_00407	putative zinc-type alcohol dehydrogenase-like protein YjmD
	15	PTA	2.3.1.8	phosphate acetyltransferase	NBNLDNFD_00092	Phosphate acetyltransferase
	16	ACK	2.7.2.1	acetate kinase	NBNLDNFD_00091	Acetate kinase
	17	LDH	1.1.1.27;1.1.1.28	lactate dehydrogenase	NBNLDNFD_00298	L-lactate dehydrogenase	NBNLDNFD_01029	L-lactate dehydrogenase 2	NBNLDNFD_01749	L-lactate dehydrogenase
	18	PTB	2.3.1.19	phosphate butyryltransferase	NBNLDNFD_00080	Phosphate acyltransferase
	19	BUK	2.7.2.7	butyrate kinase	NBNLDNFD_01454	putative butyrate kinase 2

## Sheet: Eubacterium_H
UMB00012 (BIN01_bacbin.2)
Predicted function	No.	Enzyme abbreviation	EC number	Enzyme	locus_tag	product	locus_tag	product	locus_tag	product	locus_tag	product
Xylan degradation	1	XL	3.2.1.8	xylanase
Xylose utilization	2	XylT	7.5.2.10;7.5.2.13	xylose transporter	MJMOKIEC_01585	putative xylose transporter (MFS transporter )
	3	XI	5.3.1.5	xylose isomerase
	4	XK	2.7.1.17	xylulose kinase	MJMOKIEC_00568	Xylulose kinase	MJMOKIEC_00577	Xylulose kinase	MJMOKIEC_01293	Xylulose kinase	MJMOKIEC_01729	Xylulose kinase
	5	R5PE	5.1.3.1	ribulose-5-phosphoate epimerase	MJMOKIEC_00965	Ribulose-phosphate 3-epimerase
	6	R5PI	5.3.1.6	ribose-5-phosphate isomerase	MJMOKIEC_01343	Ribose-5-phosphate isomerase B	MJMOKIEC_02308	Bifunctional ribokinase/ribose-5-phosphate isomerase A
	7	TA	2.2.1.2	transaldolase	MJMOKIEC_01772	Transaldolase
	8	TK	2.2.1.1	transketolase	MJMOKIEC_01771	Transketolase
	9	PK	4.1.2.9	D-xylulose 5-phosphate phosphoketolase
Pyruvate transformation	10	PDC	1.2.4.1;2.3.1.2;1.8.1.4	pyruvate dehydrogenase complex
	11	PFOR	1.2.7.-	pyruvate flavodoxin oxidoreductase	MJMOKIEC_01323	Pyruvate synthase
	12	PFL	2.3.1.54	formate C-acetyltransferase (pyruvate formate lyase)	MJMOKIEC_01209	Formate acetyltransferase
	13	ALDH	1.2.1.10	acetaldehyde dehydrogenase
	14	ADH	1.1.1.1	alcohol dehydrogenase	MJMOKIEC_02338	Alcohol dehydrogenase
	15	PTA	2.3.1.8	phosphate acetyltransferase	MJMOKIEC_00132	Phosphate acetyltransferase
	16	ACK	2.7.2.1	acetate kinase	MJMOKIEC_00131	Acetate kinase
	17	LDH	1.1.1.27;1.1.1.28	lactate dehydrogenase	MJMOKIEC_00536	D-lactate dehydrogenase
	18	PTB	2.3.1.19	phosphate butyryltransferase	MJMOKIEC_00136	Phosphate acyltransferase
	19	BUK	2.7.2.7	butyrate kinase
UMB00020 (BIN01_bacbin.9)
Predicted function	No.	Enzyme abbreviation	EC number	Enzyme	locus_tag	product	locus_tag	product	locus_tag	product	locus_tag	product	locus_tag	product	locus_tag	product	locus_tag	product	locus_tag	product	locus_tag	product
Xylan degradation	1	XL	3.2.1.8	xylanase	HOKDNBDF_01409	Endo-(1->4)-beta-xylanase A	HOKDNBDF_01416	Endo-(1->4)-beta-xylanase A	HOKDNBDF_01417	Endo-(1->4)-beta-xylanase A	HOKDNBDF_01541	Endo-(1->4)-beta-xylanase A	HOKDNBDF_01568	Endo-(1->4)-beta-xylanase A	HOKDNBDF_01618	Endo-(1->4)-beta-xylanase A	HOKDNBDF_01984	Endo-(1->4)-beta-xylanase A	HOKDNBDF_02802	Endo-(1->4)-beta-xylanase A
Xylose utilization	2	XylT	7.5.2.10;7.5.2.13	xylose transporter	HOKDNBDF_01440	D-xylose-binding periplasmic protein	HOKDNBDF_01437	Xylose import ATP-binding protein XylG	HOKDNBDF_01436	Xylose transport system permease protein XylH	HOKDNBDF_00088	putative xylose transporter (MFS transporter )	HOKDNBDF_00353	putative xylose transporter (MFS transporter )	HOKDNBDF_01848	putative xylose transporter (MFS transporter )	HOKDNBDF_02406	putative xylose transporter (MFS transporter )	HOKDNBDF_02408	putative xylose transporter (MFS transporter )	HOKDNBDF_03057	putative xylose transporter (MFS transporter )
	3	XI	5.3.1.5	xylose isomerase
	4	XK	2.7.1.17	xylulose kinase	HOKDNBDF_00366	Xylulose kinase	HOKDNBDF_00672	Xylulose kinase	HOKDNBDF_01160	Xylulose kinase	HOKDNBDF_01187	Xylulose kinase	HOKDNBDF_02430	Xylulose kinase	HOKDNBDF_02540	Xylulose kinase
	5	R5PE	5.1.3.1	ribulose-5-phosphoate epimerase	HOKDNBDF_00153	Ribulose-phosphate 3-epimerase
	6	R5PI	5.3.1.6	ribose-5-phosphate isomerase	HOKDNBDF_03053	Ribose-5-phosphate isomerase B
	7	TA	2.2.1.2	transaldolase	HOKDNBDF_00664	Transaldolase
	8	TK	2.2.1.1	transketolase	HOKDNBDF_00665	Transketolase	HOKDNBDF_02590	Transketolase	HOKDNBDF_02609	Transketolase	HOKDNBDF_02773	Transketolase 2
	9	PK	4.1.2.9	D-xylulose 5-phosphate phosphoketolase
Pyruvate transformation	10	PDC	1.2.4.1;2.3.1.2;1.8.1.4	pyruvate dehydrogenase complex
	11	PFOR	1.2.7.-	pyruvate flavodoxin oxidoreductase	HOKDNBDF_00699	Pyruvate synthase subunit PorC	HOKDNBDF_00700	Pyruvate synthase subunit PorD	HOKDNBDF_00701	Pyruvate synthase subunit PorA	HOKDNBDF_00702	Pyruvate synthase subunit PorB	HOKDNBDF_01370	Pyruvate synthase
	12	PFL	2.3.1.54	formate C-acetyltransferase (pyruvate formate lyase)	HOKDNBDF_00187	Formate acetyltransferase
	13	ALDH	1.2.1.10	acetaldehyde dehydrogenase	HOKDNBDF_00454	Aldehyde-alcohol dehydrogenase
	14	ADH	1.1.1.1	alcohol dehydrogenase	HOKDNBDF_00370	Alcohol dehydrogenase 2	HOKDNBDF_00454	Aldehyde-alcohol dehydrogenase	HOKDNBDF_00540	Alcohol dehydrogenase 2	HOKDNBDF_01110	Alcohol dehydrogenase
	15	PTA	2.3.1.8	phosphate acetyltransferase	HOKDNBDF_01646	Phosphate acetyltransferase
	16	ACK	2.7.2.1	acetate kinase	HOKDNBDF_01647	Acetate kinase
	17	LDH	1.1.1.27;1.1.1.28	lactate dehydrogenase	HOKDNBDF_00554	D-lactate dehydrogenase
	18	PTB	2.3.1.19	phosphate butyryltransferase	HOKDNBDF_01651	Phosphate acyltransferase
	19	BUK	2.7.2.7	butyrate kinase	HOKDNBDF_00374	Butyrate kinase 2
UMB00030 (BIN02_bacbin.3)
Predicted function	No.	Enzyme abbreviation	EC number	Enzyme	locus_tag	product	locus_tag	product	locus_tag	product	locus_tag	product	locus_tag	product	locus_tag	product	locus_tag	product	locus_tag	product	locus_tag	product
Xylan degradation	1	XL	3.2.1.8	xylanase	NDHGNMDD_01071	Endo-(1->4)-beta-xylanase A	NDHGNMDD_01473	Endo-(1->4)-beta-xylanase A	NDHGNMDD_01480	Endo-(1->4)-beta-xylanase A	NDHGNMDD_01481	Endo-(1->4)-beta-xylanase A	NDHGNMDD_01532	Endo-(1->4)-beta-xylanase A	NDHGNMDD_01625	Endo-(1->4)-beta-xylanase A	NDHGNMDD_01676	Endo-(1->4)-beta-xylanase A	NDHGNMDD_02020	Endo-(1->4)-beta-xylanase A	NDHGNMDD_02740	Endo-(1->4)-beta-xylanase A
Xylose utilization	2	XylT	7.5.2.10;7.5.2.13	xylose transporter	NDHGNMDD_01504	D-xylose-binding periplasmic protein	NDHGNMDD_01501	Xylose import ATP-binding protein XylG	NDHGNMDD_01500	Xylose transport system permease protein XylH	NDHGNMDD_00088	putative xylose transporter (MFS transporter )	NDHGNMDD_01143	putative xylose transporter (MFS transporter )	NDHGNMDD_01816	putative xylose transporter (MFS transporter )	NDHGNMDD_02459	putative xylose transporter (MFS transporter )	NDHGNMDD_02461	putative xylose transporter (MFS transporter )	NDHGNMDD_03018	putative xylose transporter (MFS transporter )
	3	XI	5.3.1.5	xylose isomerase
	4	XK	2.7.1.17	xylulose kinase	NDHGNMDD_00465	Xylulose kinase	NDHGNMDD_01156	Xylulose kinase	NDHGNMDD_01225	Xylulose kinase	NDHGNMDD_01252	Xylulose kinase	NDHGNMDD_02437	Xylulose kinase	NDHGNMDD_02519	Xylulose kinase
	5	R5PE	5.1.3.1	ribulose-5-phosphoate epimerase	NDHGNMDD_00153	Ribulose-phosphate 3-epimerase
	6	R5PI	5.3.1.6	ribose-5-phosphate isomerase	NDHGNMDD_03022	Ribose-5-phosphate isomerase B
	7	TA	2.2.1.2	transaldolase	NDHGNMDD_00473	Transaldolase
	8	TK	2.2.1.1	transketolase	NDHGNMDD_00472	Transketolase 2	NDHGNMDD_02580	Transketolase	NDHGNMDD_02599	Transketolase	NDHGNMDD_02716	Transketolase 2
	9	PK	4.1.2.9	D-xylulose 5-phosphate phosphoketolase
Pyruvate transformation	10	PDC	1.2.4.1;2.3.1.2;1.8.1.4	pyruvate dehydrogenase complex
	11	PFOR	1.2.7.-	pyruvate flavodoxin oxidoreductase	NDHGNMDD_00435	Pyruvate synthase subunit PorB	NDHGNMDD_00436	Pyruvate synthase subunit PorA	NDHGNMDD_00437	Pyruvate synthase subunit PorD	NDHGNMDD_00438	Pyruvate synthase subunit PorC	NDHGNMDD_01435	Pyruvate synthase
	12	PFL	2.3.1.54	formate C-acetyltransferase (pyruvate formate lyase)	NDHGNMDD_00187	Formate acetyltransferase
	13	ALDH	1.2.1.10	acetaldehyde dehydrogenase	NDHGNMDD_01965	Aldehyde-alcohol dehydrogenase
	14	ADH	1.1.1.1	alcohol dehydrogenase	NDHGNMDD_00605	Alcohol dehydrogenase 2	NDHGNMDD_00857	Alcohol dehydrogenase	NDHGNMDD_01160	Alcohol dehydrogenase 2	NDHGNMDD_01965	Aldehyde-alcohol dehydrogenase
	15	PTA	2.3.1.8	phosphate acetyltransferase	NDHGNMDD_01046	Phosphate acetyltransferase
	16	ACK	2.7.2.1	acetate kinase	NDHGNMDD_01045	Acetate kinase
	17	LDH	1.1.1.27;1.1.1.28	lactate dehydrogenase	NDHGNMDD_00591	D-lactate dehydrogenase
	18	PTB	2.3.1.19	phosphate butyryltransferase	NDHGNMDD_01041	Phosphate acyltransferase
	19	BUK	2.7.2.7	butyrate kinase	NDHGNMDD_01164	Butyrate kinase 2
UMB00036 (BIN02_bacbin.9)
Predicted function	No.	Enzyme abbreviation	EC number	Enzyme	locus_tag	product	locus_tag	product	locus_tag	product	locus_tag	product
Xylan degradation	1	XL	3.2.1.8	xylanase
Xylose utilization	2	XylT	7.5.2.10;7.5.2.13	xylose transporter	HPLIMICO_01185	putative xylose transporter (MFS transporter )
	3	XI	5.3.1.5	xylose isomerase
	4	XK	2.7.1.17	xylulose kinase	HPLIMICO_00385	Xylulose kinase	HPLIMICO_00773	Xylulose kinase	HPLIMICO_01560	Xylulose kinase	HPLIMICO_02039	Xylulose kinase
	5	R5PE	5.1.3.1	ribulose-5-phosphoate epimerase	HPLIMICO_00707	Ribulose-phosphate 3-epimerase
	6	R5PI	5.3.1.6	ribose-5-phosphate isomerase	HPLIMICO_01504	Ribose-5-phosphate isomerase B	HPLIMICO_02089	Bifunctional ribokinase/ribose-5-phosphate isomerase A
	7	TA	2.2.1.2	transaldolase	HPLIMICO_01603	Transaldolase
	8	TK	2.2.1.1	transketolase	HPLIMICO_01602	Transketolase
	9	PK	4.1.2.9	D-xylulose 5-phosphate phosphoketolase
Pyruvate transformation	10	PDC	1.2.4.1;2.3.1.2;1.8.1.4	pyruvate dehydrogenase complex
	11	PFOR	1.2.7.-	pyruvate flavodoxin oxidoreductase	HPLIMICO_01484	Pyruvate synthase
	12	PFL	2.3.1.54	formate C-acetyltransferase (pyruvate formate lyase)	HPLIMICO_01319	Formate acetyltransferase
	13	ALDH	1.2.1.10	acetaldehyde dehydrogenase
	14	ADH	1.1.1.1	alcohol dehydrogenase
	15	PTA	2.3.1.8	phosphate acetyltransferase	HPLIMICO_00395	Phosphate acetyltransferase
	16	ACK	2.7.2.1	acetate kinase	HPLIMICO_00396	Acetate kinase
	17	LDH	1.1.1.27;1.1.1.28	lactate dehydrogenase	HPLIMICO_00353	D-lactate dehydrogenase
	18	PTB	2.3.1.19	phosphate butyryltransferase	HPLIMICO_00391	Phosphate acyltransferase
	19	BUK	2.7.2.7	butyrate kinase
UMB00052 (BIN03_bacbin.8)
Predicted function	No.	Enzyme abbreviation	EC number	Enzyme	locus_tag	product	locus_tag	product	locus_tag	product	locus_tag	product	locus_tag	product	locus_tag	product	locus_tag	product	locus_tag	product	locus_tag	product
Xylan degradation	1	XL	3.2.1.8	xylanase	CIELCGMC_01250	Endo-(1->4)-beta-xylanase A	CIELCGMC_01533	Endo-(1->4)-beta-xylanase A	CIELCGMC_01540	Endo-(1->4)-beta-xylanase A	CIELCGMC_01541	Endo-(1->4)-beta-xylanase A	CIELCGMC_01592	Endo-(1->4)-beta-xylanase A	CIELCGMC_01685	Endo-(1->4)-beta-xylanase A	CIELCGMC_01735	Endo-(1->4)-beta-xylanase A	CIELCGMC_01855	Endo-(1->4)-beta-xylanase A	CIELCGMC_02832	Endo-(1->4)-beta-xylanase A
Xylose utilization	2	XylT	7.5.2.10;7.5.2.13	xylose transporter	CIELCGMC_01564	D-xylose-binding periplasmic protein	CIELCGMC_01561	Xylose import ATP-binding protein XylG	CIELCGMC_01560	Xylose transport system permease protein XylH	CIELCGMC_00088	putative xylose transporter (MFS transporter )	CIELCGMC_00435	putative xylose transporter (MFS transporter )	CIELCGMC_01794	putative xylose transporter (MFS transporter )	CIELCGMC_02929	putative xylose transporter (MFS transporter )	CIELCGMC_02931	putative xylose transporter (MFS transporter )	CIELCGMC_03212	putative xylose transporter (MFS transporter )
	3	XI	5.3.1.5	xylose isomerase
	4	XK	2.7.1.17	xylulose kinase	CIELCGMC_00422	Xylulose kinase	CIELCGMC_00813	Xylulose kinase	CIELCGMC_02293	Xylulose kinase	CIELCGMC_02321	Xylulose kinase	CIELCGMC_02588	Xylulose kinase	CIELCGMC_03153	Xylulose kinase
	5	R5PE	5.1.3.1	ribulose-5-phosphoate epimerase	CIELCGMC_00153	Ribulose-phosphate 3-epimerase
	6	R5PI	5.3.1.6	ribose-5-phosphate isomerase	CIELCGMC_03208	Ribose-5-phosphate isomerase B
	7	TA	2.2.1.2	transaldolase	CIELCGMC_00821	Transaldolase
	8	TK	2.2.1.1	transketolase	CIELCGMC_00820	Transketolase 2	CIELCGMC_02633	Transketolase	CIELCGMC_02652	Transketolase	CIELCGMC_02783	Transketolase 2
	9	PK	4.1.2.9	D-xylulose 5-phosphate phosphoketolase
Pyruvate transformation	10	PDC	1.2.4.1;2.3.1.2;1.8.1.4	pyruvate dehydrogenase complex
	11	PFOR	1.2.7.-	pyruvate flavodoxin oxidoreductase	CIELCGMC_00783	Pyruvate synthase subunit PorB	CIELCGMC_00784	Pyruvate synthase subunit PorA	CIELCGMC_00785	Pyruvate synthase subunit PorD	CIELCGMC_00786	Pyruvate synthase subunit PorC	CIELCGMC_01397	Pyruvate synthase
	12	PFL	2.3.1.54	formate C-acetyltransferase (pyruvate formate lyase)	CIELCGMC_00187	Formate acetyltransferase
	13	ALDH	1.2.1.10	acetaldehyde dehydrogenase	CIELCGMC_00332	Aldehyde-alcohol dehydrogenase
	14	ADH	1.1.1.1	alcohol dehydrogenase	CIELCGMC_00332	Aldehyde-alcohol dehydrogenase	CIELCGMC_00418	Alcohol dehydrogenase 2	CIELCGMC_00595	Alcohol dehydrogenase 2	CIELCGMC_01110	Alcohol dehydrogenase
	15	PTA	2.3.1.8	phosphate acetyltransferase	CIELCGMC_01226	Phosphate acetyltransferase
	16	ACK	2.7.2.1	acetate kinase	CIELCGMC_01225	Acetate kinase
	17	LDH	1.1.1.27;1.1.1.28	lactate dehydrogenase	CIELCGMC_00581	D-lactate dehydrogenase
	18	PTB	2.3.1.19	phosphate butyryltransferase	CIELCGMC_01221	Phosphate acyltransferase
	19	BUK	2.7.2.7	butyrate kinase	CIELCGMC_00414	Butyrate kinase 2
UMB00069 (BIN04_bacbin.7)
Predicted function	No.	Enzyme abbreviation	EC number	Enzyme	locus_tag	product	locus_tag	product	locus_tag	product	locus_tag	product	locus_tag	product	locus_tag	product	locus_tag	product	locus_tag	product	locus_tag	product
Xylan degradation	1	XL	3.2.1.8	xylanase	DHCJOCBL_00788	Endo-(1->4)-beta-xylanase A	DHCJOCBL_01174	Endo-(1->4)-beta-xylanase A	DHCJOCBL_01181	Endo-(1->4)-beta-xylanase A	DHCJOCBL_01182	Endo-(1->4)-beta-xylanase A	DHCJOCBL_01399	Endo-(1->4)-beta-xylanase A	DHCJOCBL_01426	Endo-(1->4)-beta-xylanase A	DHCJOCBL_01476	Endo-(1->4)-beta-xylanase A	DHCJOCBL_02504	Endo-(1->4)-beta-xylanase A	DHCJOCBL_02605	Endo-(1->4)-beta-xylanase A
Xylose utilization	2	XylT	7.5.2.10;7.5.2.13	xylose transporter	DHCJOCBL_01205	D-xylose-binding periplasmic protein	DHCJOCBL_01202	Xylose import ATP-binding protein XylG	DHCJOCBL_01201	Xylose transport system permease protein XylH	DHCJOCBL_00215	putative xylose transporter (MFS transporter )	DHCJOCBL_00947	putative xylose transporter (MFS transporter )	DHCJOCBL_01609	putative xylose transporter (MFS transporter )	DHCJOCBL_02739	putative xylose transporter (MFS transporter )	DHCJOCBL_02741	putative xylose transporter (MFS transporter )	DHCJOCBL_02997	putative xylose transporter (MFS transporter )
	3	XI	5.3.1.5	xylose isomerase
	4	XK	2.7.1.17	xylulose kinase	DHCJOCBL_00326	Xylulose kinase	DHCJOCBL_00960	Xylulose kinase	DHCJOCBL_02150	Xylulose kinase	DHCJOCBL_02177	Xylulose kinase	DHCJOCBL_02346	Xylulose kinase	DHCJOCBL_02951	Xylulose kinase
	5	R5PE	5.1.3.1	ribulose-5-phosphoate epimerase	DHCJOCBL_00150	Ribulose-phosphate 3-epimerase
	6	R5PI	5.3.1.6	ribose-5-phosphate isomerase	DHCJOCBL_02993	Ribose-5-phosphate isomerase B
	7	TA	2.2.1.2	transaldolase	DHCJOCBL_00318	Transaldolase
	8	TK	2.2.1.1	transketolase	DHCJOCBL_00319	Transketolase 2	DHCJOCBL_02413	Transketolase	DHCJOCBL_02433	Transketolase	DHCJOCBL_02581	Transketolase 2
	9	PK	4.1.2.9	D-xylulose 5-phosphate phosphoketolase
Pyruvate transformation	10	PDC	1.2.4.1;2.3.1.2;1.8.1.4	pyruvate dehydrogenase complex
	11	PFOR	1.2.7.-	pyruvate flavodoxin oxidoreductase	DHCJOCBL_00353	Pyruvate synthase subunit PorC	DHCJOCBL_00354	Pyruvate synthase subunit PorD	DHCJOCBL_00355	Pyruvate synthase subunit PorA	DHCJOCBL_00356	Pyruvate synthase subunit PorB	DHCJOCBL_01135	Pyruvate synthase
	12	PFL	2.3.1.54	formate C-acetyltransferase (pyruvate formate lyase)	DHCJOCBL_00116	Formate acetyltransferase
	13	ALDH	1.2.1.10	acetaldehyde dehydrogenase	DHCJOCBL_01685	Aldehyde-alcohol dehydrogenase
	14	ADH	1.1.1.1	alcohol dehydrogenase	DHCJOCBL_00545	Alcohol dehydrogenase 2	DHCJOCBL_00660	Alcohol dehydrogenase	DHCJOCBL_00964	Alcohol dehydrogenase 2	DHCJOCBL_01685	Aldehyde-alcohol dehydrogenase
	15	PTA	2.3.1.8	phosphate acetyltransferase	DHCJOCBL_00813	Phosphate acetyltransferase
	16	ACK	2.7.2.1	acetate kinase	DHCJOCBL_00814	Acetate kinase
	17	LDH	1.1.1.27;1.1.1.28	lactate dehydrogenase	DHCJOCBL_00559	D-lactate dehydrogenase
	18	PTB	2.3.1.19	phosphate butyryltransferase	DHCJOCBL_00818	Phosphate acyltransferase
	19	BUK	2.7.2.7	butyrate kinase	DHCJOCBL_00968	Butyrate kinase 2
UMB00070 (BIN04_bacbin.8)
Predicted function	No.	Enzyme abbreviation	EC number	Enzyme	locus_tag	product	locus_tag	product	locus_tag	product	locus_tag	product
Xylan degradation	1	XL	3.2.1.8	xylanase
Xylose utilization	2	XylT	7.5.2.10;7.5.2.13	xylose transporter	GMJBGIKE_01270	putative xylose transporter (MFS transporter )
	3	XI	5.3.1.5	xylose isomerase
	4	XK	2.7.1.17	xylulose kinase	GMJBGIKE_00497	Xylulose kinase	GMJBGIKE_00506	Xylulose kinase	GMJBGIKE_01327	Xylulose kinase	GMJBGIKE_01655	Xylulose kinase
	5	R5PE	5.1.3.1	ribulose-5-phosphoate epimerase	GMJBGIKE_00949	Ribulose-phosphate 3-epimerase
	6	R5PI	5.3.1.6	ribose-5-phosphate isomerase	GMJBGIKE_01377	Ribose-5-phosphate isomerase B	GMJBGIKE_02304	Bifunctional ribokinase/ribose-5-phosphate isomerase A
	7	TA	2.2.1.2	transaldolase	GMJBGIKE_01698	Transaldolase
	8	TK	2.2.1.1	transketolase	GMJBGIKE_01697	Transketolase
	9	PK	4.1.2.9	D-xylulose 5-phosphate phosphoketolase
Pyruvate transformation	10	PDC	1.2.4.1;2.3.1.2;1.8.1.4	pyruvate dehydrogenase complex
	11	PFOR	1.2.7.-	pyruvate flavodoxin oxidoreductase	GMJBGIKE_01357	Pyruvate synthase
	12	PFL	2.3.1.54	formate C-acetyltransferase (pyruvate formate lyase)	GMJBGIKE_01468	Formate acetyltransferase
	13	ALDH	1.2.1.10	acetaldehyde dehydrogenase	GMJBGIKE_00278	Phosphate acetyltransferase
	14	ADH	1.1.1.1	alcohol dehydrogenase
	15	PTA	2.3.1.8	phosphate acetyltransferase
	16	ACK	2.7.2.1	acetate kinase	GMJBGIKE_00279	Acetate kinase
	17	LDH	1.1.1.27;1.1.1.28	lactate dehydrogenase	GMJBGIKE_00538	D-lactate dehydrogenase
	18	PTB	2.3.1.19	phosphate butyryltransferase	GMJBGIKE_00274	Phosphate acyltransferase
	19	BUK	2.7.2.7	butyrate kinase
UMB00072 (BIN05_bacbin.1)
Predicted function	No.	Enzyme abbreviation	EC number	Enzyme	locus_tag	product	locus_tag	product	locus_tag	product	locus_tag	product
Xylan degradation	1	XL	3.2.1.8	xylanase
Xylose utilization	2	XylT	7.5.2.10;7.5.2.13	xylose transporter	PDGIKIBJ_01245	putative xylose transporter (MFS transporter )
	3	XI	5.3.1.5	xylose isomerase
	4	XK	2.7.1.17	xylulose kinase	PDGIKIBJ_00497	Xylulose kinase	PDGIKIBJ_00506	Xylulose kinase	PDGIKIBJ_01314	Xylulose kinase	PDGIKIBJ_01644	Xylulose kinase
	5	R5PE	5.1.3.1	ribulose-5-phosphoate epimerase	PDGIKIBJ_00949	Ribulose-phosphate 3-epimerase	PDGIKIBJ_01923	Ribulose-phosphate 3-epimerase
	6	R5PI	5.3.1.6	ribose-5-phosphate isomerase	PDGIKIBJ_01364	Ribose-5-phosphate isomerase B	PDGIKIBJ_02617	Bifunctional ribokinase/ribose-5-phosphate isomerase A
	7	TA	2.2.1.2	transaldolase	PDGIKIBJ_01687	Transaldolase
	8	TK	2.2.1.1	transketolase	PDGIKIBJ_01686	Transketolase	PDGIKIBJ_02623	Transketolase 1
	9	PK	4.1.2.9	D-xylulose 5-phosphate phosphoketolase
Pyruvate transformation	10	PDC	1.2.4.1;2.3.1.2;1.8.1.4	pyruvate dehydrogenase complex
	11	PFOR	1.2.7.-	pyruvate flavodoxin oxidoreductase	PDGIKIBJ_01344	Pyruvate synthase
	12	PFL	2.3.1.54	formate C-acetyltransferase (pyruvate formate lyase)	PDGIKIBJ_01456	Formate acetyltransferase
	13	ALDH	1.2.1.10	acetaldehyde dehydrogenase	PDGIKIBJ_00358	Phosphate acetyltransferase
	14	ADH	1.1.1.1	alcohol dehydrogenase
	15	PTA	2.3.1.8	phosphate acetyltransferase
	16	ACK	2.7.2.1	acetate kinase	PDGIKIBJ_00357	Acetate kinase
	17	LDH	1.1.1.27;1.1.1.28	lactate dehydrogenase	PDGIKIBJ_00905	D-lactate dehydrogenase
	18	PTB	2.3.1.19	phosphate butyryltransferase	PDGIKIBJ_00362	Phosphate acyltransferase
	19	BUK	2.7.2.7	butyrate kinase
UMB00076 (BIN05_bacbin.13)
Predicted function	No.	Enzyme abbreviation	EC number	Enzyme	locus_tag	product	locus_tag	product	locus_tag	product	locus_tag	product	locus_tag	product	locus_tag	product	locus_tag	product	locus_tag	product	locus_tag	product
Xylan degradation	1	XL	3.2.1.8	xylanase	MPGOFLBL_00998	Endo-(1->4)-beta-xylanase A	MPGOFLBL_01334	Endo-(1->4)-beta-xylanase A	MPGOFLBL_01341	Endo-(1->4)-beta-xylanase A	MPGOFLBL_01342	Endo-(1->4)-beta-xylanase A	MPGOFLBL_01393	Endo-(1->4)-beta-xylanase A	MPGOFLBL_01486	Endo-(1->4)-beta-xylanase A	MPGOFLBL_01536	Endo-(1->4)-beta-xylanase A	MPGOFLBL_01687	Endo-(1->4)-beta-xylanase A	MPGOFLBL_02837	Endo-(1->4)-beta-xylanase A
Xylose utilization	2	XylT	7.5.2.10;7.5.2.13	xylose transporter	MPGOFLBL_01365	D-xylose-binding periplasmic protein	MPGOFLBL_01362	Xylose import ATP-binding protein XylG	MPGOFLBL_01361	Xylose transport system permease protein XylH	MPGOFLBL_00214	putative xylose transporter (MFS transporter )	MPGOFLBL_00353	putative xylose transporter (MFS transporter )	MPGOFLBL_01597	putative xylose transporter (MFS transporter )	MPGOFLBL_02366	putative xylose transporter (MFS transporter )	MPGOFLBL_02368	putative xylose transporter (MFS transporter )	MPGOFLBL_03139	putative xylose transporter (MFS transporter )
	3	XI	5.3.1.5	xylose isomerase
	4	XK	2.7.1.17	xylulose kinase	MPGOFLBL_00366	Xylulose kinase	MPGOFLBL_00674	Xylulose kinase	MPGOFLBL_01122	Xylulose kinase	MPGOFLBL_01149	Xylulose kinase	MPGOFLBL_02390	Xylulose kinase	MPGOFLBL_02545	Xylulose kinase
	5	R5PE	5.1.3.1	ribulose-5-phosphoate epimerase	MPGOFLBL_00150	Ribulose-phosphate 3-epimerase
	6	R5PI	5.3.1.6	ribose-5-phosphate isomerase	MPGOFLBL_03135	Ribose-5-phosphate isomerase B
	7	TA	2.2.1.2	transaldolase	MPGOFLBL_00666	Transaldolase
	8	TK	2.2.1.1	transketolase	MPGOFLBL_00667	Transketolase 2	MPGOFLBL_02560	Transketolase	MPGOFLBL_02580	Transketolase	MPGOFLBL_02788	Transketolase 2
	9	PK	4.1.2.9	D-xylulose 5-phosphate phosphoketolase
Pyruvate transformation	10	PDC	1.2.4.1;2.3.1.2;1.8.1.4	pyruvate dehydrogenase complex
	11	PFOR	1.2.7.-	pyruvate flavodoxin oxidoreductase	MPGOFLBL_00701	Pyruvate synthase subunit PorC	MPGOFLBL_00702	Pyruvate synthase subunit PorD	MPGOFLBL_00703	Pyruvate synthase subunit PorA	MPGOFLBL_00704	Pyruvate synthase subunit PorB	MPGOFLBL_02230	Pyruvate synthase
	12	PFL	2.3.1.54	formate C-acetyltransferase (pyruvate formate lyase)	MPGOFLBL_00116	Formate acetyltransferase
	13	ALDH	1.2.1.10	acetaldehyde dehydrogenase	MPGOFLBL_00454	Aldehyde-alcohol dehydrogenase
	14	ADH	1.1.1.1	alcohol dehydrogenase	MPGOFLBL_00370	Alcohol dehydrogenase 2	MPGOFLBL_00454	Aldehyde-alcohol dehydrogenase	MPGOFLBL_00593	Alcohol dehydrogenase 2	MPGOFLBL_00944	Alcohol dehydrogenase
	15	PTA	2.3.1.8	phosphate acetyltransferase	MPGOFLBL_01023	Phosphate acetyltransferase
	16	ACK	2.7.2.1	acetate kinase	MPGOFLBL_01024	Acetate kinase
	17	LDH	1.1.1.27;1.1.1.28	lactate dehydrogenase	MPGOFLBL_00579	D-lactate dehydrogenase
	18	PTB	2.3.1.19	phosphate butyryltransferase	MPGOFLBL_01028	Phosphate acyltransferase
	19	BUK	2.7.2.7	butyrate kinase	MPGOFLBL_00374	Butyrate kinase 2
UMB00093 (BIN06_bacbin.11)
Predicted function	No.	Enzyme abbreviation	EC number	Enzyme	locus_tag	product	locus_tag	product	locus_tag	product	locus_tag	product	locus_tag	product	locus_tag	product	locus_tag	product	locus_tag	product	locus_tag	product
Xylan degradation	1	XL	3.2.1.8	xylanase	GAHIPCHO_01066	Endo-(1->4)-beta-xylanase A	GAHIPCHO_01345	Endo-(1->4)-beta-xylanase A	GAHIPCHO_01346	Endo-(1->4)-beta-xylanase A	GAHIPCHO_01353	Endo-(1->4)-beta-xylanase A	GAHIPCHO_01461	Endo-(1->4)-beta-xylanase A	GAHIPCHO_01488	Endo-(1->4)-beta-xylanase A	GAHIPCHO_01539	Endo-(1->4)-beta-xylanase A	GAHIPCHO_01729	Endo-(1->4)-beta-xylanase A	GAHIPCHO_02616	Endo-(1->4)-beta-xylanase A
Xylose utilization	2	XylT	7.5.2.10;7.5.2.13	xylose transporter	GAHIPCHO_01322	D-xylose-binding periplasmic protein	GAHIPCHO_01325	Xylose import ATP-binding protein XylG	GAHIPCHO_01326	Xylose transport system permease protein XylH	GAHIPCHO_00196	putative xylose transporter (MFS transporter )	GAHIPCHO_00335	putative xylose transporter (MFS transporter )	GAHIPCHO_01669	putative xylose transporter (MFS transporter )	GAHIPCHO_02398	putative xylose transporter (MFS transporter )	GAHIPCHO_02400	putative xylose transporter (MFS transporter )	GAHIPCHO_02939	putative xylose transporter (MFS transporter )
	3	XI	5.3.1.5	xylose isomerase
	4	XK	2.7.1.17	xylulose kinase	GAHIPCHO_00348	Xylulose kinase	GAHIPCHO_00795	Xylulose kinase	GAHIPCHO_02180	Xylulose kinase	GAHIPCHO_02208	Xylulose kinase	GAHIPCHO_02422	Xylulose kinase	GAHIPCHO_02440	Xylulose kinase
	5	R5PE	5.1.3.1	ribulose-5-phosphoate epimerase	GAHIPCHO_00131	Ribulose-phosphate 3-epimerase
	6	R5PI	5.3.1.6	ribose-5-phosphate isomerase	GAHIPCHO_02943	Ribose-5-phosphate isomerase B
	7	TA	2.2.1.2	transaldolase	GAHIPCHO_00803	Transaldolase
	8	TK	2.2.1.1	transketolase	GAHIPCHO_00802	Transketolase 2	GAHIPCHO_02507	Transketolase	GAHIPCHO_02526	Transketolase	GAHIPCHO_02572	Transketolase 2
	9	PK	4.1.2.9	D-xylulose 5-phosphate phosphoketolase
Pyruvate transformation	10	PDC	1.2.4.1;2.3.1.2;1.8.1.4	pyruvate dehydrogenase complex
	11	PFOR	1.2.7.-	pyruvate flavodoxin oxidoreductase	GAHIPCHO_00765	Pyruvate synthase subunit PorB	GAHIPCHO_00766	Pyruvate synthase subunit PorA	GAHIPCHO_00767	Pyruvate synthase subunit PorD	GAHIPCHO_00768	Pyruvate synthase subunit PorC	GAHIPCHO_02263	Pyruvate synthase
	12	PFL	2.3.1.54	formate C-acetyltransferase (pyruvate formate lyase)	GAHIPCHO_00097	Formate acetyltransferase
	13	ALDH	1.2.1.10	acetaldehyde dehydrogenase	GAHIPCHO_00437	Aldehyde-alcohol dehydrogenase
	14	ADH	1.1.1.1	alcohol dehydrogenase	GAHIPCHO_00352	Alcohol dehydrogenase 2	GAHIPCHO_00437	Aldehyde-alcohol dehydrogenase	GAHIPCHO_00524	Alcohol dehydrogenase 2	GAHIPCHO_00851	Alcohol dehydrogenase
	15	PTA	2.3.1.8	phosphate acetyltransferase	GAHIPCHO_01041	Phosphate acetyltransferase
	16	ACK	2.7.2.1	acetate kinase	GAHIPCHO_01040	Acetate kinase
	17	LDH	1.1.1.27;1.1.1.28	lactate dehydrogenase	GAHIPCHO_00538	D-lactate dehydrogenase
	18	PTB	2.3.1.19	phosphate butyryltransferase	GAHIPCHO_01036	Phosphate acyltransferase
	19	BUK	2.7.2.7	butyrate kinase	GAHIPCHO_00356	Butyrate kinase 2
UMB00096 (BIN06_bacbin.14)
Predicted function	No.	Enzyme abbreviation	EC number	Enzyme	locus_tag	product	locus_tag	product	locus_tag	product	locus_tag	product	locus_tag	product	locus_tag	product
Xylan degradation	1	XL	3.2.1.8	xylanase
Xylose utilization	2	XylT	7.5.2.10;7.5.2.13	xylose transporter	LCLEHFND_01692	putative xylose transporter (MFS transporter )
	3	XI	5.3.1.5	xylose isomerase
	4	XK	2.7.1.17	xylulose kinase	LCLEHFND_00819	Xylulose kinase	LCLEHFND_00828	Xylulose kinase	LCLEHFND_01339	Xylulose kinase	LCLEHFND_01502	Xylulose kinase	LCLEHFND_02460	Xylulose kinase	LCLEHFND_02736	Xylulose kinase
	5	R5PE	5.1.3.1	ribulose-5-phosphoate epimerase	LCLEHFND_00959	Ribulose-phosphate 3-epimerase
	6	R5PI	5.3.1.6	ribose-5-phosphate isomerase	LCLEHFND_00411	Ribose-5-phosphate isomerase B	LCLEHFND_01289	Ribose-5-phosphate isomerase B	LCLEHFND_02557	Bifunctional ribokinase/ribose-5-phosphate isomerase A
	7	TA	2.2.1.2	transaldolase	LCLEHFND_01545	Transaldolase
	8	TK	2.2.1.1	transketolase	LCLEHFND_01544	Transketolase
	9	PK	4.1.2.9	D-xylulose 5-phosphate phosphoketolase
Pyruvate transformation	10	PDC	1.2.4.1;2.3.1.2;1.8.1.4	pyruvate dehydrogenase complex
	11	PFOR	1.2.7.-	pyruvate flavodoxin oxidoreductase	LCLEHFND_01309	Pyruvate synthase
	12	PFL	2.3.1.54	formate C-acetyltransferase (pyruvate formate lyase)	LCLEHFND_01268	Formate acetyltransferase
	13	ALDH	1.2.1.10	acetaldehyde dehydrogenase
	14	ADH	1.1.1.1	alcohol dehydrogenase
	15	PTA	2.3.1.8	phosphate acetyltransferase	LCLEHFND_00279	Phosphate acetyltransferase
	16	ACK	2.7.2.1	acetate kinase	LCLEHFND_00280	Acetate kinase
	17	LDH	1.1.1.27;1.1.1.28	lactate dehydrogenase	LCLEHFND_00527	D-lactate dehydrogenase
	18	PTB	2.3.1.19	phosphate butyryltransferase	LCLEHFND_00275	Phosphate acyltransferase
	19	BUK	2.7.2.7	butyrate kinase

## Sheet: UBA1033
UMB00014 (BIN01_bacbin.3)
Predicted function	No.	Enzyme abbreviation	EC number	Enzyme	locus_tag	product	locus_tag	product	locus_tag	product
Xylan degradation	1	XL	3.2.1.8	xylanase	PKKLOCOD_01480	Reducing end xylose-releasing exo-oligoxylanase	PKKLOCOD_01808	Bifunctional xylanase/deacetylase	PKKLOCOD_02094	Glucuronoxylanase XynC
Xylose utilization	2	XylT	7.5.2.10;7.5.2.13	xylose transporter
	3	XI	5.3.1.5	xylose isomerase
	4	XK	2.7.1.17	xylulose kinase	PKKLOCOD_00082	Xylulose kinase	PKKLOCOD_02240	Xylulose kinase
	5	R5PE	5.1.3.1	ribulose-5-phosphoate epimerase	PKKLOCOD_00193	Ribulose-phosphate 3-epimerase
	6	R5PI	5.3.1.6	ribose-5-phosphate isomerase	PKKLOCOD_00941	Bifunctional ribokinase/ribose-5-phosphate isomerase A	PKKLOCOD_00951	Bifunctional ribokinase/ribose-5-phosphate isomerase A
	7	TA	2.2.1.2	transaldolase
	8	TK	2.2.1.1	transketolase	PKKLOCOD_01326	Transketolase
	9	PK	4.1.2.9	D-xylulose 5-phosphate phosphoketolase
Pyruvate transformation	10	PDC	1.2.4.1;2.3.1.2;1.8.1.4	pyruvate dehydrogenase complex
	11	PFOR	1.2.7.-	pyruvate flavodoxin oxidoreductase	PKKLOCOD_01054	Pyruvate synthase	PKKLOCOD_01394	Pyruvate synthase
	12	PFL	2.3.1.54	formate C-acetyltransferase (pyruvate formate lyase)
	13	ALDH	1.2.1.10	acetaldehyde dehydrogenase	PKKLOCOD_01062	Aldehyde-alcohol dehydrogenase
	14	ADH	1.1.1.1	alcohol dehydrogenase	PKKLOCOD_01062	Aldehyde-alcohol dehydrogenase
	15	PTA	2.3.1.8	phosphate acetyltransferase	PKKLOCOD_00740	Phosphate acetyltransferase
	16	ACK	2.7.2.1	acetate kinase	PKKLOCOD_01287	Acetate kinase
	17	LDH	1.1.1.27;1.1.1.28	lactate dehydrogenase	PKKLOCOD_02136	L-lactate dehydrogenase
	18	PTB	2.3.1.19	phosphate butyryltransferase	PKKLOCOD_01531	Phosphate acyltransferase
	19	BUK	2.7.2.7	butyrate kinase
UMB00028 (BIN02_bacbin.16)
Predicted function	No.	Enzyme abbreviation	EC number	Enzyme	locus_tag	product	locus_tag	product
Xylan degradation	1	XL	3.2.1.8	xylanase	IDBMHECO_01552	Reducing end xylose-releasing exo-oligoxylanase	IDBMHECO_01822	Bifunctional xylanase/deacetylase
Xylose utilization	2	XylT	7.5.2.10;7.5.2.13	xylose transporter
	3	XI	5.3.1.5	xylose isomerase
	4	XK	2.7.1.17	xylulose kinase	IDBMHECO_00121	Xylulose kinase	IDBMHECO_02115	Xylulose kinase
	5	R5PE	5.1.3.1	ribulose-5-phosphoate epimerase	IDBMHECO_00010	Ribulose-phosphate 3-epimerase
	6	R5PI	5.3.1.6	ribose-5-phosphate isomerase	IDBMHECO_00947	Bifunctional ribokinase/ribose-5-phosphate isomerase A	IDBMHECO_00957	Bifunctional ribokinase/ribose-5-phosphate isomerase A
	7	TA	2.2.1.2	transaldolase
	8	TK	2.2.1.1	transketolase	IDBMHECO_01337	Transketolase
	9	PK	4.1.2.9	D-xylulose 5-phosphate phosphoketolase
Pyruvate transformation	10	PDC	1.2.4.1;2.3.1.2;1.8.1.4	pyruvate dehydrogenase complex
	11	PFOR	1.2.7.-	pyruvate flavodoxin oxidoreductase	IDBMHECO_00645	Pyruvate synthase	IDBMHECO_01412	Pyruvate synthase
	12	PFL	2.3.1.54	formate C-acetyltransferase (pyruvate formate lyase)
	13	ALDH	1.2.1.10	acetaldehyde dehydrogenase	IDBMHECO_00653	Aldehyde-alcohol dehydrogenase
	14	ADH	1.1.1.1	alcohol dehydrogenase	IDBMHECO_00653	Aldehyde-alcohol dehydrogenase
	15	PTA	2.3.1.8	phosphate acetyltransferase	IDBMHECO_00885	Phosphate acetyltransferase
	16	ACK	2.7.2.1	acetate kinase	IDBMHECO_01376	Acetate kinase
	17	LDH	1.1.1.27;1.1.1.28	lactate dehydrogenase	IDBMHECO_02042	L-lactate dehydrogenase
	18	PTB	2.3.1.19	phosphate butyryltransferase	IDBMHECO_01475	Phosphate acyltransferase
	19	BUK	2.7.2.7	butyrate kinase
UMB00038 (BIN03_bacbin.10)
Predicted function	No.	Enzyme abbreviation	EC number	Enzyme	locus_tag	product	locus_tag	product
Xylan degradation	1	XL	3.2.1.8	xylanase	FOIDIKKL_01550	Reducing end xylose-releasing exo-oligoxylanase	FOIDIKKL_01797	Bifunctional xylanase/deacetylase
Xylose utilization	2	XylT	7.5.2.10;7.5.2.13	xylose transporter
	3	XI	5.3.1.5	xylose isomerase
	4	XK	2.7.1.17	xylulose kinase	FOIDIKKL_00121	Xylulose kinase	FOIDIKKL_02148	Xylulose kinase
	5	R5PE	5.1.3.1	ribulose-5-phosphoate epimerase	FOIDIKKL_00010	Ribulose-phosphate 3-epimerase
	6	R5PI	5.3.1.6	ribose-5-phosphate isomerase	FOIDIKKL_01208	Bifunctional ribokinase/ribose-5-phosphate isomerase A	FOIDIKKL_01218	Bifunctional ribokinase/ribose-5-phosphate isomerase A
	7	TA	2.2.1.2	transaldolase
	8	TK	2.2.1.1	transketolase	FOIDIKKL_01389	Transketolase
	9	PK	4.1.2.9	D-xylulose 5-phosphate phosphoketolase
Pyruvate transformation	10	PDC	1.2.4.1;2.3.1.2;1.8.1.4	pyruvate dehydrogenase complex
	11	PFOR	1.2.7.-	pyruvate flavodoxin oxidoreductase	FOIDIKKL_00645	Pyruvate synthase	FOIDIKKL_01475	Pyruvate synthase
	12	PFL	2.3.1.54	formate C-acetyltransferase (pyruvate formate lyase)
	13	ALDH	1.2.1.10	acetaldehyde dehydrogenase	FOIDIKKL_00653	Aldehyde-alcohol dehydrogenase
	14	ADH	1.1.1.1	alcohol dehydrogenase	FOIDIKKL_00653	Aldehyde-alcohol dehydrogenase
	15	PTA	2.3.1.8	phosphate acetyltransferase	FOIDIKKL_00816	Phosphate acetyltransferase
	16	ACK	2.7.2.1	acetate kinase	FOIDIKKL_01428	Acetate kinase
	17	LDH	1.1.1.27;1.1.1.28	lactate dehydrogenase	FOIDIKKL_02058	L-lactate dehydrogenase
	18	PTB	2.3.1.19	phosphate butyryltransferase	FOIDIKKL_01297	Phosphate acyltransferase
	19	BUK	2.7.2.7	butyrate kinase
UMB00060 (BIN04_bacbin.15)
Predicted function	No.	Enzyme abbreviation	EC number	Enzyme	locus_tag	product	locus_tag	product	locus_tag	product	locus_tag	product
Xylan degradation	1	XL	3.2.1.8	xylanase	CIMMGEHH_00859	Bifunctional xylanase/deacetylase	CIMMGEHH_01581	Reducing end xylose-releasing exo-oligoxylanase
Xylose utilization	2	XylT	7.5.2.10;7.5.2.13	xylose transporter
	3	XI	5.3.1.5	xylose isomerase	CIMMGEHH_02708	putative Xylose isomerase
	4	XK	2.7.1.17	xylulose kinase	CIMMGEHH_00121	Xylulose kinase	CIMMGEHH_02312	Xylulose kinase	CIMMGEHH_02507	Xylulose kinase	CIMMGEHH_02706	Xylulose kinase
	5	R5PE	5.1.3.1	ribulose-5-phosphoate epimerase	CIMMGEHH_00010	Ribulose-phosphate 3-epimerase
	6	R5PI	5.3.1.6	ribose-5-phosphate isomerase	CIMMGEHH_01282	Bifunctional ribokinase/ribose-5-phosphate isomerase A	CIMMGEHH_01292	Bifunctional ribokinase/ribose-5-phosphate isomerase A
	7	TA	2.2.1.2	transaldolase
	8	TK	2.2.1.1	transketolase	CIMMGEHH_01628	Transketolase
	9	PK	4.1.2.9	D-xylulose 5-phosphate phosphoketolase
Pyruvate transformation	10	PDC	1.2.4.1;2.3.1.2;1.8.1.4	pyruvate dehydrogenase complex
	11	PFOR	1.2.7.-	pyruvate flavodoxin oxidoreductase	CIMMGEHH_00420	Pyruvate synthase	CIMMGEHH_01348	Pyruvate synthase
	12	PFL	2.3.1.54	formate C-acetyltransferase (pyruvate formate lyase)
	13	ALDH	1.2.1.10	acetaldehyde dehydrogenase	CIMMGEHH_00428	Aldehyde-alcohol dehydrogenase
	14	ADH	1.1.1.1	alcohol dehydrogenase	CIMMGEHH_00428	Aldehyde-alcohol dehydrogenase	CIMMGEHH_02880	Zinc-type alcohol dehydrogenase-like protein
	15	PTA	2.3.1.8	phosphate acetyltransferase	CIMMGEHH_00591	Phosphate acetyltransferase
	16	ACK	2.7.2.1	acetate kinase	CIMMGEHH_01667	Acetate kinase
	17	LDH	1.1.1.27;1.1.1.28	lactate dehydrogenase	CIMMGEHH_02264	L-lactate dehydrogenase
	18	PTB	2.3.1.19	phosphate butyryltransferase	CIMMGEHH_01701	Phosphate acyltransferase
	19	BUK	2.7.2.7	butyrate kinase
UMB00066 (BIN04_bacbin.4)
Predicted function	No.	Enzyme abbreviation	EC number	Enzyme	locus_tag	product	locus_tag	product	locus_tag	product	locus_tag	product
Xylan degradation	1	XL	3.2.1.8	xylanase
Xylose utilization	2	XylT	7.5.2.10;7.5.2.13	xylose transporter	HKLBDKFA_00476	Xylose import ATP-binding protein XylG	HKLBDKFA_00477	Xylose transport system permease protein XylH
	3	XI	5.3.1.5	xylose isomerase
	4	XK	2.7.1.17	xylulose kinase	HKLBDKFA_00179	Xylulose kinase	HKLBDKFA_00776	Xylulose kinase
	5	R5PE	5.1.3.1	ribulose-5-phosphoate epimerase	HKLBDKFA_01680	Ribulose-phosphate 3-epimerase
	6	R5PI	5.3.1.6	ribose-5-phosphate isomerase	HKLBDKFA_00357	Ribose-5-phosphate isomerase B
	7	TA	2.2.1.2	transaldolase
	8	TK	2.2.1.1	transketolase	HKLBDKFA_00923	Transketolase
	9	PK	4.1.2.9	D-xylulose 5-phosphate phosphoketolase
Pyruvate transformation	10	PDC	1.2.4.1;2.3.1.2;1.8.1.4	pyruvate dehydrogenase complex
	11	PFOR	1.2.7.-	pyruvate flavodoxin oxidoreductase	HKLBDKFA_00308	Pyruvate synthase	HKLBDKFA_00784	Pyruvate synthase
	12	PFL	2.3.1.54	formate C-acetyltransferase (pyruvate formate lyase)
	13	ALDH	1.2.1.10	acetaldehyde dehydrogenase	HKLBDKFA_01057	Aldehyde-alcohol dehydrogenase	HKLBDKFA_01155	Aldehyde-alcohol dehydrogenase
	14	ADH	1.1.1.1	alcohol dehydrogenase	HKLBDKFA_00102	Alcohol dehydrogenase	HKLBDKFA_01057	Aldehyde-alcohol dehydrogenase	HKLBDKFA_01155	Aldehyde-alcohol dehydrogenase
	15	PTA	2.3.1.8	phosphate acetyltransferase	HKLBDKFA_01636	Phosphate acetyltransferase
	16	ACK	2.7.2.1	acetate kinase	HKLBDKFA_00376	Acetate kinase
	17	LDH	1.1.1.27;1.1.1.28	lactate dehydrogenase	HKLBDKFA_00830	L-lactate dehydrogenase 2	HKLBDKFA_01221	L-lactate dehydrogenase	HKLBDKFA_01225	L-lactate dehydrogenase	HKLBDKFA_01623	L-lactate dehydrogenase 1
	18	PTB	2.3.1.19	phosphate butyryltransferase	HKLBDKFA_00593	Phosphate acyltransferase
	19	BUK	2.7.2.7	butyrate kinase
UMB00073 (BIN05_bacbin.10)
Predicted function	No.	Enzyme abbreviation	EC number	Enzyme	locus_tag	product	locus_tag	product	locus_tag	product	locus_tag	product
Xylan degradation	1	XL	3.2.1.8	xylanase
Xylose utilization	2	XylT	7.5.2.10;7.5.2.13	xylose transporter	EOGEKGNE_00202	Xylose import ATP-binding protein XylG	EOGEKGNE_00389	Xylose import ATP-binding protein XylG	EOGEKGNE_00388	Xylose transport system permease protein XylH
	3	XI	5.3.1.5	xylose isomerase
	4	XK	2.7.1.17	xylulose kinase	EOGEKGNE_00579	Xylulose kinase	EOGEKGNE_01223	Xylulose kinase
	5	R5PE	5.1.3.1	ribulose-5-phosphoate epimerase	EOGEKGNE_01636	Ribulose-phosphate 3-epimerase
	6	R5PI	5.3.1.6	ribose-5-phosphate isomerase	EOGEKGNE_00649	Ribose-5-phosphate isomerase B
	7	TA	2.2.1.2	transaldolase
	8	TK	2.2.1.1	transketolase	EOGEKGNE_00093	Transketolase
	9	PK	4.1.2.9	D-xylulose 5-phosphate phosphoketolase
Pyruvate transformation	10	PDC	1.2.4.1;2.3.1.2;1.8.1.4	pyruvate dehydrogenase complex
	11	PFOR	1.2.7.-	pyruvate flavodoxin oxidoreductase	EOGEKGNE_00587	Pyruvate synthase	EOGEKGNE_01011	Pyruvate synthase
	12	PFL	2.3.1.54	formate C-acetyltransferase (pyruvate formate lyase)
	13	ALDH	1.2.1.10	acetaldehyde dehydrogenase	EOGEKGNE_00637	Aldehyde-alcohol dehydrogenase
	14	ADH	1.1.1.1	alcohol dehydrogenase	EOGEKGNE_00637	Aldehyde-alcohol dehydrogenase
	15	PTA	2.3.1.8	phosphate acetyltransferase	EOGEKGNE_01479	Phosphate acetyltransferase
	16	ACK	2.7.2.1	acetate kinase	EOGEKGNE_00624	Acetate kinase
	17	LDH	1.1.1.27;1.1.1.28	lactate dehydrogenase	EOGEKGNE_00070	L-lactate dehydrogenase	EOGEKGNE_00074	L-lactate dehydrogenase	EOGEKGNE_00491	L-lactate dehydrogenase 2	EOGEKGNE_01318	L-lactate dehydrogenase 1
	18	PTB	2.3.1.19	phosphate butyryltransferase	EOGEKGNE_00597	Phosphate acyltransferase
	19	BUK	2.7.2.7	butyrate kinase
UMB00085 (BIN05_bacbin.4)
Predicted function	No.	Enzyme abbreviation	EC number	Enzyme	locus_tag	product	locus_tag	product
Xylan degradation	1	XL	3.2.1.8	xylanase	ACCJIHCI_01246	Bifunctional xylanase/deacetylase	ACCJIHCI_01862	Reducing end xylose-releasing exo-oligoxylanase
Xylose utilization	2	XylT	7.5.2.10;7.5.2.13	xylose transporter
	3	XI	5.3.1.5	xylose isomerase
	4	XK	2.7.1.17	xylulose kinase	ACCJIHCI_00451	Xylulose kinase	ACCJIHCI_02434	Xylulose kinase
	5	R5PE	5.1.3.1	ribulose-5-phosphoate epimerase	ACCJIHCI_00562	Ribulose-phosphate 3-epimerase
	6	R5PI	5.3.1.6	ribose-5-phosphate isomerase	ACCJIHCI_00950	Bifunctional ribokinase/ribose-5-phosphate isomerase A	ACCJIHCI_00960	Bifunctional ribokinase/ribose-5-phosphate isomerase A
	7	TA	2.2.1.2	transaldolase
	8	TK	2.2.1.1	transketolase	ACCJIHCI_01701	Transketolase
	9	PK	4.1.2.9	D-xylulose 5-phosphate phosphoketolase
Pyruvate transformation	10	PDC	1.2.4.1;2.3.1.2;1.8.1.4	pyruvate dehydrogenase complex
	11	PFOR	1.2.7.-	pyruvate flavodoxin oxidoreductase	ACCJIHCI_00367	Pyruvate synthase	ACCJIHCI_00581	Pyruvate synthase
	12	PFL	2.3.1.54	formate C-acetyltransferase (pyruvate formate lyase)
	13	ALDH	1.2.1.10	acetaldehyde dehydrogenase	ACCJIHCI_00589	Aldehyde-alcohol dehydrogenase
	14	ADH	1.1.1.1	alcohol dehydrogenase	ACCJIHCI_00589	Aldehyde-alcohol dehydrogenase
	15	PTA	2.3.1.8	phosphate acetyltransferase	ACCJIHCI_00753	Phosphate acetyltransferase
	16	ACK	2.7.2.1	acetate kinase	ACCJIHCI_01662	Acetate kinase
	17	LDH	1.1.1.27;1.1.1.28	lactate dehydrogenase	ACCJIHCI_02341	L-lactate dehydrogenase
	18	PTB	2.3.1.19	phosphate butyryltransferase	ACCJIHCI_01767	Phosphate acyltransferase
	19	BUK	2.7.2.7	butyrate kinase
UMB00097 (BIN06_bacbin.15)
Predicted function	No.	Enzyme abbreviation	EC number	Enzyme	locus_tag	product	locus_tag	product	locus_tag	product	locus_tag	product
Xylan degradation	1	XL	3.2.1.8	xylanase
Xylose utilization	2	XylT	7.5.2.10;7.5.2.13	xylose transporter	OEKGDLAJ_00849	Xylose import ATP-binding protein XylG	OEKGDLAJ_01267	Xylose import ATP-binding protein XylG	OEKGDLAJ_01268	Xylose transport system permease protein XylH
	3	XI	5.3.1.5	xylose isomerase
	4	XK	2.7.1.17	xylulose kinase	OEKGDLAJ_00578	Xylulose kinase	OEKGDLAJ_00777	Xylulose kinase	OEKGDLAJ_01004	Xylulose kinase
	5	R5PE	5.1.3.1	ribulose-5-phosphoate epimerase	OEKGDLAJ_01859	Ribulose-phosphate 3-epimerase
	6	R5PI	5.3.1.6	ribose-5-phosphate isomerase	OEKGDLAJ_01049	Ribose-5-phosphate isomerase B
	7	TA	2.2.1.2	transaldolase
	8	TK	2.2.1.1	transketolase	OEKGDLAJ_00218	Transketolase
	9	PK	4.1.2.9	D-xylulose 5-phosphate phosphoketolase
Pyruvate transformation	10	PDC	1.2.4.1;2.3.1.2;1.8.1.4	pyruvate dehydrogenase complex
	11	PFOR	1.2.7.-	pyruvate flavodoxin oxidoreductase	OEKGDLAJ_00555	Pyruvate synthase	OEKGDLAJ_00785	Pyruvate synthase
	12	PFL	2.3.1.54	formate C-acetyltransferase (pyruvate formate lyase)
	13	ALDH	1.2.1.10	acetaldehyde dehydrogenase	OEKGDLAJ_00648	Aldehyde-alcohol dehydrogenase	OEKGDLAJ_01384	Aldehyde-alcohol dehydrogenase
	14	ADH	1.1.1.1	alcohol dehydrogenase	OEKGDLAJ_00648	Aldehyde-alcohol dehydrogenase	OEKGDLAJ_01384	Aldehyde-alcohol dehydrogenase
	15	PTA	2.3.1.8	phosphate acetyltransferase	OEKGDLAJ_01892	Phosphate acetyltransferase
	16	ACK	2.7.2.1	acetate kinase	OEKGDLAJ_01030	Acetate kinase	OEKGDLAJ_01371	Acetate kinase
	17	LDH	1.1.1.27;1.1.1.28	lactate dehydrogenase	OEKGDLAJ_00096	L-lactate dehydrogenase 2	OEKGDLAJ_00195	L-lactate dehydrogenase	OEKGDLAJ_00199	L-lactate dehydrogenase	OEKGDLAJ_01747	L-lactate dehydrogenase 1
	18	PTB	2.3.1.19	phosphate butyryltransferase	OEKGDLAJ_00039	Phosphate acyltransferase
	19	BUK	2.7.2.7	butyrate kinase
UMB00107 (BIN06_bacbin.8)
Predicted function	No.	Enzyme abbreviation	EC number	Enzyme	locus_tag	product	locus_tag	product
Xylan degradation	1	XL	3.2.1.8	xylanase	CBGFMIFB_01186	Bifunctional xylanase/deacetylase
Xylose utilization	2	XylT	7.5.2.10;7.5.2.13	xylose transporter
	3	XI	5.3.1.5	xylose isomerase
	4	XK	2.7.1.17	xylulose kinase	CBGFMIFB_00082	Xylulose kinase	CBGFMIFB_02140	Xylulose kinase
	5	R5PE	5.1.3.1	ribulose-5-phosphoate epimerase	CBGFMIFB_00193	Ribulose-phosphate 3-epimerase
	6	R5PI	5.3.1.6	ribose-5-phosphate isomerase	CBGFMIFB_00838	Bifunctional ribokinase/ribose-5-phosphate isomerase A	CBGFMIFB_00848	Bifunctional ribokinase/ribose-5-phosphate isomerase A
	7	TA	2.2.1.2	transaldolase
	8	TK	2.2.1.1	transketolase	CBGFMIFB_01593	Transketolase
	9	PK	4.1.2.9	D-xylulose 5-phosphate phosphoketolase
Pyruvate transformation	10	PDC	1.2.4.1;2.3.1.2;1.8.1.4	pyruvate dehydrogenase complex
	11	PFOR	1.2.7.-	pyruvate flavodoxin oxidoreductase	CBGFMIFB_00446	Pyruvate synthase	CBGFMIFB_00736	Pyruvate synthase
	12	PFL	2.3.1.54	formate C-acetyltransferase (pyruvate formate lyase)
	13	ALDH	1.2.1.10	acetaldehyde dehydrogenase	CBGFMIFB_00728	Aldehyde-alcohol dehydrogenase
	14	ADH	1.1.1.1	alcohol dehydrogenase	CBGFMIFB_00728	Aldehyde-alcohol dehydrogenase
	15	PTA	2.3.1.8	phosphate acetyltransferase	CBGFMIFB_00923	Phosphate acetyltransferase
	16	ACK	2.7.2.1	acetate kinase	CBGFMIFB_01554	Acetate kinase
	17	LDH	1.1.1.27;1.1.1.28	lactate dehydrogenase	CBGFMIFB_02125	L-lactate dehydrogenase
	18	PTB	2.3.1.19	phosphate butyryltransferase	CBGFMIFB_01681	Phosphate acyltransferase
	19	BUK	2.7.2.7	butyrate kinase

## Sheet: UBA4871
UMB00016 (BIN01_bacbin.5)
Predicted function	No.	Enzyme abbreviation	EC number	Enzyme	locus_tag	product	locus_tag	product
Xylan degradation	1	XL	3.2.1.8	xylanase	BKLGAKND_00226	Bifunctional xylanase/deacetylase	BKLGAKND_01768	Bifunctional xylanase/deacetylase
Xylose utilization	2	XylT	7.5.2.10;7.5.2.13	xylose transporter
	3	XI	5.3.1.5	xylose isomerase
	4	XK	2.7.1.17	xylulose kinase
	5	R5PE	5.1.3.1	ribulose-5-phosphoate epimerase	BKLGAKND_01236	Ribulose-phosphate 3-epimerase
	6	R5PI	5.3.1.6	ribose-5-phosphate isomerase	BKLGAKND_00995	Ribose-5-phosphate isomerase B	BKLGAKND_02056	Ribose-5-phosphate isomerase A
	7	TA	2.2.1.2	transaldolase
	8	TK	2.2.1.1	transketolase	BKLGAKND_00104	Transketolase
	9	PK	4.1.2.9	D-xylulose 5-phosphate phosphoketolase
Pyruvate transformation	10	PDC	1.2.4.1;2.3.1.2;1.8.1.4	pyruvate dehydrogenase complex
	11	PFOR	1.2.7.-	pyruvate flavodoxin oxidoreductase	BKLGAKND_01783	Pyruvate synthase
	12	PFL	2.3.1.54	formate C-acetyltransferase (pyruvate formate lyase)	BKLGAKND_01201	Formate acetyltransferase
	13	ALDH	1.2.1.10	acetaldehyde dehydrogenase	BKLGAKND_00278	Aldehyde-alcohol dehydrogenase
	14	ADH	1.1.1.1	alcohol dehydrogenase	BKLGAKND_00278	Aldehyde-alcohol dehydrogenase
	15	PTA	2.3.1.8	phosphate acetyltransferase	BKLGAKND_01777	Phosphate acetyltransferase
	16	ACK	2.7.2.1	acetate kinase	BKLGAKND_00193	Acetate kinase
	17	LDH	1.1.1.27;1.1.1.28	lactate dehydrogenase	BKLGAKND_01297	L-lactate dehydrogenase	BKLGAKND_02121	L-lactate dehydrogenase 2
	18	PTB	2.3.1.19	phosphate butyryltransferase	BKLGAKND_01348	Phosphate acyltransferase
	19	BUK	2.7.2.7	butyrate kinase
UMB00034 (BIN02_bacbin.7)
Predicted function	No.	Enzyme abbreviation	EC number	Enzyme	locus_tag	product	locus_tag	product
Xylan degradation	1	XL	3.2.1.8	xylanase	HGCEFDNN_00226	Bifunctional xylanase/deacetylase	HGCEFDNN_00772	Bifunctional xylanase/deacetylase
Xylose utilization	2	XylT	7.5.2.10;7.5.2.13	xylose transporter
	3	XI	5.3.1.5	xylose isomerase
	4	XK	2.7.1.17	xylulose kinase
	5	R5PE	5.1.3.1	ribulose-5-phosphoate epimerase	HGCEFDNN_01332	Ribulose-phosphate 3-epimerase
	6	R5PI	5.3.1.6	ribose-5-phosphate isomerase	HGCEFDNN_00419	Ribose-5-phosphate isomerase B	HGCEFDNN_02039	Ribose-5-phosphate isomerase A
	7	TA	2.2.1.2	transaldolase
	8	TK	2.2.1.1	transketolase	HGCEFDNN_00104	Transketolase
	9	PK	4.1.2.9	D-xylulose 5-phosphate phosphoketolase
Pyruvate transformation	10	PDC	1.2.4.1;2.3.1.2;1.8.1.4	pyruvate dehydrogenase complex
	11	PFOR	1.2.7.-	pyruvate flavodoxin oxidoreductase	HGCEFDNN_01772	Pyruvate synthase
	12	PFL	2.3.1.54	formate C-acetyltransferase (pyruvate formate lyase)	HGCEFDNN_01367	Formate acetyltransferase
	13	ALDH	1.2.1.10	acetaldehyde dehydrogenase	HGCEFDNN_00278	Aldehyde-alcohol dehydrogenase
	14	ADH	1.1.1.1	alcohol dehydrogenase	HGCEFDNN_00278	Aldehyde-alcohol dehydrogenase
	15	PTA	2.3.1.8	phosphate acetyltransferase	HGCEFDNN_01766	Phosphate acetyltransferase
	16	ACK	2.7.2.1	acetate kinase	HGCEFDNN_00193	Acetate kinase
	17	LDH	1.1.1.27;1.1.1.28	lactate dehydrogenase	HGCEFDNN_00841	L-lactate dehydrogenase	HGCEFDNN_02104	L-lactate dehydrogenase 2
	18	PTB	2.3.1.19	phosphate butyryltransferase	HGCEFDNN_00892	Phosphate acyltransferase
	19	BUK	2.7.2.7	butyrate kinase
UMB00053 (BIN03_bacbin.9)
Predicted function	No.	Enzyme abbreviation	EC number	Enzyme	locus_tag	product	locus_tag	product
Xylan degradation	1	XL	3.2.1.8	xylanase	KOFJMCFH_00236	Bifunctional xylanase/deacetylase	KOFJMCFH_00824	Bifunctional xylanase/deacetylase
Xylose utilization	2	XylT	7.5.2.10;7.5.2.13	xylose transporter
	3	XI	5.3.1.5	xylose isomerase
	4	XK	2.7.1.17	xylulose kinase
	5	R5PE	5.1.3.1	ribulose-5-phosphoate epimerase	KOFJMCFH_01504	Ribulose-phosphate 3-epimerase
	6	R5PI	5.3.1.6	ribose-5-phosphate isomerase	KOFJMCFH_00429	Ribose-5-phosphate isomerase B	KOFJMCFH_02057	Ribose-5-phosphate isomerase A
	7	TA	2.2.1.2	transaldolase
	8	TK	2.2.1.1	transketolase	KOFJMCFH_00114	Transketolase
	9	PK	4.1.2.9	D-xylulose 5-phosphate phosphoketolase
Pyruvate transformation	10	PDC	1.2.4.1;2.3.1.2;1.8.1.4	pyruvate dehydrogenase complex
	11	PFOR	1.2.7.-	pyruvate flavodoxin oxidoreductase	KOFJMCFH_01785	Pyruvate synthase
	12	PFL	2.3.1.54	formate C-acetyltransferase (pyruvate formate lyase)	KOFJMCFH_01469	Formate acetyltransferase
	13	ALDH	1.2.1.10	acetaldehyde dehydrogenase	KOFJMCFH_00288	Aldehyde-alcohol dehydrogenase
	14	ADH	1.1.1.1	alcohol dehydrogenase	KOFJMCFH_00288	Aldehyde-alcohol dehydrogenase
	15	PTA	2.3.1.8	phosphate acetyltransferase	KOFJMCFH_01779	Phosphate acetyltransferase
	16	ACK	2.7.2.1	acetate kinase	KOFJMCFH_00203	Acetate kinase
	17	LDH	1.1.1.27;1.1.1.28	lactate dehydrogenase	KOFJMCFH_00755	L-lactate dehydrogenase	KOFJMCFH_02088	L-lactate dehydrogenase 2
	18	PTB	2.3.1.19	phosphate butyryltransferase	KOFJMCFH_00704	Phosphate acyltransferase
	19	BUK	2.7.2.7	butyrate kinase
UMB00061 (BIN04_bacbin.16)
Predicted function	No.	Enzyme abbreviation	EC number	Enzyme	locus_tag	product	locus_tag	product
Xylan degradation	1	XL	3.2.1.8	xylanase	EDDMOLJP_00232	Bifunctional xylanase/deacetylase	EDDMOLJP_01113	Bifunctional xylanase/deacetylase
Xylose utilization	2	XylT	7.5.2.10;7.5.2.13	xylose transporter
	3	XI	5.3.1.5	xylose isomerase
	4	XK	2.7.1.17	xylulose kinase
	5	R5PE	5.1.3.1	ribulose-5-phosphoate epimerase	EDDMOLJP_01613	Ribulose-phosphate 3-epimerase
	6	R5PI	5.3.1.6	ribose-5-phosphate isomerase	EDDMOLJP_00601	Ribose-5-phosphate isomerase B	EDDMOLJP_02073	Ribose-5-phosphate isomerase A
	7	TA	2.2.1.2	transaldolase
	8	TK	2.2.1.1	transketolase	EDDMOLJP_00110	Transketolase
	9	PK	4.1.2.9	D-xylulose 5-phosphate phosphoketolase
Pyruvate transformation	10	PDC	1.2.4.1;2.3.1.2;1.8.1.4	pyruvate dehydrogenase complex
	11	PFOR	1.2.7.-	pyruvate flavodoxin oxidoreductase	EDDMOLJP_01879	Pyruvate synthase
	12	PFL	2.3.1.54	formate C-acetyltransferase (pyruvate formate lyase)	EDDMOLJP_01578	Formate acetyltransferase
	13	ALDH	1.2.1.10	acetaldehyde dehydrogenase	EDDMOLJP_00284	Aldehyde-alcohol dehydrogenase
	14	ADH	1.1.1.1	alcohol dehydrogenase	EDDMOLJP_00284	Aldehyde-alcohol dehydrogenase
	15	PTA	2.3.1.8	phosphate acetyltransferase	EDDMOLJP_01873	Phosphate acetyltransferase
	16	ACK	2.7.2.1	acetate kinase	EDDMOLJP_00199	Acetate kinase
	17	LDH	1.1.1.27;1.1.1.28	lactate dehydrogenase	EDDMOLJP_01182	L-lactate dehydrogenase	EDDMOLJP_02138	L-lactate dehydrogenase 2
	18	PTB	2.3.1.19	phosphate butyryltransferase	EDDMOLJP_01233	Phosphate acyltransferase
	19	BUK	2.7.2.7	butyrate kinase
UMB00084 (BIN05_bacbin.3)
Predicted function	No.	Enzyme abbreviation	EC number	Enzyme	locus_tag	product	locus_tag	product
Xylan degradation	1	XL	3.2.1.8	xylanase	HCCAJPLI_00120	Bifunctional xylanase/deacetylase	HCCAJPLI_00760	Bifunctional xylanase/deacetylase
Xylose utilization	2	XylT	7.5.2.10;7.5.2.13	xylose transporter
	3	XI	5.3.1.5	xylose isomerase
	4	XK	2.7.1.17	xylulose kinase
	5	R5PE	5.1.3.1	ribulose-5-phosphoate epimerase	HCCAJPLI_01312	Ribulose-phosphate 3-epimerase
	6	R5PI	5.3.1.6	ribose-5-phosphate isomerase	HCCAJPLI_00581	Ribose-5-phosphate isomerase B	HCCAJPLI_01981	Ribose-5-phosphate isomerase A
	7	TA	2.2.1.2	transaldolase
	8	TK	2.2.1.1	transketolase	HCCAJPLI_00242	Transketolase
	9	PK	4.1.2.9	D-xylulose 5-phosphate phosphoketolase
Pyruvate transformation	10	PDC	1.2.4.1;2.3.1.2;1.8.1.4	pyruvate dehydrogenase complex
	11	PFOR	1.2.7.-	pyruvate flavodoxin oxidoreductase	HCCAJPLI_01701	Pyruvate synthase
	12	PFL	2.3.1.54	formate C-acetyltransferase (pyruvate formate lyase)	HCCAJPLI_01347	Formate acetyltransferase
	13	ALDH	1.2.1.10	acetaldehyde dehydrogenase	HCCAJPLI_00068	Aldehyde-alcohol dehydrogenase
	14	ADH	1.1.1.1	alcohol dehydrogenase	HCCAJPLI_00068	Aldehyde-alcohol dehydrogenase
	15	PTA	2.3.1.8	phosphate acetyltransferase	HCCAJPLI_01707	Phosphate acetyltransferase
	16	ACK	2.7.2.1	acetate kinase	HCCAJPLI_00153	Acetate kinase
	17	LDH	1.1.1.27;1.1.1.28	lactate dehydrogenase	HCCAJPLI_00829	L-lactate dehydrogenase	HCCAJPLI_02046	L-lactate dehydrogenase 2
	18	PTB	2.3.1.19	phosphate butyryltransferase	HCCAJPLI_00880	Phosphate acyltransferase
	19	BUK	2.7.2.7	butyrate kinase
UMB00106 (BIN06_bacbin.7)
Predicted function	No.	Enzyme abbreviation	EC number	Enzyme	locus_tag	product	locus_tag	product
Xylan degradation	1	XL	3.2.1.8	xylanase	MEOBELGI_00121	Bifunctional xylanase/deacetylase	MEOBELGI_01799	Bifunctional xylanase/deacetylase
Xylose utilization	2	XylT	7.5.2.10;7.5.2.13	xylose transporter
	3	XI	5.3.1.5	xylose isomerase
	4	XK	2.7.1.17	xylulose kinase
	5	R5PE	5.1.3.1	ribulose-5-phosphoate epimerase	MEOBELGI_01418	Ribulose-phosphate 3-epimerase
	6	R5PI	5.3.1.6	ribose-5-phosphate isomerase	MEOBELGI_00415	Ribose-5-phosphate isomerase B	MEOBELGI_02085	Ribose-5-phosphate isomerase A
	7	TA	2.2.1.2	transaldolase
	8	TK	2.2.1.1	transketolase	MEOBELGI_00242	Transketolase
	9	PK	4.1.2.9	D-xylulose 5-phosphate phosphoketolase
Pyruvate transformation	10	PDC	1.2.4.1;2.3.1.2;1.8.1.4	pyruvate dehydrogenase complex
	11	PFOR	1.2.7.-	pyruvate flavodoxin oxidoreductase	MEOBELGI_01920	Pyruvate synthase
	12	PFL	2.3.1.54	formate C-acetyltransferase (pyruvate formate lyase)	MEOBELGI_01383	Formate acetyltransferase
	13	ALDH	1.2.1.10	acetaldehyde dehydrogenase	MEOBELGI_00069	Aldehyde-alcohol dehydrogenase
	14	ADH	1.1.1.1	alcohol dehydrogenase	MEOBELGI_00069	Aldehyde-alcohol dehydrogenase
	15	PTA	2.3.1.8	phosphate acetyltransferase	MEOBELGI_01926	Phosphate acetyltransferase
	16	ACK	2.7.2.1	acetate kinase	MEOBELGI_00154	Acetate kinase
	17	LDH	1.1.1.27;1.1.1.28	lactate dehydrogenase	MEOBELGI_01479	L-lactate dehydrogenase	MEOBELGI_02150	L-lactate dehydrogenase 2
	18	PTB	2.3.1.19	phosphate butyryltransferase	MEOBELGI_01530	Phosphate acyltransferase
	19	BUK	2.7.2.7	butyrate kinase

## Sheet: Clostridium_B
UMB00054 (BIN04_bacbin.1)
Predicted function	No.	Enzyme abbreviation	EC number	Enzyme	locus_tag	product	locus_tag	product	locus_tag	product	locus_tag	product
Xylan degradation	1	XL	3.2.1.8	xylanase
Xylose utilization	2	XylT	7.5.2.10;7.5.2.13	xylose transporter
	3	XI	5.3.1.5	xylose isomerase
	4	XK	2.7.1.17	xylulose kinase
	5	R5PE	5.1.3.1	ribulose-5-phosphoate epimerase	CEFAGKMI_00119	Ribulose-phosphate 3-epimerase
	6	R5PI	5.3.1.6	ribose-5-phosphate isomerase	CEFAGKMI_01791	Ribose-5-phosphate isomerase B
	7	TA	2.2.1.2	transaldolase
	8	TK	2.2.1.1	transketolase	CEFAGKMI_01417	Transketolase
	9	PK	4.1.2.9	D-xylulose 5-phosphate phosphoketolase
Pyruvate transformation	10	PDC	1.2.4.1;2.3.1.2;1.8.1.4	pyruvate dehydrogenase complex	CEFAGKMI_00430	Dihydrolipoyl dehydrogenase	CEFAGKMI_00825	Dihydrolipoyllysine-residue succinyltransferase component of 2-oxoglutarate dehydrogenase complex	CEFAGKMI_00826	Dihydrolipoyllysine-residue acetyltransferase component of pyruvate dehydrogenase complex	CEFAGKMI_00827	Dihydrolipoyl dehydrogenase
	11	PFOR	1.2.7.-	pyruvate flavodoxin oxidoreductase	CEFAGKMI_00444	Pyruvate synthase	CEFAGKMI_00539	Pyruvate synthase subunit PorC	CEFAGKMI_01532	Pyruvate synthase
	12	PFL	2.3.1.54	formate C-acetyltransferase (pyruvate formate lyase)
	13	ALDH	1.2.1.10	acetaldehyde dehydrogenase	CEFAGKMI_00682	Aldehyde-alcohol dehydrogenase	CEFAGKMI_01812	Aldehyde-alcohol dehydrogenase
	14	ADH	1.1.1.1	alcohol dehydrogenase	CEFAGKMI_00682	Aldehyde-alcohol dehydrogenase	CEFAGKMI_01812	Aldehyde-alcohol dehydrogenase
	15	PTA	2.3.1.8	phosphate acetyltransferase	CEFAGKMI_01480	Phosphate acetyltransferase	CEFAGKMI_01835	Phosphate acetyltransferase	CEFAGKMI_02294	Phosphate acetyltransferase
	16	ACK	2.7.2.1	acetate kinase	CEFAGKMI_02295	Acetate kinase
	17	LDH	1.1.1.27;1.1.1.28	lactate dehydrogenase	CEFAGKMI_01247	L-lactate dehydrogenase
	18	PTB	2.3.1.19	phosphate butyryltransferase	CEFAGKMI_02298	Phosphate acyltransferase
	19	BUK	2.7.2.7	butyrate kinase	CEFAGKMI_00544	Butyrate kinase 2	CEFAGKMI_00546	Butyrate kinase 2
UMB00080 (BIN05_bacbin.17)
Predicted function	No.	Enzyme abbreviation	EC number	Enzyme	locus_tag	product	locus_tag	product	locus_tag	product	locus_tag	product
Xylan degradation	1	XL	3.2.1.8	xylanase
Xylose utilization	2	XylT	7.5.2.10;7.5.2.13	xylose transporter
	3	XI	5.3.1.5	xylose isomerase
	4	XK	2.7.1.17	xylulose kinase
	5	R5PE	5.1.3.1	ribulose-5-phosphoate epimerase	EICJDPFA_00236	Ribulose-phosphate 3-epimerase
	6	R5PI	5.3.1.6	ribose-5-phosphate isomerase	EICJDPFA_02666	Ribose-5-phosphate isomerase B
	7	TA	2.2.1.2	transaldolase
	8	TK	2.2.1.1	transketolase	EICJDPFA_00609	Transketolase 2
	9	PK	4.1.2.9	D-xylulose 5-phosphate phosphoketolase
Pyruvate transformation	10	PDC	1.2.4.1;2.3.1.2;1.8.1.4	pyruvate dehydrogenase complex	EICJDPFA_00054	Dihydrolipoyl dehydrogenase	EICJDPFA_01496	Dihydrolipoyllysine-residue acetyltransferase component of pyruvate dehydrogenase complex	EICJDPFA_01497	Dihydrolipoyl dehydrogenase
	11	PFOR	1.2.7.-	pyruvate flavodoxin oxidoreductase	EICJDPFA_00326	Phosphoenolpyruvate synthase	EICJDPFA_00997	Pyruvate synthase	EICJDPFA_01949	Pyruvate synthase subunit PorC	EICJDPFA_02696	Pyruvate synthase
	12	PFL	2.3.1.54	formate C-acetyltransferase (pyruvate formate lyase)
	13	ALDH	1.2.1.10	acetaldehyde dehydrogenase	EICJDPFA_01938	Aldehyde-alcohol dehydrogenase	EICJDPFA_02420	Aldehyde-alcohol dehydrogenase
	14	ADH	1.1.1.1	alcohol dehydrogenase	EICJDPFA_01938	Aldehyde-alcohol dehydrogenase	EICJDPFA_02420	Aldehyde-alcohol dehydrogenase
	15	PTA	2.3.1.8	phosphate acetyltransferase	EICJDPFA_00248	Phosphate acetyltransferase	EICJDPFA_00939	Phosphate acetyltransferase	EICJDPFA_01167	Phosphate acetyltransferase
	16	ACK	2.7.2.1	acetate kinase	EICJDPFA_00249	Acetate kinase
	17	LDH	1.1.1.27;1.1.1.28	lactate dehydrogenase	EICJDPFA_02742	L-lactate dehydrogenase
	18	PTB	2.3.1.19	phosphate butyryltransferase	EICJDPFA_00252	Phosphate acyltransferase
	19	BUK	2.7.2.7	butyrate kinase	EICJDPFA_01954	Butyrate kinase 2	EICJDPFA_01955	Butyrate kinase 2
UMB00099 (BIN06_bacbin.17)
Predicted function	No.	Enzyme abbreviation	EC number	Enzyme	locus_tag	product	locus_tag	product	locus_tag	product
Xylan degradation	1	XL	3.2.1.8	xylanase
Xylose utilization	2	XylT	7.5.2.10;7.5.2.13	xylose transporter
	3	XI	5.3.1.5	xylose isomerase
	4	XK	2.7.1.17	xylulose kinase
	5	R5PE	5.1.3.1	ribulose-5-phosphoate epimerase	MLALLAHL_00594	Ribulose-phosphate 3-epimerase
	6	R5PI	5.3.1.6	ribose-5-phosphate isomerase
	7	TA	2.2.1.2	transaldolase
	8	TK	2.2.1.1	transketolase	MLALLAHL_01845	Transketolase 2
	9	PK	4.1.2.9	D-xylulose 5-phosphate phosphoketolase
Pyruvate transformation	10	PDC	1.2.4.1;2.3.1.2;1.8.1.4	pyruvate dehydrogenase complex	MLALLAHL_01098	Dihydrolipoyl dehydrogenase	MLALLAHL_01857	Dihydrolipoyl dehydrogenase	MLALLAHL_01858	Dihydrolipoyllysine-residue acetyltransferase component of pyruvate dehydrogenase complex
	11	PFOR	1.2.7.-	pyruvate flavodoxin oxidoreductase	MLALLAHL_00648	Pyruvate synthase	MLALLAHL_01079	Pyruvate synthase	MLALLAHL_01449	Pyruvate synthase subunit PorC
	12	PFL	2.3.1.54	formate C-acetyltransferase (pyruvate formate lyase)
	13	ALDH	1.2.1.10	acetaldehyde dehydrogenase	MLALLAHL_01693	Aldehyde-alcohol dehydrogenase	MLALLAHL_02693	Aldehyde-alcohol dehydrogenase
	14	ADH	1.1.1.1	alcohol dehydrogenase	MLALLAHL_01693	Aldehyde-alcohol dehydrogenase	MLALLAHL_02693	Aldehyde-alcohol dehydrogenase
	15	PTA	2.3.1.8	phosphate acetyltransferase	MLALLAHL_00606	Phosphate acetyltransferase	MLALLAHL_01652	Phosphate acetyltransferase	MLALLAHL_02410	Phosphate acetyltransferase
	16	ACK	2.7.2.1	acetate kinase	MLALLAHL_00607	Acetate kinase
	17	LDH	1.1.1.27;1.1.1.28	lactate dehydrogenase	MLALLAHL_01421	L-lactate dehydrogenase
	18	PTB	2.3.1.19	phosphate butyryltransferase	MLALLAHL_00610	Phosphate acyltransferase
	19	BUK	2.7.2.7	butyrate kinase	MLALLAHL_01454	Butyrate kinase 2	MLALLAHL_01455	Butyrate kinase 2

## Sheet: Lactobacillus
UMB00015 (BIN01_bacbin.4)
Predicted function	No.	Enzyme abbreviation	EC number	Enzyme	locus_tag	product	locus_tag	product	locus_tag	product
Xylan degradation	1	XL	3.2.1.8	xylanase
Xylose utilization	2	XylT	7.5.2.10;7.5.2.13	xylose transporter
	3	XI	5.3.1.5	xylose isomerase
	4	XK	2.7.1.17	xylulose kinase	HPNGNOAM_00132	Xylulose kinase
	5	R5PE	5.1.3.1	ribulose-5-phosphoate epimerase	HPNGNOAM_01585	Ribulose-phosphate 3-epimerase
	6	R5PI	5.3.1.6	ribose-5-phosphate isomerase	HPNGNOAM_00226	Ribose-5-phosphate isomerase A	HPNGNOAM_00888	Bifunctional ribokinase/ribose-5-phosphate isomerase A	HPNGNOAM_00889	Ribose-5-phosphate isomerase A
	7	TA	2.2.1.2	transaldolase
	8	TK	2.2.1.1	transketolase
	9	PK	4.1.2.9	D-xylulose 5-phosphate phosphoketolase	HPNGNOAM_00296	Xylulose-5-phosphate phosphoketolase
Pyruvate transformation	10	PDC	1.2.4.1;2.3.1.2;1.8.1.4	pyruvate dehydrogenase complex
	11	PFOR	1.2.7.-	pyruvate flavodoxin oxidoreductase
	12	PFL	2.3.1.54	formate C-acetyltransferase (pyruvate formate lyase)
	13	ALDH	1.2.1.10	acetaldehyde dehydrogenase	HPNGNOAM_00950	Aldehyde-alcohol dehydrogenase
	14	ADH	1.1.1.1	alcohol dehydrogenase	HPNGNOAM_00950	Aldehyde-alcohol dehydrogenase	HPNGNOAM_01188	Alcohol dehydrogenase	HPNGNOAM_01327	Aryl-alcohol dehydrogenase
	15	PTA	2.3.1.8	phosphate acetyltransferase	HPNGNOAM_01579	Phosphate acetyltransferase
	16	ACK	2.7.2.1	acetate kinase	HPNGNOAM_00452	Acetate kinase	HPNGNOAM_00643	Acetate kinase	HPNGNOAM_00956	Acetate kinase
	17	LDH	1.1.1.27;1.1.1.28	lactate dehydrogenase	HPNGNOAM_00288	D-lactate dehydrogenase	HPNGNOAM_00508	L-lactate dehydrogenase
	18	PTB	2.3.1.19	phosphate butyryltransferase	HPNGNOAM_01117	Phosphate acyltransferase
	19	BUK	2.7.2.7	butyrate kinase
UMB00017 (BIN01_bacbin.6)
Predicted function	No.	Enzyme abbreviation	EC number	Enzyme	locus_tag	product	locus_tag	product	locus_tag	product	locus_tag	product	locus_tag	product	locus_tag	product	locus_tag	product
Xylan degradation	1	XL	3.2.1.8	xylanase
Xylose utilization	2	XylT	7.5.2.10;7.5.2.13	xylose transporter	LCLJNIBN_00748	putative xylose transporter (MFS transporter )	LCLJNIBN_00961	putative xylose transporter (MFS transporter )
	3	XI	5.3.1.5	xylose isomerase	LCLJNIBN_00751	Xylose isomerase
	4	XK	2.7.1.17	xylulose kinase	LCLJNIBN_00609	Xylulose kinase	LCLJNIBN_00750	Xylulose kinase	LCLJNIBN_00965	Xylulose kinase	LCLJNIBN_01312	Xylulose kinase
	5	R5PE	5.1.3.1	ribulose-5-phosphoate epimerase	LCLJNIBN_01396	Ribulose-phosphate 3-epimerase
	6	R5PI	5.3.1.6	ribose-5-phosphate isomerase	LCLJNIBN_00159	Bifunctional ribokinase/ribose-5-phosphate isomerase A	LCLJNIBN_00325	Ribose-5-phosphate isomerase A	LCLJNIBN_00784	Bifunctional ribokinase/ribose-5-phosphate isomerase A
	7	TA	2.2.1.2	transaldolase	LCLJNIBN_01138	Transaldolase
	8	TK	2.2.1.1	transketolase	LCLJNIBN_01139	Transketolase
	9	PK	4.1.2.9	D-xylulose 5-phosphate phosphoketolase	LCLJNIBN_00984	Xylulose-5-phosphate phosphoketolase
Pyruvate transformation	10	PDC	1.2.4.1;2.3.1.2;1.8.1.4	pyruvate dehydrogenase complex	LCLJNIBN_00643	Pyruvate dehydrogenase E1 component subunit alpha	LCLJNIBN_00644	Pyruvate dehydrogenase E1 component subunit beta	LCLJNIBN_00645	Dihydrolipoyllysine-residue acetyltransferase component of pyruvate dehydrogenase complex	LCLJNIBN_00646	Dihydrolipoyl dehydrogenase
	11	PFOR	1.2.7.-	pyruvate flavodoxin oxidoreductase
	12	PFL	2.3.1.54	formate C-acetyltransferase (pyruvate formate lyase)
	13	ALDH	1.2.1.10	acetaldehyde dehydrogenase	LCLJNIBN_00303	Aldehyde-alcohol dehydrogenase
	14	ADH	1.1.1.1	alcohol dehydrogenase	LCLJNIBN_00056	putative alcohol dehydrogenase AdhA	LCLJNIBN_00303	Aldehyde-alcohol dehydrogenase	LCLJNIBN_00347	Alcohol dehydrogenase	LCLJNIBN_00511	Alcohol dehydrogenase	LCLJNIBN_01607	Aryl-alcohol dehydrogenase	LCLJNIBN_01701	Alcohol dehydrogenase	LCLJNIBN_01833	Alcohol dehydrogenase 1
	15	PTA	2.3.1.8	phosphate acetyltransferase	LCLJNIBN_00210	Phosphate acetyltransferase
	16	ACK	2.7.2.1	acetate kinase	LCLJNIBN_01197	Acetate kinase
	17	LDH	1.1.1.27;1.1.1.28	lactate dehydrogenase	LCLJNIBN_00051	L-lactate dehydrogenase	LCLJNIBN_00582	L-lactate dehydrogenase	LCLJNIBN_00616	D-lactate dehydrogenase	LCLJNIBN_00642	L-lactate dehydrogenase	LCLJNIBN_01010	D-lactate dehydrogenase	LCLJNIBN_01011	D-lactate dehydrogenase
	18	PTB	2.3.1.19	phosphate butyryltransferase	LCLJNIBN_01402	Phosphate acyltransferase
	19	BUK	2.7.2.7	butyrate kinase
UMB00024 (BIN02_bacbin.12)
Predicted function	No.	Enzyme abbreviation	EC number	Enzyme	locus_tag	product	locus_tag	product	locus_tag	product	locus_tag	product	locus_tag	product	locus_tag	product	locus_tag	product
Xylan degradation	1	XL	3.2.1.8	xylanase
Xylose utilization	2	XylT	7.5.2.10;7.5.2.13	xylose transporter	ECLOGIDO_00691	putative xylose transporter (MFS transporter )	ECLOGIDO_00039	putative xylose transporter (MFS transporter )
	3	XI	5.3.1.5	xylose isomerase	ECLOGIDO_00688	Xylose isomerase
	4	XK	2.7.1.17	xylulose kinase	ECLOGIDO_00035	Xylulose kinase	ECLOGIDO_00617	Xylulose kinase	ECLOGIDO_00689	Xylulose kinase	ECLOGIDO_01229	Xylulose kinase
	5	R5PE	5.1.3.1	ribulose-5-phosphoate epimerase	ECLOGIDO_01264	Ribulose-phosphate 3-epimerase
	6	R5PI	5.3.1.6	ribose-5-phosphate isomerase	ECLOGIDO_00260	Bifunctional ribokinase/ribose-5-phosphate isomerase A	ECLOGIDO_00443	Ribose-5-phosphate isomerase A	ECLOGIDO_01597	Bifunctional ribokinase/ribose-5-phosphate isomerase A
	7	TA	2.2.1.2	transaldolase	ECLOGIDO_01097	Transaldolase
	8	TK	2.2.1.1	transketolase	ECLOGIDO_01096	Transketolase
	9	PK	4.1.2.9	D-xylulose 5-phosphate phosphoketolase	ECLOGIDO_00016	Xylulose-5-phosphate phosphoketolase
Pyruvate transformation	10	PDC	1.2.4.1;2.3.1.2;1.8.1.4	pyruvate dehydrogenase complex	ECLOGIDO_00651	Pyruvate dehydrogenase E1 component subunit alpha	ECLOGIDO_00652	Pyruvate dehydrogenase E1 component subunit beta	ECLOGIDO_00653	Dihydrolipoyllysine-residue acetyltransferase component of pyruvate dehydrogenase complex	ECLOGIDO_00654	Dihydrolipoyl dehydrogenase
	11	PFOR	1.2.7.-	pyruvate flavodoxin oxidoreductase
	12	PFL	2.3.1.54	formate C-acetyltransferase (pyruvate formate lyase)
	13	ALDH	1.2.1.10	acetaldehyde dehydrogenase	ECLOGIDO_00465	Aldehyde-alcohol dehydrogenase
	14	ADH	1.1.1.1	alcohol dehydrogenase	ECLOGIDO_00363	putative alcohol dehydrogenase AdhA	ECLOGIDO_00421	Alcohol dehydrogenase	ECLOGIDO_00465	Aldehyde-alcohol dehydrogenase	ECLOGIDO_01177	Alcohol dehydrogenase	ECLOGIDO_01573	Aryl-alcohol dehydrogenase	ECLOGIDO_01668	Alcohol dehydrogenase	ECLOGIDO_01794	Alcohol dehydrogenase 1
	15	PTA	2.3.1.8	phosphate acetyltransferase	ECLOGIDO_00558	Phosphate acetyltransferase
	16	ACK	2.7.2.1	acetate kinase	ECLOGIDO_01038	Acetate kinase
	17	LDH	1.1.1.27;1.1.1.28	lactate dehydrogenase	ECLOGIDO_00368	L-lactate dehydrogenase	ECLOGIDO_00624	D-lactate dehydrogenase	ECLOGIDO_00650	L-lactate dehydrogenase	ECLOGIDO_00922	D-lactate dehydrogenase	ECLOGIDO_00923	D-lactate dehydrogenase	ECLOGIDO_01844	L-lactate dehydrogenase
	18	PTB	2.3.1.19	phosphate butyryltransferase	ECLOGIDO_01270	Phosphate acyltransferase
	19	BUK	2.7.2.7	butyrate kinase
UMB00040 (BIN03_bacbin.12)
Predicted function	No.	Enzyme abbreviation	EC number	Enzyme	locus_tag	product	locus_tag	product	locus_tag	product	locus_tag	product	locus_tag	product	locus_tag	product	locus_tag	product
Xylan degradation	1	XL	3.2.1.8	xylanase
Xylose utilization	2	XylT	7.5.2.10;7.5.2.13	xylose transporter	IFDACKNF_00586	putative xylose transporter (MFS transporter )	IFDACKNF_00864	putative xylose transporter (MFS transporter )
	3	XI	5.3.1.5	xylose isomerase	IFDACKNF_00583	Xylose isomerase
	4	XK	2.7.1.17	xylulose kinase	IFDACKNF_00547	Xylulose kinase	IFDACKNF_00584	Xylulose kinase	IFDACKNF_00868	Xylulose kinase	IFDACKNF_01256	Xylulose kinase
	5	R5PE	5.1.3.1	ribulose-5-phosphoate epimerase	IFDACKNF_01340	Ribulose-phosphate 3-epimerase
	6	R5PI	5.3.1.6	ribose-5-phosphate isomerase	IFDACKNF_00159	Bifunctional ribokinase/ribose-5-phosphate isomerase A	IFDACKNF_00325	Ribose-5-phosphate isomerase A	IFDACKNF_00718	Bifunctional ribokinase/ribose-5-phosphate isomerase A
	7	TA	2.2.1.2	transaldolase	IFDACKNF_01099	Transaldolase
	8	TK	2.2.1.1	transketolase	IFDACKNF_01098	Transketolase
	9	PK	4.1.2.9	D-xylulose 5-phosphate phosphoketolase	IFDACKNF_00887	Xylulose-5-phosphate phosphoketolase
Pyruvate transformation	10	PDC	1.2.4.1;2.3.1.2;1.8.1.4	pyruvate dehydrogenase complex	IFDACKNF_00510	Dihydrolipoyl dehydrogenase	IFDACKNF_00511	Dihydrolipoyllysine-residue acetyltransferase component of pyruvate dehydrogenase complex	IFDACKNF_00512	Pyruvate dehydrogenase E1 component subunit beta	IFDACKNF_00513	Pyruvate dehydrogenase E1 component subunit alpha
	11	PFOR	1.2.7.-	pyruvate flavodoxin oxidoreductase
	12	PFL	2.3.1.54	formate C-acetyltransferase (pyruvate formate lyase)
	13	ALDH	1.2.1.10	acetaldehyde dehydrogenase	IFDACKNF_00303	Aldehyde-alcohol dehydrogenase
	14	ADH	1.1.1.1	alcohol dehydrogenase	IFDACKNF_00056	putative alcohol dehydrogenase AdhA	IFDACKNF_00303	Aldehyde-alcohol dehydrogenase	IFDACKNF_00347	Alcohol dehydrogenase	IFDACKNF_01209	Alcohol dehydrogenase	IFDACKNF_01628	Aryl-alcohol dehydrogenase	IFDACKNF_01672	Alcohol dehydrogenase	IFDACKNF_01790	Alcohol dehydrogenase 1
	15	PTA	2.3.1.8	phosphate acetyltransferase	IFDACKNF_00210	Phosphate acetyltransferase
	16	ACK	2.7.2.1	acetate kinase	IFDACKNF_01040	Acetate kinase
	17	LDH	1.1.1.27;1.1.1.28	lactate dehydrogenase	IFDACKNF_00051	L-lactate dehydrogenase	IFDACKNF_00514	L-lactate dehydrogenase	IFDACKNF_00540	D-lactate dehydrogenase	IFDACKNF_00954	D-lactate dehydrogenase	IFDACKNF_00955	D-lactate dehydrogenase	IFDACKNF_01372	L-lactate dehydrogenase
	18	PTB	2.3.1.19	phosphate butyryltransferase	IFDACKNF_01346	Phosphate acyltransferase
	19	BUK	2.7.2.7	butyrate kinase
UMB00041 (BIN03_bacbin.14)
Predicted function	No.	Enzyme abbreviation	EC number	Enzyme	locus_tag	product	locus_tag	product	locus_tag	product
Xylan degradation	1	XL	3.2.1.8	xylanase
Xylose utilization	2	XylT	7.5.2.10;7.5.2.13	xylose transporter
	3	XI	5.3.1.5	xylose isomerase	BBMBBCGL_00388	Xylulose kinase	BBMBBCGL_00389	Xylulose kinase
	4	XK	2.7.1.17	xylulose kinase
	5	R5PE	5.1.3.1	ribulose-5-phosphoate epimerase
	6	R5PI	5.3.1.6	ribose-5-phosphate isomerase	BBMBBCGL_00333	Ribose-5-phosphate isomerase A
	7	TA	2.2.1.2	transaldolase
	8	TK	2.2.1.1	transketolase
	9	PK	4.1.2.9	D-xylulose 5-phosphate phosphoketolase	BBMBBCGL_00235	Xylulose-5-phosphate phosphoketolase
Pyruvate transformation	10	PDC	1.2.4.1;2.3.1.2;1.8.1.4	pyruvate dehydrogenase complex
	11	PFOR	1.2.7.-	pyruvate flavodoxin oxidoreductase
	12	PFL	2.3.1.54	formate C-acetyltransferase (pyruvate formate lyase)
	13	ALDH	1.2.1.10	acetaldehyde dehydrogenase	BBMBBCGL_01195	Aldehyde-alcohol dehydrogenase
	14	ADH	1.1.1.1	alcohol dehydrogenase	BBMBBCGL_00357	Aryl-alcohol dehydrogenase	BBMBBCGL_01195	Aldehyde-alcohol dehydrogenase
	15	PTA	2.3.1.8	phosphate acetyltransferase	BBMBBCGL_00320	Phosphate acetyltransferase	BBMBBCGL_00321	Phosphate acetyltransferase
	16	ACK	2.7.2.1	acetate kinase	BBMBBCGL_00708	Acetate kinase
	17	LDH	1.1.1.27;1.1.1.28	lactate dehydrogenase	BBMBBCGL_00602	L-lactate dehydrogenase	BBMBBCGL_00823	L-lactate dehydrogenase	BBMBBCGL_00838	D-lactate dehydrogenase
	18	PTB	2.3.1.19	phosphate butyryltransferase
	19	BUK	2.7.2.7	butyrate kinase
UMB00058 (BIN04_bacbin.13)
Predicted function	No.	Enzyme abbreviation	EC number	Enzyme	locus_tag	product	locus_tag	product	locus_tag	product	locus_tag	product	locus_tag	product	locus_tag	product	locus_tag	product
Xylan degradation	1	XL	3.2.1.8	xylanase
Xylose utilization	2	XylT	7.5.2.10;7.5.2.13	xylose transporter	OGHCNAMF_00203	putative xylose transporter (MFS transporter )	OGHCNAMF_00756	putative xylose transporter (MFS transporter )
	3	XI	5.3.1.5	xylose isomerase	OGHCNAMF_00759	Xylose isomerase
	4	XK	2.7.1.17	xylulose kinase	OGHCNAMF_00207	Xylulose kinase	OGHCNAMF_00617	Xylulose kinase	OGHCNAMF_00758	Xylulose kinase	OGHCNAMF_01216	Xylulose kinase
	5	R5PE	5.1.3.1	ribulose-5-phosphoate epimerase	OGHCNAMF_01269	Ribulose-phosphate 3-epimerase
	6	R5PI	5.3.1.6	ribose-5-phosphate isomerase	OGHCNAMF_00260	Bifunctional ribokinase/ribose-5-phosphate isomerase A	OGHCNAMF_00566	Ribose-5-phosphate isomerase A	OGHCNAMF_01520	Bifunctional ribokinase/ribose-5-phosphate isomerase A
	7	TA	2.2.1.2	transaldolase	OGHCNAMF_01026	Transaldolase
	8	TK	2.2.1.1	transketolase	OGHCNAMF_01027	Transketolase
	9	PK	4.1.2.9	D-xylulose 5-phosphate phosphoketolase	OGHCNAMF_00226	Xylulose-5-phosphate phosphoketolase
Pyruvate transformation	10	PDC	1.2.4.1;2.3.1.2;1.8.1.4	pyruvate dehydrogenase complex	OGHCNAMF_00651	Pyruvate dehydrogenase E1 component subunit alpha	OGHCNAMF_00652	Pyruvate dehydrogenase E1 component subunit beta	OGHCNAMF_00653	Dihydrolipoyllysine-residue acetyltransferase component of pyruvate dehydrogenase complex	OGHCNAMF_00654	Dihydrolipoyl dehydrogenase
	11	PFOR	1.2.7.-	pyruvate flavodoxin oxidoreductase
	12	PFL	2.3.1.54	formate C-acetyltransferase (pyruvate formate lyase)
	13	ALDH	1.2.1.10	acetaldehyde dehydrogenase	OGHCNAMF_00544	Aldehyde-alcohol dehydrogenase
	14	ADH	1.1.1.1	alcohol dehydrogenase	OGHCNAMF_00363	putative alcohol dehydrogenase AdhA	OGHCNAMF_00544	Aldehyde-alcohol dehydrogenase	OGHCNAMF_00588	Alcohol dehydrogenase	OGHCNAMF_01164	Alcohol dehydrogenase	OGHCNAMF_01538	Aryl-alcohol dehydrogenase	OGHCNAMF_01633	Alcohol dehydrogenase	OGHCNAMF_01730	Alcohol dehydrogenase 1
	15	PTA	2.3.1.8	phosphate acetyltransferase	OGHCNAMF_00451	Phosphate acetyltransferase
	16	ACK	2.7.2.1	acetate kinase	OGHCNAMF_01085	Acetate kinase
	17	LDH	1.1.1.27;1.1.1.28	lactate dehydrogenase	OGHCNAMF_00368	L-lactate dehydrogenase	OGHCNAMF_00624	D-lactate dehydrogenase	OGHCNAMF_00650	L-lactate dehydrogenase	OGHCNAMF_01008	D-lactate dehydrogenase	OGHCNAMF_01009	D-lactate dehydrogenase	OGHCNAMF_01814	L-lactate dehydrogenase
	18	PTB	2.3.1.19	phosphate butyryltransferase	OGHCNAMF_01263	Phosphate acyltransferase
	19	BUK	2.7.2.7	butyrate kinase
UMB00062 (BIN04_bacbin.17)
Predicted function	No.	Enzyme abbreviation	EC number	Enzyme	locus_tag	product	locus_tag	product	locus_tag	product
Xylan degradation	1	XL	3.2.1.8	xylanase
Xylose utilization	2	XylT	7.5.2.10;7.5.2.13	xylose transporter	EGELAKKD_01941	Xylose import ATP-binding protein XylG
	3	XI	5.3.1.5	xylose isomerase
	4	XK	2.7.1.17	xylulose kinase	EGELAKKD_00869	Xylulose kinase
	5	R5PE	5.1.3.1	ribulose-5-phosphoate epimerase	EGELAKKD_00860	Ribulose-phosphate 3-epimerase
	6	R5PI	5.3.1.6	ribose-5-phosphate isomerase	EGELAKKD_00607	Bifunctional ribokinase/ribose-5-phosphate isomerase A	EGELAKKD_00608	Ribose-5-phosphate isomerase A	EGELAKKD_01578	Ribose-5-phosphate isomerase A
	7	TA	2.2.1.2	transaldolase
	8	TK	2.2.1.1	transketolase
	9	PK	4.1.2.9	D-xylulose 5-phosphate phosphoketolase	EGELAKKD_00745	Xylulose-5-phosphate phosphoketolase	EGELAKKD_00746	Xylulose-5-phosphate phosphoketolase
Pyruvate transformation	10	PDC	1.2.4.1;2.3.1.2;1.8.1.4	pyruvate dehydrogenase complex
	11	PFOR	1.2.7.-	pyruvate flavodoxin oxidoreductase
	12	PFL	2.3.1.54	formate C-acetyltransferase (pyruvate formate lyase)
	13	ALDH	1.2.1.10	acetaldehyde dehydrogenase	EGELAKKD_00237	Aldehyde-alcohol dehydrogenase
	14	ADH	1.1.1.1	alcohol dehydrogenase	EGELAKKD_00237	Aldehyde-alcohol dehydrogenase	EGELAKKD_00616	Aryl-alcohol dehydrogenase	EGELAKKD_01307	Alcohol dehydrogenase
	15	PTA	2.3.1.8	phosphate acetyltransferase	EGELAKKD_00698	Phosphate acetyltransferase
	16	ACK	2.7.2.1	acetate kinase	EGELAKKD_00098	Acetate kinase	EGELAKKD_00231	Acetate kinase	EGELAKKD_01619	Acetate kinase
	17	LDH	1.1.1.27;1.1.1.28	lactate dehydrogenase	EGELAKKD_00364	L-lactate dehydrogenase	EGELAKKD_00509	D-lactate dehydrogenase	EGELAKKD_01209	L-lactate dehydrogenase
	18	PTB	2.3.1.19	phosphate butyryltransferase	EGELAKKD_00867	Phosphate acyltransferase
	19	BUK	2.7.2.7	butyrate kinase
UMB00081 (BIN05_bacbin.18)
Predicted function	No.	Enzyme abbreviation	EC number	Enzyme	locus_tag	product	locus_tag	product	locus_tag	product	locus_tag	product	locus_tag	product	locus_tag	product	locus_tag	product
Xylan degradation	1	XL	3.2.1.8	xylanase
Xylose utilization	2	XylT	7.5.2.10;7.5.2.13	xylose transporter	FFGDAMHL_00203	putative xylose transporter (MFS transporter )	FFGDAMHL_00864	putative xylose transporter (MFS transporter )
	3	XI	5.3.1.5	xylose isomerase	FFGDAMHL_00867	Xylose isomerase
	4	XK	2.7.1.17	xylulose kinase	FFGDAMHL_00207	Xylulose kinase	FFGDAMHL_00760	Xylulose kinase	FFGDAMHL_00866	Xylulose kinase	FFGDAMHL_01288	Xylulose kinase
	5	R5PE	5.1.3.1	ribulose-5-phosphoate epimerase	FFGDAMHL_01326	Ribulose-phosphate 3-epimerase
	6	R5PI	5.3.1.6	ribose-5-phosphate isomerase	FFGDAMHL_00260	Bifunctional ribokinase/ribose-5-phosphate isomerase A	FFGDAMHL_00566	Ribose-5-phosphate isomerase A	FFGDAMHL_00596	Bifunctional ribokinase/ribose-5-phosphate isomerase A
	7	TA	2.2.1.2	transaldolase	FFGDAMHL_01159	Transaldolase
	8	TK	2.2.1.1	transketolase	FFGDAMHL_01158	Transketolase
	9	PK	4.1.2.9	D-xylulose 5-phosphate phosphoketolase	FFGDAMHL_00226	Xylulose-5-phosphate phosphoketolase
Pyruvate transformation	10	PDC	1.2.4.1;2.3.1.2;1.8.1.4	pyruvate dehydrogenase complex	FFGDAMHL_00723	Dihydrolipoyl dehydrogenase	FFGDAMHL_00724	Dihydrolipoyllysine-residue acetyltransferase component of pyruvate dehydrogenase complex	FFGDAMHL_00725	Pyruvate dehydrogenase E1 component subunit beta	FFGDAMHL_00726	Pyruvate dehydrogenase E1 component subunit alpha
	11	PFOR	1.2.7.-	pyruvate flavodoxin oxidoreductase
	12	PFL	2.3.1.54	formate C-acetyltransferase (pyruvate formate lyase)
	13	ALDH	1.2.1.10	acetaldehyde dehydrogenase	FFGDAMHL_00544	Aldehyde-alcohol dehydrogenase
	14	ADH	1.1.1.1	alcohol dehydrogenase	FFGDAMHL_00363	putative alcohol dehydrogenase AdhA	FFGDAMHL_00544	Aldehyde-alcohol dehydrogenase	FFGDAMHL_00588	Alcohol dehydrogenase	FFGDAMHL_01239	Alcohol dehydrogenase	FFGDAMHL_01558	Aryl-alcohol dehydrogenase	FFGDAMHL_01618	Alcohol dehydrogenase	FFGDAMHL_01747	Alcohol dehydrogenase 1
	15	PTA	2.3.1.8	phosphate acetyltransferase	FFGDAMHL_00451	Phosphate acetyltransferase
	16	ACK	2.7.2.1	acetate kinase	FFGDAMHL_01100	Acetate kinase
	17	LDH	1.1.1.27;1.1.1.28	lactate dehydrogenase	FFGDAMHL_00368	L-lactate dehydrogenase	FFGDAMHL_00727	L-lactate dehydrogenase	FFGDAMHL_00753	D-lactate dehydrogenase	FFGDAMHL_01014	D-lactate dehydrogenase	FFGDAMHL_01015	D-lactate dehydrogenase	FFGDAMHL_01815	L-lactate dehydrogenase
	18	PTB	2.3.1.19	phosphate butyryltransferase	FFGDAMHL_01332	Phosphate acyltransferase
	19	BUK	2.7.2.7	butyrate kinase
UMB00089 (BIN05_bacbin.8)
Predicted function	No.	Enzyme abbreviation	EC number	Enzyme	locus_tag	product	locus_tag	product
Xylan degradation	1	XL	3.2.1.8	xylanase
Xylose utilization	2	XylT	7.5.2.10;7.5.2.13	xylose transporter
	3	XI	5.3.1.5	xylose isomerase
	4	XK	2.7.1.17	xylulose kinase
	5	R5PE	5.1.3.1	ribulose-5-phosphoate epimerase
	6	R5PI	5.3.1.6	ribose-5-phosphate isomerase
	7	TA	2.2.1.2	transaldolase
	8	TK	2.2.1.1	transketolase
	9	PK	4.1.2.9	D-xylulose 5-phosphate phosphoketolase
Pyruvate transformation	10	PDC	1.2.4.1;2.3.1.2;1.8.1.4	pyruvate dehydrogenase complex
	11	PFOR	1.2.7.-	pyruvate flavodoxin oxidoreductase
	12	PFL	2.3.1.54	formate C-acetyltransferase (pyruvate formate lyase)
	13	ALDH	1.2.1.10	acetaldehyde dehydrogenase	HFMBHOPN_00816	Aldehyde-alcohol dehydrogenase
	14	ADH	1.1.1.1	alcohol dehydrogenase	HFMBHOPN_00816	Aldehyde-alcohol dehydrogenase
	15	PTA	2.3.1.8	phosphate acetyltransferase	HFMBHOPN_00909	Phosphate acetyltransferase
	16	ACK	2.7.2.1	acetate kinase	HFMBHOPN_00191	Acetate kinase	HFMBHOPN_00989	Acetate kinase
	17	LDH	1.1.1.27;1.1.1.28	lactate dehydrogenase
	18	PTB	2.3.1.19	phosphate butyryltransferase	HFMBHOPN_01021	Phosphate acyltransferase
	19	BUK	2.7.2.7	butyrate kinase
UMB00100 (BIN06_bacbin.18)
Predicted function	No.	Enzyme abbreviation	EC number	Enzyme	locus_tag	product	locus_tag	product	locus_tag	product
Xylan degradation	1	XL	3.2.1.8	xylanase
Xylose utilization	2	XylT	7.5.2.10;7.5.2.13	xylose transporter
	3	XI	5.3.1.5	xylose isomerase
	4	XK	2.7.1.17	xylulose kinase	BCAJPGII_00951	Xylulose kinase
	5	R5PE	5.1.3.1	ribulose-5-phosphoate epimerase	BCAJPGII_01358	Ribulose-phosphate 3-epimerase
	6	R5PI	5.3.1.6	ribose-5-phosphate isomerase	BCAJPGII_00912	Ribose-5-phosphate isomerase A	BCAJPGII_00913	Bifunctional ribokinase/ribose-5-phosphate isomerase A
	7	TA	2.2.1.2	transaldolase
	8	TK	2.2.1.1	transketolase
	9	PK	4.1.2.9	D-xylulose 5-phosphate phosphoketolase	BCAJPGII_00740	Xylulose-5-phosphate phosphoketolase
Pyruvate transformation	10	PDC	1.2.4.1;2.3.1.2;1.8.1.4	pyruvate dehydrogenase complex
	11	PFOR	1.2.7.-	pyruvate flavodoxin oxidoreductase
	12	PFL	2.3.1.54	formate C-acetyltransferase (pyruvate formate lyase)
	13	ALDH	1.2.1.10	acetaldehyde dehydrogenase	BCAJPGII_00759	Aldehyde-alcohol dehydrogenase
	14	ADH	1.1.1.1	alcohol dehydrogenase	BCAJPGII_00496	Alcohol dehydrogenase	BCAJPGII_00759	Aldehyde-alcohol dehydrogenase
	15	PTA	2.3.1.8	phosphate acetyltransferase	BCAJPGII_01519	Phosphate acetyltransferase
	16	ACK	2.7.2.1	acetate kinase	BCAJPGII_01010	Acetate kinase	BCAJPGII_01038	Acetate kinase	BCAJPGII_01680	Acetate kinase
	17	LDH	1.1.1.27;1.1.1.28	lactate dehydrogenase	BCAJPGII_00146	L-lactate dehydrogenase	BCAJPGII_00323	D-lactate dehydrogenase	BCAJPGII_01849	L-lactate dehydrogenase
	18	PTB	2.3.1.19	phosphate butyryltransferase	BCAJPGII_00852	Phosphate acyltransferase
	19	BUK	2.7.2.7	butyrate kinase
UMB00108 (BIN06_bacbin.9)
Predicted function	No.	Enzyme abbreviation	EC number	Enzyme	locus_tag	product	locus_tag	product	locus_tag	product	locus_tag	product	locus_tag	product	locus_tag	product	locus_tag	product
Xylan degradation	1	XL	3.2.1.8	xylanase
Xylose utilization	2	XylT	7.5.2.10;7.5.2.13	xylose transporter	NGDENABL_00039	putative xylose transporter (MFS transporter )	NGDENABL_00756	putative xylose transporter (MFS transporter )
	3	XI	5.3.1.5	xylose isomerase	NGDENABL_00759	Xylose isomerase
	4	XK	2.7.1.17	xylulose kinase	NGDENABL_00035	Xylulose kinase	NGDENABL_00652	Xylulose kinase	NGDENABL_00758	Xylulose kinase	NGDENABL_01256	Xylulose kinase
	5	R5PE	5.1.3.1	ribulose-5-phosphoate epimerase	NGDENABL_01294	Ribulose-phosphate 3-epimerase
	6	R5PI	5.3.1.6	ribose-5-phosphate isomerase	NGDENABL_00260	Bifunctional ribokinase/ribose-5-phosphate isomerase A	NGDENABL_00566	Ribose-5-phosphate isomerase A	NGDENABL_01511	Bifunctional ribokinase/ribose-5-phosphate isomerase A
	7	TA	2.2.1.2	transaldolase	NGDENABL_01051	Transaldolase
	8	TK	2.2.1.1	transketolase	NGDENABL_01050	Transketolase
	9	PK	4.1.2.9	D-xylulose 5-phosphate phosphoketolase	NGDENABL_00016	Xylulose-5-phosphate phosphoketolase
Pyruvate transformation	10	PDC	1.2.4.1;2.3.1.2;1.8.1.4	pyruvate dehydrogenase complex	NGDENABL_00615	Dihydrolipoyl dehydrogenase	NGDENABL_00616	Dihydrolipoyllysine-residue acetyltransferase component of pyruvate dehydrogenase complex	NGDENABL_00617	Pyruvate dehydrogenase E1 component subunit beta	NGDENABL_00618	Pyruvate dehydrogenase E1 component subunit alpha
	11	PFOR	1.2.7.-	pyruvate flavodoxin oxidoreductase
	12	PFL	2.3.1.54	formate C-acetyltransferase (pyruvate formate lyase)
	13	ALDH	1.2.1.10	acetaldehyde dehydrogenase	NGDENABL_00544	Aldehyde-alcohol dehydrogenase
	14	ADH	1.1.1.1	alcohol dehydrogenase	NGDENABL_00363	putative alcohol dehydrogenase AdhA	NGDENABL_00544	Aldehyde-alcohol dehydrogenase	NGDENABL_00588	Alcohol dehydrogenase	NGDENABL_01207	Alcohol dehydrogenase	NGDENABL_01487	Aryl-alcohol dehydrogenase	NGDENABL_01572	Alcohol dehydrogenase	NGDENABL_01752	Alcohol dehydrogenase 1
	15	PTA	2.3.1.8	phosphate acetyltransferase	NGDENABL_00451	Phosphate acetyltransferase
	16	ACK	2.7.2.1	acetate kinase	NGDENABL_00992	Acetate kinase
	17	LDH	1.1.1.27;1.1.1.28	lactate dehydrogenase	NGDENABL_00368	L-lactate dehydrogenase	NGDENABL_00619	L-lactate dehydrogenase	NGDENABL_00645	D-lactate dehydrogenase	NGDENABL_00906	D-lactate dehydrogenase	NGDENABL_00907	D-lactate dehydrogenase	NGDENABL_01807	L-lactate dehydrogenase
	18	PTB	2.3.1.19	phosphate butyryltransferase	NGDENABL_01300	Phosphate acyltransferase
	19	BUK	2.7.2.7	butyrate kinase

[truncated: 10 more sheets: Sheet3, Eubacterium_A, Aeriscardovia, unclassified_Coriobacteriales, unclassified_Atopobiaceae, Olegusella, UBA7748, Unclassified_Eggerthellaceae, UBA5808, Pseudoramibacter]
