# Supplementary material for: Machine learning-assisted identification of bioindicators predicts medium-chain carboxylate production performance of an anaerobic mixed culture
Source: Microbiome. 2022 Mar 25;10:48. doi: 10.1186/s40168-021-01219-2 (PMC8952268; doi:10.1186/s40168-021-01219-2)
Supplement: Supplementary file 6 — Additional file 5: Dataset S3. Functional annotations of chain elongation for MAGs with the same taxonomy as HRT bioindicators. [file 40168_2021_1219_MOESM6_ESM.xlsx]

## Sheet: Instruction
Additional file 5: Dataset S3. Functional annotations of chain elongation for metagenome-assembled genomes (MAGs) with the same taxonomy as HRT bioindicators
Worksheet name	Description
Olsenella	MAGs affiliated to Olsenella (including Olsenella, Olsenella_B and Olsenella_C; 3 species of 12 MAGs)
un. Erysipelotrichaceae	MAGs affiliated to unclassified Erysipelotrichaceae (5 MAGs)
Solobacterium	MAGs affiliated to Solobacterium (3 species of 12 MAGs)
UBA4285	MAGs affiliated to UBA4285 (unclassified Lachnospiraceae, 3 MAGs)
Eubacterium_H	MAGs affiliated to Eubacterium_H (2 species of 11 MAGs)
UBA1033	MAGs affiliated to UBA1033 (unclassified Acutalibacteraceae, 3 species of 9 MAGs)
UBA4871	MAGs affiliated to UBA4871 (unclassified Acutalibacteraceae, 6 MAGs)
Clostridium_B	MAGs affiliated to Clostridium_B (3 MAGs)
Lactobacillus	MAGs affiliated to Lactobacillus (including Lactobacillus and Lactobacillus_H; 3 species of 11 MAGs)
Note. Genomes were annotated with Prokka, and further functional annotation of genes relevant to chain elongation was curated using Swiss-Prot, COG and GenBank

## Sheet: Olsenella
UMB00003 (BIN01_bacbin.11)
Predicted function	No.	Enzyme abbreviation	EC number	Enzyme	locus_tag	product	locus_tag	product	locus_tag	product	locus_tag	product	locus_tag	product
Lactate utilization	1	LacR	5.1.2.1	lactate racemase
	2	LacP	2.A.14	lactate permease
	3	LutABC		lactate utilization protein ABC
Acetyl-CoA formation	4	LDH	1.1.1.27	lactate dehydrogenase	JCDPGKIN_00029	L-lactate dehydrogenase	JCDPGKIN_00602	D-lactate dehydrogenase	JCDPGKIN_00869	L-lactate dehydrogenase	JCDPGKIN_01796	L-lactate dehydrogenase	JCDPGKIN_02042	D-lactate dehydrogenase
	5	PFOR	1.2.7.1	pyruvate ferredoxin oxidoreductase	JCDPGKIN_00985	Pyruvate synthase
Reverse β-oxidation	6	ACAT	2.3.1.9, 2.3.1.16	acetyl-CoA acetyltransferase
	7	HAD	1.1.1.157, 1.1.1.35	3-hydroxyacyl-CoA dehydrogenase	JCDPGKIN_00010	3-hydroxybutyryl-CoA dehydrogenase	JCDPGKIN_01687	3-hydroxybutyryl-CoA dehydrogenase
	8	ECH	4.2.1.150, 4.2.1.55	enoyl-CoA hydratase
	9	BCD	1.3.8.1	butyryl-CoA dehydrogenase
	10	EtfAB		electron transfer flavoprotein A,B
	11	CoAT	2.8.3.-	butyryl-CoA:acetate CoA-transferase
	12	ACT	3.1.2.20	acyl-CoA thioesterase
Energy conservation	13	RnfABCDEG	7.1.1.1	energy-converting NADH: ferredoxin oxidoreductase
UMB00010 (BIN01_bacbin.18)
Predicted function	No.	Enzyme abbreviation	EC number	Enzyme	locus_tag	product	locus_tag	product	locus_tag	product	locus_tag	product	locus_tag	product
Lactate utilization	1	LacR	5.1.2.1	lactate racemase
	2	LacP	2.A.14	lactate permease
	3	LutABC		lactate utilization protein ABC
Acetyl-CoA formation	4	LDH	1.1.1.27	lactate dehydrogenase	PJAGNLAM_00596	D-lactate dehydrogenase	PJAGNLAM_00857	L-lactate dehydrogenase	PJAGNLAM_00915	L-lactate dehydrogenase	PJAGNLAM_01145	L-lactate dehydrogenase	PJAGNLAM_01416	D-lactate dehydrogenase
	5	PFOR	1.2.7.1	pyruvate ferredoxin oxidoreductase	PJAGNLAM_00698	Pyruvate synthase
Reverse β-oxidation	6	ACAT	2.3.1.9, 2.3.1.16	acetyl-CoA acetyltransferase	PJAGNLAM_00625	Acetyl-CoA acetyltransferase
	7	HAD	1.1.1.157, 1.1.1.35	3-hydroxyacyl-CoA dehydrogenase	PJAGNLAM_00624	3-hydroxybutyryl-CoA dehydrogenase	PJAGNLAM_00736	putative 3-hydroxybutyryl-CoA dehydrogenase
	8	ECH	4.2.1.150, 4.2.1.55	enoyl-CoA hydratase
	9	BCD	1.3.8.1	butyryl-CoA dehydrogenase
	10	EtfAB		electron transfer flavoprotein A,B
	11	CoAT	2.8.3.-	butyryl-CoA:acetate CoA-transferase
	12	ACT	3.1.2.20	acyl-CoA thioesterase
Energy conservation	13	RnfABCDEG	7.1.1.1	energy-converting NADH: ferredoxin oxidoreductase
UMB00021 (BIN02_bacbin.1)
Predicted function	No.	Enzyme abbreviation	EC number	Enzyme	locus_tag	product	locus_tag	product	locus_tag	product	locus_tag	product
Lactate utilization	1	LacR	5.1.2.1	lactate racemase
	2	LacP	2.A.14	lactate permease
	3	LutABC		lactate utilization protein ABC
Acetyl-CoA formation	4	LDH	1.1.1.27	lactate dehydrogenase	BPDELOEO_00379	L-lactate dehydrogenase	BPDELOEO_00441	L-lactate dehydrogenase	BPDELOEO_01578	D-lactate dehydrogenase	BPDELOEO_01631	D-lactate dehydrogenase
	5	PFOR	1.2.7.1	pyruvate ferredoxin oxidoreductase	BPDELOEO_00369	Pyruvate synthase
Reverse β-oxidation	6	ACAT	2.3.1.9, 2.3.1.16	acetyl-CoA acetyltransferase
	7	HAD	1.1.1.157, 1.1.1.35	3-hydroxyacyl-CoA dehydrogenase	BPDELOEO_01266	3-hydroxybutyryl-CoA dehydrogenase	BPDELOEO_01353	3-hydroxybutyryl-CoA dehydrogenase
	8	ECH	4.2.1.150, 4.2.1.55	enoyl-CoA hydratase
	9	BCD	1.3.8.1	butyryl-CoA dehydrogenase
	10	EtfAB		electron transfer flavoprotein A,B
	11	CoAT	2.8.3.-	butyryl-CoA:acetate CoA-transferase
	12	ACT	3.1.2.20	acyl-CoA thioesterase
Energy conservation	13	RnfABCDEG	7.1.1.1	energy-converting NADH: ferredoxin oxidoreductase
UMB00035 (BIN02_bacbin.8)
Predicted function	No.	Enzyme abbreviation	EC number	Enzyme	locus_tag	product	locus_tag	product	locus_tag	product	locus_tag	product	locus_tag	product
Lactate utilization	1	LacR	5.1.2.1	lactate racemase
	2	LacP	2.A.14	lactate permease
	3	LutABC		lactate utilization protein ABC
Acetyl-CoA formation	4	LDH	1.1.1.27	lactate dehydrogenase	MLDAANCJ_00054	L-lactate dehydrogenase	MLDAANCJ_00130	D-lactate dehydrogenase	MLDAANCJ_00188	D-lactate dehydrogenase	MLDAANCJ_00284	L-lactate dehydrogenase	MLDAANCJ_00685	L-lactate dehydrogenase
	5	PFOR	1.2.7.1	pyruvate ferredoxin oxidoreductase	MLDAANCJ_00792	Pyruvate synthase
Reverse β-oxidation	6	ACAT	2.3.1.9, 2.3.1.16	acetyl-CoA acetyltransferase	MLDAANCJ_00075	Acetyl-CoA acetyltransferase
	7	HAD	1.1.1.157, 1.1.1.35	3-hydroxyacyl-CoA dehydrogenase	MLDAANCJ_00076	3-hydroxybutyryl-CoA dehydrogenase	MLDAANCJ_00319	putative 3-hydroxybutyryl-CoA dehydrogenase	MLDAANCJ_01457	3-hydroxybutyryl-CoA dehydrogenase
	8	ECH	4.2.1.150, 4.2.1.55	enoyl-CoA hydratase
	9	BCD	1.3.8.1	butyryl-CoA dehydrogenase
	10	EtfAB		electron transfer flavoprotein A,B
	11	CoAT	2.8.3.-	butyryl-CoA:acetate CoA-transferase
	12	ACT	3.1.2.20	acyl-CoA thioesterase
Energy conservation	13	RnfABCDEG	7.1.1.1	energy-converting NADH: ferredoxin oxidoreductase
UMB00045 (BIN03_bacbin.18)
Predicted function	No.	Enzyme abbreviation	EC number	Enzyme	locus_tag	product	locus_tag	product	locus_tag	product	locus_tag	product
Lactate utilization	1	LacR	5.1.2.1	lactate racemase
	2	LacP	2.A.14	lactate permease
	3	LutABC		lactate utilization protein ABC
Acetyl-CoA formation	4	LDH	1.1.1.27	lactate dehydrogenase	EJBBDDNC_00084	L-lactate dehydrogenase	EJBBDDNC_00803	L-lactate dehydrogenase	EJBBDDNC_01625	D-lactate dehydrogenase	EJBBDDNC_01772	D-lactate dehydrogenase
	5	PFOR	1.2.7.1	pyruvate ferredoxin oxidoreductase	EJBBDDNC_00861	Pyruvate synthase
Reverse β-oxidation	6	ACAT	2.3.1.9, 2.3.1.16	acetyl-CoA acetyltransferase
	7	HAD	1.1.1.157, 1.1.1.35	3-hydroxyacyl-CoA dehydrogenase	EJBBDDNC_00027	3-hydroxybutyryl-CoA dehydrogenase	EJBBDDNC_00066	3-hydroxybutyryl-CoA dehydrogenase	EJBBDDNC_01202	3-hydroxybutyryl-CoA dehydrogenase
	8	ECH	4.2.1.150, 4.2.1.55	enoyl-CoA hydratase
	9	BCD	1.3.8.1	butyryl-CoA dehydrogenase
	10	EtfAB		electron transfer flavoprotein A,B
	11	CoAT	2.8.3.-	butyryl-CoA:acetate CoA-transferase
	12	ACT	3.1.2.20	acyl-CoA thioesterase
Energy conservation	13	RnfABCDEG	7.1.1.1	energy-converting NADH: ferredoxin oxidoreductase
UMB00047 (BIN03_bacbin.3)
Predicted function	No.	Enzyme abbreviation	EC number	Enzyme	locus_tag	product	locus_tag	product	locus_tag	product	locus_tag	product	locus_tag	product
Lactate utilization	1	LacR	5.1.2.1	lactate racemase
	2	LacP	2.A.14	lactate permease
	3	LutABC		lactate utilization protein ABC
Acetyl-CoA formation	4	LDH	1.1.1.27	lactate dehydrogenase	KJLMNOAP_00304	L-lactate dehydrogenase	KJLMNOAP_00354	D-lactate dehydrogenase	KJLMNOAP_00496	L-lactate dehydrogenase	KJLMNOAP_01301	D-lactate dehydrogenase	KJLMNOAP_01323	L-lactate dehydrogenase
	5	PFOR	1.2.7.1	pyruvate ferredoxin oxidoreductase	KJLMNOAP_00011	Pyruvate synthase
Reverse β-oxidation	6	ACAT	2.3.1.9, 2.3.1.16	acetyl-CoA acetyltransferase	KJLMNOAP_00927	Acetyl-CoA acetyltransferase
	7	HAD	1.1.1.157, 1.1.1.35	3-hydroxyacyl-CoA dehydrogenase	KJLMNOAP_00928	3-hydroxybutyryl-CoA dehydrogenase	KJLMNOAP_01665	putative 3-hydroxybutyryl-CoA dehydrogenase	KJLMNOAP_01764	3-hydroxybutyryl-CoA dehydrogenase
	8	ECH	4.2.1.150, 4.2.1.55	enoyl-CoA hydratase
	9	BCD	1.3.8.1	butyryl-CoA dehydrogenase
	10	EtfAB		electron transfer flavoprotein A,B
	11	CoAT	2.8.3.-	butyryl-CoA:acetate CoA-transferase
	12	ACT	3.1.2.20	acyl-CoA thioesterase
Energy conservation	13	RnfABCDEG	7.1.1.1	energy-converting NADH: ferredoxin oxidoreductase
UMB00057 (BIN04_bacbin.12)
Predicted function	No.	Enzyme abbreviation	EC number	Enzyme	locus_tag	product	locus_tag	product	locus_tag	product	locus_tag	product	locus_tag	product
Lactate utilization	1	LacR	5.1.2.1	lactate racemase
	2	LacP	2.A.14	lactate permease
	3	LutABC		lactate utilization protein ABC
Acetyl-CoA formation	4	LDH	1.1.1.27	lactate dehydrogenase	HJLLKOGJ_00099	L-lactate dehydrogenase	HJLLKOGJ_00182	L-lactate dehydrogenase	HJLLKOGJ_00205	D-lactate dehydrogenase	HJLLKOGJ_00441	L-lactate dehydrogenase	HJLLKOGJ_00705	D-lactate dehydrogenase
	5	PFOR	1.2.7.1	pyruvate ferredoxin oxidoreductase	HJLLKOGJ_01067	Pyruvate synthase
Reverse β-oxidation	6	ACAT	2.3.1.9, 2.3.1.16	acetyl-CoA acetyltransferase	HJLLKOGJ_00010	Acetyl-CoA acetyltransferase
	7	HAD	1.1.1.157, 1.1.1.35	3-hydroxyacyl-CoA dehydrogenase	HJLLKOGJ_00009	3-hydroxybutyryl-CoA dehydrogenase	HJLLKOGJ_00314	putative 3-hydroxybutyryl-CoA dehydrogenase	HJLLKOGJ_00623	3-hydroxybutyryl-CoA dehydrogenase
	8	ECH	4.2.1.150, 4.2.1.55	enoyl-CoA hydratase
	9	BCD	1.3.8.1	butyryl-CoA dehydrogenase
	10	EtfAB		electron transfer flavoprotein A,B
	11	CoAT	2.8.3.-	butyryl-CoA:acetate CoA-transferase
	12	ACT	3.1.2.20	acyl-CoA thioesterase
Energy conservation	13	RnfABCDEG	7.1.1.1	energy-converting NADH: ferredoxin oxidoreductase
UMB00067 (BIN04_bacbin.5)
Predicted function	No.	Enzyme abbreviation	EC number	Enzyme	locus_tag	product	locus_tag	product	locus_tag	product	locus_tag	product	locus_tag	product
Lactate utilization	1	LacR	5.1.2.1	lactate racemase
	2	LacP	2.A.14	lactate permease
	3	LutABC		lactate utilization protein ABC
Acetyl-CoA formation	4	LDH	1.1.1.27	lactate dehydrogenase	BAFNNGAN_00145	L-lactate dehydrogenase	BAFNNGAN_00405	L-lactate dehydrogenase	BAFNNGAN_00565	D-lactate dehydrogenase	BAFNNGAN_01152	L-lactate dehydrogenase	BAFNNGAN_01168	D-lactate dehydrogenase
	5	PFOR	1.2.7.1	pyruvate ferredoxin oxidoreductase	BAFNNGAN_01606	Pyruvate synthase
Reverse β-oxidation	6	ACAT	2.3.1.9, 2.3.1.16	acetyl-CoA acetyltransferase
	7	HAD	1.1.1.157, 1.1.1.35	3-hydroxyacyl-CoA dehydrogenase	BAFNNGAN_00703	3-hydroxybutyryl-CoA dehydrogenase	BAFNNGAN_01036	3-hydroxybutyryl-CoA dehydrogenase	BAFNNGAN_01972	3-hydroxybutyryl-CoA dehydrogenase
	8	ECH	4.2.1.150, 4.2.1.55	enoyl-CoA hydratase
	9	BCD	1.3.8.1	butyryl-CoA dehydrogenase
	10	EtfAB		electron transfer flavoprotein A,B
	11	CoAT	2.8.3.-	butyryl-CoA:acetate CoA-transferase
	12	ACT	3.1.2.20	acyl-CoA thioesterase
Energy conservation	13	RnfABCDEG	7.1.1.1	energy-converting NADH: ferredoxin oxidoreductase
UMB00074 (BIN05_bacbin.11)
Predicted function	No.	Enzyme abbreviation	EC number	Enzyme	locus_tag	product	locus_tag	product	locus_tag	product
Lactate utilization	1	LacR	5.1.2.1	lactate racemase
	2	LacP	2.A.14	lactate permease
	3	LutABC		lactate utilization protein ABC
Acetyl-CoA formation	4	LDH	1.1.1.27	lactate dehydrogenase	PLONBBPN_01205	D-lactate dehydrogenase
	5	PFOR	1.2.7.1	pyruvate ferredoxin oxidoreductase	PLONBBPN_00930	Pyruvate synthase
Reverse β-oxidation	6	ACAT	2.3.1.9, 2.3.1.16	acetyl-CoA acetyltransferase
	7	HAD	1.1.1.157, 1.1.1.35	3-hydroxyacyl-CoA dehydrogenase	PLONBBPN_00050	3-hydroxybutyryl-CoA dehydrogenase	PLONBBPN_00871	3-hydroxybutyryl-CoA dehydrogenase	PLONBBPN_01466	3-hydroxybutyryl-CoA dehydrogenase
	8	ECH	4.2.1.150, 4.2.1.55	enoyl-CoA hydratase
	9	BCD	1.3.8.1	butyryl-CoA dehydrogenase
	10	EtfAB		electron transfer flavoprotein A,B
	11	CoAT	2.8.3.-	butyryl-CoA:acetate CoA-transferase
	12	ACT	3.1.2.20	acyl-CoA thioesterase
Energy conservation	13	RnfABCDEG	7.1.1.1	energy-converting NADH: ferredoxin oxidoreductase
UMB00075 (BIN05_bacbin.12)
Predicted function	No.	Enzyme abbreviation	EC number	Enzyme	locus_tag	product	locus_tag	product	locus_tag	product
Lactate utilization	1	LacR	5.1.2.1	lactate racemase
	2	LacP	2.A.14	lactate permease
	3	LutABC		lactate utilization protein ABC
Acetyl-CoA formation	4	LDH	1.1.1.27	lactate dehydrogenase	DBKCHAPG_00318	L-lactate dehydrogenase	DBKCHAPG_00764	D-lactate dehydrogenase	DBKCHAPG_01114	L-lactate dehydrogenase
	5	PFOR	1.2.7.1	pyruvate ferredoxin oxidoreductase	DBKCHAPG_01077	Pyruvate synthase
Reverse β-oxidation	6	ACAT	2.3.1.9, 2.3.1.16	acetyl-CoA acetyltransferase	DBKCHAPG_00682	Acetyl-CoA acetyltransferase
	7	HAD	1.1.1.157, 1.1.1.35	3-hydroxyacyl-CoA dehydrogenase	DBKCHAPG_00637	putative 3-hydroxybutyryl-CoA dehydrogenase	DBKCHAPG_00681	3-hydroxybutyryl-CoA dehydrogenase
	8	ECH	4.2.1.150, 4.2.1.55	enoyl-CoA hydratase
	9	BCD	1.3.8.1	butyryl-CoA dehydrogenase
	10	EtfAB		electron transfer flavoprotein A,B
	11	CoAT	2.8.3.-	butyryl-CoA:acetate CoA-transferase
	12	ACT	3.1.2.20	acyl-CoA thioesterase
Energy conservation	13	RnfABCDEG	7.1.1.1	energy-converting NADH: ferredoxin oxidoreductase
UMB00086 (BIN05_bacbin.5)
Predicted function	No.	Enzyme abbreviation	EC number	Enzyme	locus_tag	product	locus_tag	product	locus_tag	product	locus_tag	product
Lactate utilization	1	LacR	5.1.2.1	lactate racemase
	2	LacP	2.A.14	lactate permease
	3	LutABC		lactate utilization protein ABC
Acetyl-CoA formation	4	LDH	1.1.1.27	lactate dehydrogenase	HOBEALFL_00103	D-lactate dehydrogenase	HOBEALFL_00502	L-lactate dehydrogenase	HOBEALFL_00641	L-lactate dehydrogenase	HOBEALFL_01014	L-lactate dehydrogenase
	5	PFOR	1.2.7.1	pyruvate ferredoxin oxidoreductase	HOBEALFL_00732	Pyruvate synthase
Reverse β-oxidation	6	ACAT	2.3.1.9, 2.3.1.16	acetyl-CoA acetyltransferase
	7	HAD	1.1.1.157, 1.1.1.35	3-hydroxyacyl-CoA dehydrogenase	HOBEALFL_00704	3-hydroxybutyryl-CoA dehydrogenase	HOBEALFL_01433	3-hydroxybutyryl-CoA dehydrogenase
	8	ECH	4.2.1.150, 4.2.1.55	enoyl-CoA hydratase
	9	BCD	1.3.8.1	butyryl-CoA dehydrogenase
	10	EtfAB		electron transfer flavoprotein A,B
	11	CoAT	2.8.3.-	butyryl-CoA:acetate CoA-transferase
	12	ACT	3.1.2.20	acyl-CoA thioesterase
Energy conservation	13	RnfABCDEG	7.1.1.1	energy-converting NADH: ferredoxin oxidoreductase
UMB00104 (BIN06_bacbin.4)
Predicted function	No.	Enzyme abbreviation	EC number	Enzyme	locus_tag	product	locus_tag	product	locus_tag	product	locus_tag	product	locus_tag	product
Lactate utilization	1	LacR	5.1.2.1	lactate racemase
	2	LacP	2.A.14	lactate permease
	3	LutABC		lactate utilization protein ABC
Acetyl-CoA formation	4	LDH	1.1.1.27	lactate dehydrogenase	PPKKCGEF_00046	D-lactate dehydrogenase	PPKKCGEF_00381	L-lactate dehydrogenase	PPKKCGEF_00866	L-lactate dehydrogenase	PPKKCGEF_00992	L-lactate dehydrogenase	PPKKCGEF_01355	D-lactate dehydrogenase
	5	PFOR	1.2.7.1	pyruvate ferredoxin oxidoreductase	PPKKCGEF_01001	Pyruvate synthase
Reverse β-oxidation	6	ACAT	2.3.1.9, 2.3.1.16	acetyl-CoA acetyltransferase
	7	HAD	1.1.1.157, 1.1.1.35	3-hydroxyacyl-CoA dehydrogenase	PPKKCGEF_01346	3-hydroxybutyryl-CoA dehydrogenase	PPKKCGEF_01774	3-hydroxybutyryl-CoA dehydrogenase
	8	ECH	4.2.1.150, 4.2.1.55	enoyl-CoA hydratase
	9	BCD	1.3.8.1	butyryl-CoA dehydrogenase
	10	EtfAB		electron transfer flavoprotein A,B
	11	CoAT	2.8.3.-	butyryl-CoA:acetate CoA-transferase
	12	ACT	3.1.2.20	acyl-CoA thioesterase
Energy conservation	13	RnfABCDEG	7.1.1.1	energy-converting NADH: ferredoxin oxidoreductase

## Sheet: un. Erysipelotrichaceae
UMB00008 (BIN01_bacbin.16)
Predicted function	No.	Enzyme abbreviation	EC number	Enzyme	locus_tag	product	locus_tag	product
Lactate utilization	1	LacR	5.1.2.1	lactate racemase
	2	LacP	2.A.14	lactate permease
	3	LutABC		lactate utilization protein ABC
Acetyl-CoA formation	4	LDH	1.1.1.27	lactate dehydrogenase	ALIPGPLG_01229	L-lactate dehydrogenase
	5	PFOR	1.2.7.1	pyruvate ferredoxin oxidoreductase
Reverse β-oxidation	6	ACAT	2.3.1.9, 2.3.1.16	acetyl-CoA acetyltransferase
	7	HAD	1.1.1.157, 1.1.1.35	3-hydroxyacyl-CoA dehydrogenase
	8	ECH	4.2.1.150, 4.2.1.55	enoyl-CoA hydratase
	9	BCD	1.3.8.1	butyryl-CoA dehydrogenase
	10	EtfAB		electron transfer flavoprotein A,B
	11	CoAT	2.8.3.-	butyryl-CoA:acetate CoA-transferase
	12	ACT	3.1.2.20	acyl-CoA thioesterase
Energy conservation	13	RnfABCDEG	7.1.1.1	energy-converting NADH: ferredoxin oxidoreductase	ALIPGPLG_00891	Electron transport complex subunit RnfC	ALIPGPLG_01710	Electron transport complex subunit RnfB	ALIPGPLG_01712	Electron transport complex subunit RnfA	ALIPGPLG_01713	Electron transport complex subunit RnfE	ALIPGPLG_01714	Electron transport complex subunit RnfG	ALIPGPLG_01715	Electron transport complex subunit RnfD	ALIPGPLG_01716	Electron transport complex subunit RnfC
UMB00025 (BIN02_bacbin.13)
Predicted function	No.	Enzyme abbreviation	EC number	Enzyme	locus_tag	product	locus_tag	product	locus_tag	product	locus_tag	product	locus_tag	product	locus_tag	product
Lactate utilization	1	LacR	5.1.2.1	lactate racemase
	2	LacP	2.A.14	lactate permease
	3	LutABC		lactate utilization protein ABC
Acetyl-CoA formation	4	LDH	1.1.1.27	lactate dehydrogenase	DGPHONAM_00408	L-lactate dehydrogenase
	5	PFOR	1.2.7.1	pyruvate ferredoxin oxidoreductase	DGPHONAM_01331	Pyruvate synthase
Reverse β-oxidation	6	ACAT	2.3.1.9, 2.3.1.16	acetyl-CoA acetyltransferase
	7	HAD	1.1.1.157, 1.1.1.35	3-hydroxyacyl-CoA dehydrogenase
	8	ECH	4.2.1.150, 4.2.1.55	enoyl-CoA hydratase
	9	BCD	1.3.8.1	butyryl-CoA dehydrogenase
	10	EtfAB		electron transfer flavoprotein A,B
	11	CoAT	2.8.3.-	butyryl-CoA:acetate CoA-transferase
	12	ACT	3.1.2.20	acyl-CoA thioesterase
Energy conservation	13	RnfABCDEG	7.1.1.1	energy-converting NADH: ferredoxin oxidoreductase	DGPHONAM_00093	Electron transport complex subunit RnfC	DGPHONAM_01230	Electron transport complex subunit RnfB	DGPHONAM_01232	Electron transport complex subunit RnfA	DGPHONAM_01233	Electron transport complex subunit RnfE	DGPHONAM_01234	Electron transport complex subunit RnfG	DGPHONAM_01235	Electron transport complex subunit RnfD	DGPHONAM_01236	Electron transport complex subunit RnfC
UMB00059 (BIN04_bacbin.14)
Predicted function	No.	Enzyme abbreviation	EC number	Enzyme	locus_tag	product	locus_tag	product	locus_tag	product	locus_tag	product	locus_tag	product	locus_tag	product
Lactate utilization	1	LacR	5.1.2.1	lactate racemase
	2	LacP	2.A.14	lactate permease
	3	LutABC		lactate utilization protein ABC
Acetyl-CoA formation	4	LDH	1.1.1.27	lactate dehydrogenase	GNBNJPJL_01025	L-lactate dehydrogenase
	5	PFOR	1.2.7.1	pyruvate ferredoxin oxidoreductase	GNBNJPJL_01405	Pyruvate synthase
Reverse β-oxidation	6	ACAT	2.3.1.9, 2.3.1.16	acetyl-CoA acetyltransferase
	7	HAD	1.1.1.157, 1.1.1.35	3-hydroxyacyl-CoA dehydrogenase
	8	ECH	4.2.1.150, 4.2.1.55	enoyl-CoA hydratase
	9	BCD	1.3.8.1	butyryl-CoA dehydrogenase
	10	EtfAB		electron transfer flavoprotein A,B
	11	CoAT	2.8.3.-	butyryl-CoA:acetate CoA-transferase
	12	ACT	3.1.2.20	acyl-CoA thioesterase
Energy conservation	13	RnfABCDEG	7.1.1.1	energy-converting NADH: ferredoxin oxidoreductase	GNBNJPJL_00409	Electron transport complex subunit RnfC	GNBNJPJL_00750	Electron transport complex subunit RnfC	GNBNJPJL_00751	Electron transport complex subunit RnfD	GNBNJPJL_00752	Electron transport complex subunit RnfG	GNBNJPJL_00753	Electron transport complex subunit RnfE	GNBNJPJL_00754	Electron transport complex subunit RnfA	GNBNJPJL_00756	Electron transport complex subunit RnfB
UMB00087 (BIN05_bacbin.6)
Predicted function	No.	Enzyme abbreviation	EC number	Enzyme	locus_tag	product	locus_tag	product	locus_tag	product	locus_tag	product	locus_tag	product	locus_tag	product
Lactate utilization	1	LacR	5.1.2.1	lactate racemase
	2	LacP	2.A.14	lactate permease
	3	LutABC		lactate utilization protein ABC
Acetyl-CoA formation	4	LDH	1.1.1.27	lactate dehydrogenase	CFPLJCGD_00220	L-lactate dehydrogenase
	5	PFOR	1.2.7.1	pyruvate ferredoxin oxidoreductase	CFPLJCGD_01591	Pyruvate synthase
Reverse β-oxidation	6	ACAT	2.3.1.9, 2.3.1.16	acetyl-CoA acetyltransferase
	7	HAD	1.1.1.157, 1.1.1.35	3-hydroxyacyl-CoA dehydrogenase
	8	ECH	4.2.1.150, 4.2.1.55	enoyl-CoA hydratase
	9	BCD	1.3.8.1	butyryl-CoA dehydrogenase
	10	EtfAB		electron transfer flavoprotein A,B
	11	CoAT	2.8.3.-	butyryl-CoA:acetate CoA-transferase
	12	ACT	3.1.2.20	acyl-CoA thioesterase
Energy conservation	13	RnfABCDEG	7.1.1.1	energy-converting NADH: ferredoxin oxidoreductase	CFPLJCGD_00771	Electron transport complex subunit RnfC	CFPLJCGD_00772	Electron transport complex subunit RnfD	CFPLJCGD_00773	Electron transport complex subunit RnfG	CFPLJCGD_00774	Electron transport complex subunit RnfE	CFPLJCGD_00775	Electron transport complex subunit RnfA	CFPLJCGD_00777	Electron transport complex subunit RnfB	CFPLJCGD_00890	Electron transport complex subunit RnfC
UMB00092 (BIN06_bacbin.10)
Predicted function	No.	Enzyme abbreviation	EC number	Enzyme	locus_tag	product	locus_tag	product	locus_tag	product
Lactate utilization	1	LacR	5.1.2.1	lactate racemase
	2	LacP	2.A.14	lactate permease
	3	LutABC		lactate utilization protein ABC
Acetyl-CoA formation	4	LDH	1.1.1.27	lactate dehydrogenase	NIHFINHP_00948	L-lactate dehydrogenase
	5	PFOR	1.2.7.1	pyruvate ferredoxin oxidoreductase
Reverse β-oxidation	6	ACAT	2.3.1.9, 2.3.1.16	acetyl-CoA acetyltransferase
	7	HAD	1.1.1.157, 1.1.1.35	3-hydroxyacyl-CoA dehydrogenase
	8	ECH	4.2.1.150, 4.2.1.55	enoyl-CoA hydratase
	9	BCD	1.3.8.1	butyryl-CoA dehydrogenase
	10	EtfAB		electron transfer flavoprotein A,B
	11	CoAT	2.8.3.-	butyryl-CoA:acetate CoA-transferase
	12	ACT	3.1.2.20	acyl-CoA thioesterase
Energy conservation	13	RnfABCDEG	7.1.1.1	energy-converting NADH: ferredoxin oxidoreductase	NIHFINHP_00314	Electron transport complex subunit RnfC	NIHFINHP_00884	Electron transport complex subunit RnfB	NIHFINHP_00886	Electron transport complex subunit RnfA	NIHFINHP_00887	Electron transport complex subunit RnfE	NIHFINHP_00888	Electron transport complex subunit RnfG	NIHFINHP_00889	Electron transport complex subunit RnfD	NIHFINHP_00890	Electron transport complex subunit RnfC

## Sheet: Solobacterium
UMB00007 (BIN01_bacbin.15)
Predicted function	No.	Enzyme abbreviation	EC number	Enzyme	locus_tag	product	locus_tag	product	locus_tag	product	locus_tag	product	locus_tag	product	locus_tag	product	locus_tag	product
Lactate utilization	1	LacR	5.1.2.1	lactate racemase
	2	LacP	2.A.14	lactate permease
	3	LutABC		lactate utilization protein ABC
Acetyl-CoA formation	4	LDH	1.1.1.27	lactate dehydrogenase	DAAOMKEL_01122	L-lactate dehydrogenase	DAAOMKEL_02074	D-lactate dehydrogenase
	5	PFOR	1.2.7.1	pyruvate ferredoxin oxidoreductase	DAAOMKEL_00447	Pyruvate synthase
Reverse β-oxidation	6	ACAT	2.3.1.9, 2.3.1.16	acetyl-CoA acetyltransferase	DAAOMKEL_01511	Acetyl-CoA acetyltransferase
	7	HAD	1.1.1.157, 1.1.1.35	3-hydroxyacyl-CoA dehydrogenase	DAAOMKEL_01513	3-hydroxybutyryl-CoA dehydrogenase
	8	ECH	4.2.1.150, 4.2.1.55	enoyl-CoA hydratase	DAAOMKEL_01512	Short-chain-enoyl-CoA hydratase
	9	BCD	1.3.8.1	butyryl-CoA dehydrogenase	DAAOMKEL_01514	Acyl-CoA dehydrogenase-short-chain specific
	10	EtfAB		electron transfer flavoprotein A,B	DAAOMKEL_01515	Etf complex subunit A	DAAOMKEL_01516	Etf complex subunit B
	11	CoAT	2.8.3.-	butyryl-CoA:acetate CoA-transferase
	12	ACT	3.1.2.20	acyl-CoA thioesterase
Energy conservation	13	RnfABCDEG	7.1.1.1	energy-converting NADH: ferredoxin oxidoreductase	DAAOMKEL_01257	Electron transport complex subunit RnfC	DAAOMKEL_01258	Electron transport complex subunit RnfD	DAAOMKEL_01259	Electron transport complex subunit RnfG	DAAOMKEL_01260	Electron transport complex subunit RnfE	DAAOMKEL_01261	Electron transport complex subunit RnfA	DAAOMKEL_01263	Electron transport complex subunit RnfB
UMB00011 (BIN01_bacbin.19)
Predicted function	No.	Enzyme abbreviation	EC number	Enzyme	locus_tag	product	locus_tag	product	locus_tag	product	locus_tag	product	locus_tag	product	locus_tag	product	locus_tag	product
Lactate utilization	1	LacR	5.1.2.1	lactate racemase
	2	LacP	2.A.14	lactate permease
	3	LutABC		lactate utilization protein ABC
Acetyl-CoA formation	4	LDH	1.1.1.27	lactate dehydrogenase	PPIJGNMN_01911	L-lactate dehydrogenase	PPIJGNMN_01920	L-lactate dehydrogenase 2
	5	PFOR	1.2.7.1	pyruvate ferredoxin oxidoreductase	PPIJGNMN_00733	Pyruvate synthase
Reverse β-oxidation	6	ACAT	2.3.1.9, 2.3.1.16	acetyl-CoA acetyltransferase	PPIJGNMN_01589	Acetyl-CoA acetyltransferase
	7	HAD	1.1.1.157, 1.1.1.35	3-hydroxyacyl-CoA dehydrogenase	PPIJGNMN_01587	3-hydroxybutyryl-CoA dehydrogenase
	8	ECH	4.2.1.150, 4.2.1.55	enoyl-CoA hydratase	PPIJGNMN_01588	Short-chain-enoyl-CoA hydratase
	9	BCD	1.3.8.1	butyryl-CoA dehydrogenase	PPIJGNMN_01586	Acyl-CoA dehydrogenase-short-chain specific
	10	EtfAB		electron transfer flavoprotein A,B	PPIJGNMN_01584	Etf complex subunit B	PPIJGNMN_01585	Etf complex subunit A
	11	CoAT	2.8.3.-	butyryl-CoA:acetate CoA-transferase
	12	ACT	3.1.2.20	acyl-CoA thioesterase
Energy conservation	13	RnfABCDEG	7.1.1.1	energy-converting NADH: ferredoxin oxidoreductase	PPIJGNMN_01204	Electron transport complex subunit RnfB	PPIJGNMN_01206	Electron transport complex subunit RnfA	PPIJGNMN_01207	Electron transport complex subunit RnfE	PPIJGNMN_01208	Electron transport complex subunit RnfG	PPIJGNMN_01209	Electron transport complex subunit RnfD	PPIJGNMN_01210	Electron transport complex subunit RnfC
UMB00026 (BIN02_bacbin.14)
Predicted function	No.	Enzyme abbreviation	EC number	Enzyme	locus_tag	product	locus_tag	product	locus_tag	product	locus_tag	product	locus_tag	product	locus_tag	product	locus_tag	product
Lactate utilization	1	LacR	5.1.2.1	lactate racemase
	2	LacP	2.A.14	lactate permease
	3	LutABC		lactate utilization protein ABC
Acetyl-CoA formation	4	LDH	1.1.1.27	lactate dehydrogenase	AADDFCGH_01971	L-lactate dehydrogenase	AADDFCGH_01980	L-lactate dehydrogenase 2	AADDFCGH_02291	L-lactate dehydrogenase
	5	PFOR	1.2.7.1	pyruvate ferredoxin oxidoreductase	AADDFCGH_00755	Pyruvate synthase
Reverse β-oxidation	6	ACAT	2.3.1.9, 2.3.1.16	acetyl-CoA acetyltransferase	AADDFCGH_01577	Acetyl-CoA acetyltransferase
	7	HAD	1.1.1.157, 1.1.1.35	3-hydroxyacyl-CoA dehydrogenase	AADDFCGH_01575	3-hydroxybutyryl-CoA dehydrogenase
	8	ECH	4.2.1.150, 4.2.1.55	enoyl-CoA hydratase	AADDFCGH_01574	Acyl-CoA dehydrogenase-short-chain specific
	9	BCD	1.3.8.1	butyryl-CoA dehydrogenase	AADDFCGH_01572	Etf complex subunit B	AADDFCGH_01573	Etf complex subunit A
	10	EtfAB		electron transfer flavoprotein A,B
	11	CoAT	2.8.3.-	butyryl-CoA:acetate CoA-transferase
	12	ACT	3.1.2.20	acyl-CoA thioesterase
Energy conservation	13	RnfABCDEG	7.1.1.1	energy-converting NADH: ferredoxin oxidoreductase	AADDFCGH_00455	Electron transport complex subunit RnfB	AADDFCGH_00457	Electron transport complex subunit RnfA	AADDFCGH_00458	Electron transport complex subunit RnfE	AADDFCGH_00459	Electron transport complex subunit RnfG	AADDFCGH_00460	Electron transport complex subunit RnfD	AADDFCGH_00461	Electron transport complex subunit RnfC
UMB00031 (BIN02_bacbin.4)
Predicted function	No.	Enzyme abbreviation	EC number	Enzyme	locus_tag	product	locus_tag	product	locus_tag	product	locus_tag	product	locus_tag	product	locus_tag	product	locus_tag	product
Lactate utilization	1	LacR	5.1.2.1	lactate racemase
	2	LacP	2.A.14	lactate permease
	3	LutABC		lactate utilization protein ABC
Acetyl-CoA formation	4	LDH	1.1.1.27	lactate dehydrogenase	JFECJBKO_01167	L-lactate dehydrogenase	JFECJBKO_01961	D-lactate dehydrogenase
	5	PFOR	1.2.7.1	pyruvate ferredoxin oxidoreductase	JFECJBKO_00446	Pyruvate synthase
Reverse β-oxidation	6	ACAT	2.3.1.9, 2.3.1.16	acetyl-CoA acetyltransferase	JFECJBKO_01482	Acetyl-CoA acetyltransferase
	7	HAD	1.1.1.157, 1.1.1.35	3-hydroxyacyl-CoA dehydrogenase	JFECJBKO_01484	3-hydroxybutyryl-CoA dehydrogenase
	8	ECH	4.2.1.150, 4.2.1.55	enoyl-CoA hydratase	JFECJBKO_01483	Short-chain-enoyl-CoA hydratase
	9	BCD	1.3.8.1	butyryl-CoA dehydrogenase	JFECJBKO_01485	Acyl-CoA dehydrogenase-short-chain specific
	10	EtfAB		electron transfer flavoprotein A,B	JFECJBKO_01486	Etf complex subunit A	JFECJBKO_01487	Etf complex subunit B
	11	CoAT	2.8.3.-	butyryl-CoA:acetate CoA-transferase
	12	ACT	3.1.2.20	acyl-CoA thioesterase
Energy conservation	13	RnfABCDEG	7.1.1.1	energy-converting NADH: ferredoxin oxidoreductase	JFECJBKO_01293	Electron transport complex subunit RnfC	JFECJBKO_01294	Electron transport complex subunit RnfD	JFECJBKO_01295	Electron transport complex subunit RnfG	JFECJBKO_01296	Electron transport complex subunit RnfE	JFECJBKO_01297	Electron transport complex subunit RnfA	JFECJBKO_01299	Electron transport complex subunit RnfB
UMB00039 (BIN03_bacbin.11)
Predicted function	No.	Enzyme abbreviation	EC number	Enzyme	locus_tag	product	locus_tag	product	locus_tag	product	locus_tag	product	locus_tag	product	locus_tag	product	locus_tag	product
Lactate utilization	1	LacR	5.1.2.1	lactate racemase
	2	LacP	2.A.14	lactate permease
	3	LutABC		lactate utilization protein ABC
Acetyl-CoA formation	4	LDH	1.1.1.27	lactate dehydrogenase	MBKGJNAA_01920	L-lactate dehydrogenase	MBKGJNAA_01944	L-lactate dehydrogenase 2	MBKGJNAA_02283	L-lactate dehydrogenase
	5	PFOR	1.2.7.1	pyruvate ferredoxin oxidoreductase	MBKGJNAA_00717	Pyruvate synthase
Reverse β-oxidation	6	ACAT	2.3.1.9, 2.3.1.16	acetyl-CoA acetyltransferase	MBKGJNAA_01547	Acetyl-CoA acetyltransferase
	7	HAD	1.1.1.157, 1.1.1.35	3-hydroxyacyl-CoA dehydrogenase	MBKGJNAA_01545	3-hydroxybutyryl-CoA dehydrogenase
	8	ECH	4.2.1.150, 4.2.1.55	enoyl-CoA hydratase	MBKGJNAA_01546	Short-chain-enoyl-CoA hydratase
	9	BCD	1.3.8.1	butyryl-CoA dehydrogenase	MBKGJNAA_01544	Acyl-CoA dehydrogenase-short-chain specific
	10	EtfAB		electron transfer flavoprotein A,B	MBKGJNAA_01542	Etf complex subunit B	MBKGJNAA_01543	Etf complex subunit A
	11	CoAT	2.8.3.-	butyryl-CoA:acetate CoA-transferase
	12	ACT	3.1.2.20	acyl-CoA thioesterase
Energy conservation	13	RnfABCDEG	7.1.1.1	energy-converting NADH: ferredoxin oxidoreductase	MBKGJNAA_00456	Electron transport complex subunit RnfB	MBKGJNAA_00458	Electron transport complex subunit RnfA	MBKGJNAA_00459	Electron transport complex subunit RnfE	MBKGJNAA_00460	Electron transport complex subunit RnfG	MBKGJNAA_00461	Electron transport complex subunit RnfD	MBKGJNAA_00462	Electron transport complex subunit RnfC
UMB00042 (BIN03_bacbin.15)
Predicted function	No.	Enzyme abbreviation	EC number	Enzyme	locus_tag	product	locus_tag	product	locus_tag	product	locus_tag	product	locus_tag	product	locus_tag	product	locus_tag	product
Lactate utilization	1	LacR	5.1.2.1	lactate racemase
	2	LacP	2.A.14	lactate permease
	3	LutABC		lactate utilization protein ABC
Acetyl-CoA formation	4	LDH	1.1.1.27	lactate dehydrogenase	FFAHJGFP_01062	L-lactate dehydrogenase	FFAHJGFP_01988	D-lactate dehydrogenase
	5	PFOR	1.2.7.1	pyruvate ferredoxin oxidoreductase	FFAHJGFP_00326	Pyruvate synthase
Reverse β-oxidation	6	ACAT	2.3.1.9, 2.3.1.16	acetyl-CoA acetyltransferase	FFAHJGFP_01468	Acetyl-CoA acetyltransferase
	7	HAD	1.1.1.157, 1.1.1.35	3-hydroxyacyl-CoA dehydrogenase	FFAHJGFP_01466	3-hydroxybutyryl-CoA dehydrogenase
	8	ECH	4.2.1.150, 4.2.1.55	enoyl-CoA hydratase	FFAHJGFP_01467	Short-chain-enoyl-CoA hydratase
	9	BCD	1.3.8.1	butyryl-CoA dehydrogenase	FFAHJGFP_01465	Acyl-CoA dehydrogenase-short-chain specific
	10	EtfAB		electron transfer flavoprotein A,B	FFAHJGFP_01463	Etf complex subunit B	FFAHJGFP_01464	Etf complex subunit A
	11	CoAT	2.8.3.-	butyryl-CoA:acetate CoA-transferase
	12	ACT	3.1.2.20	acyl-CoA thioesterase
Energy conservation	13	RnfABCDEG	7.1.1.1	energy-converting NADH: ferredoxin oxidoreductase	FFAHJGFP_01154	Electron transport complex subunit RnfB	FFAHJGFP_01156	Electron transport complex subunit RnfA	FFAHJGFP_01157	Electron transport complex subunit RnfE	FFAHJGFP_01158	Electron transport complex subunit RnfG	FFAHJGFP_01159	Electron transport complex subunit RnfD	FFAHJGFP_01160	Electron transport complex subunit RnfC
UMB00050 (BIN03_bacbin.6)
Predicted function	No.	Enzyme abbreviation	EC number	Enzyme	locus_tag	product	locus_tag	product	locus_tag	product	locus_tag	product	locus_tag	product	locus_tag	product	locus_tag	product
Lactate utilization	1	LacR	5.1.2.1	lactate racemase
	2	LacP	2.A.14	lactate permease
	3	LutABC		lactate utilization protein ABC
Acetyl-CoA formation	4	LDH	1.1.1.27	lactate dehydrogenase	LFCBFCGD_00256	L-lactate dehydrogenase
	5	PFOR	1.2.7.1	pyruvate ferredoxin oxidoreductase	LFCBFCGD_01315	Pyruvate synthase
Reverse β-oxidation	6	ACAT	2.3.1.9, 2.3.1.16	acetyl-CoA acetyltransferase
	7	HAD	1.1.1.157, 1.1.1.35	3-hydroxyacyl-CoA dehydrogenase
	8	ECH	4.2.1.150, 4.2.1.55	enoyl-CoA hydratase
	9	BCD	1.3.8.1	butyryl-CoA dehydrogenase
	10	EtfAB		electron transfer flavoprotein A,B
	11	CoAT	2.8.3.-	butyryl-CoA:acetate CoA-transferase
	12	ACT	3.1.2.20	acyl-CoA thioesterase
Energy conservation	13	RnfABCDEG	7.1.1.1	energy-converting NADH: ferredoxin oxidoreductase	LFCBFCGD_00305	Electron transport complex subunit RnfC	LFCBFCGD_00875	Electron transport complex subunit RnfB	LFCBFCGD_00877	Electron transport complex subunit RnfA	LFCBFCGD_00878	Electron transport complex subunit RnfE	LFCBFCGD_00879	Electron transport complex subunit RnfG	LFCBFCGD_00880	Electron transport complex subunit RnfD	LFCBFCGD_00881	Electron transport complex subunit RnfC
UMB00064 (BIN04_bacbin.2)
Predicted function	No.	Enzyme abbreviation	EC number	Enzyme	locus_tag	product	locus_tag	product	locus_tag	product	locus_tag	product	locus_tag	product	locus_tag	product	locus_tag	product
Lactate utilization	1	LacR	5.1.2.1	lactate racemase
	2	LacP	2.A.14	lactate permease
	3	LutABC		lactate utilization protein ABC
Acetyl-CoA formation	4	LDH	1.1.1.27	lactate dehydrogenase	MBHGAMFF_01292	L-lactate dehydrogenase	MBHGAMFF_02089	D-lactate dehydrogenase
	5	PFOR	1.2.7.1	pyruvate ferredoxin oxidoreductase	MBHGAMFF_00392	Pyruvate synthase
Reverse β-oxidation	6	ACAT	2.3.1.9, 2.3.1.16	acetyl-CoA acetyltransferase	MBHGAMFF_01639	Acetyl-CoA acetyltransferase
	7	HAD	1.1.1.157, 1.1.1.35	3-hydroxyacyl-CoA dehydrogenase	MBHGAMFF_01637	3-hydroxybutyryl-CoA dehydrogenase
	8	ECH	4.2.1.150, 4.2.1.55	enoyl-CoA hydratase	MBHGAMFF_01638	Short-chain-enoyl-CoA hydratase
	9	BCD	1.3.8.1	butyryl-CoA dehydrogenase	MBHGAMFF_01636	Acyl-CoA dehydrogenase-short-chain specific
	10	EtfAB		electron transfer flavoprotein A,B	MBHGAMFF_01634	Etf complex subunit B	MBHGAMFF_01635	Etf complex subunit A
	11	CoAT	2.8.3.-	butyryl-CoA:acetate CoA-transferase
	12	ACT	3.1.2.20	acyl-CoA thioesterase
Energy conservation	13	RnfABCDEG	7.1.1.1	energy-converting NADH: ferredoxin oxidoreductase	MBHGAMFF_01426	Electron transport complex subunit RnfC	MBHGAMFF_01427	Electron transport complex subunit RnfD	MBHGAMFF_01428	Electron transport complex subunit RnfG	MBHGAMFF_01429	Electron transport complex subunit RnfE	MBHGAMFF_01430	Electron transport complex subunit RnfA	MBHGAMFF_01432	Electron transport complex subunit RnfB
UMB00071 (BIN04_bacbin.9)
Predicted function	No.	Enzyme abbreviation	EC number	Enzyme	locus_tag	product	locus_tag	product	locus_tag	product	locus_tag	product	locus_tag	product	locus_tag	product	locus_tag	product
Lactate utilization	1	LacR	5.1.2.1	lactate racemase
	2	LacP	2.A.14	lactate permease
	3	LutABC		lactate utilization protein ABC
Acetyl-CoA formation	4	LDH	1.1.1.27	lactate dehydrogenase	FDGDCCKN_01636	L-lactate dehydrogenase	FDGDCCKN_01738	L-lactate dehydrogenase 2	FDGDCCKN_02141	L-lactate dehydrogenase
	5	PFOR	1.2.7.1	pyruvate ferredoxin oxidoreductase	FDGDCCKN_00398	Pyruvate synthase
Reverse β-oxidation	6	ACAT	2.3.1.9, 2.3.1.16	acetyl-CoA acetyltransferase	FDGDCCKN_01205	Acetyl-CoA acetyltransferase
	7	HAD	1.1.1.157, 1.1.1.35	3-hydroxyacyl-CoA dehydrogenase	FDGDCCKN_01203	3-hydroxybutyryl-CoA dehydrogenase
	8	ECH	4.2.1.150, 4.2.1.55	enoyl-CoA hydratase	FDGDCCKN_01204	Short-chain-enoyl-CoA hydratase
	9	BCD	1.3.8.1	butyryl-CoA dehydrogenase	FDGDCCKN_01202	Acyl-CoA dehydrogenase-short-chain specific
	10	EtfAB		electron transfer flavoprotein A,B	FDGDCCKN_01200	Etf complex subunit B	FDGDCCKN_01201	Etf complex subunit A
	11	CoAT	2.8.3.-	butyryl-CoA:acetate CoA-transferase
	12	ACT	3.1.2.20	acyl-CoA thioesterase
Energy conservation	13	RnfABCDEG	7.1.1.1	energy-converting NADH: ferredoxin oxidoreductase	FDGDCCKN_00644	Electron transport complex subunit RnfC	FDGDCCKN_00645	Electron transport complex subunit RnfD	FDGDCCKN_00646	Electron transport complex subunit RnfG	FDGDCCKN_00647	Electron transport complex subunit RnfE	FDGDCCKN_00648	Electron transport complex subunit RnfA	FDGDCCKN_00650	Electron transport complex subunit RnfB
UMB00078 (BIN05_bacbin.15)
Predicted function	No.	Enzyme abbreviation	EC number	Enzyme	locus_tag	product	locus_tag	product	locus_tag	product	locus_tag	product	locus_tag	product	locus_tag	product	locus_tag	product
Lactate utilization	1	LacR	5.1.2.1	lactate racemase
	2	LacP	2.A.14	lactate permease
	3	LutABC		lactate utilization protein ABC
Acetyl-CoA formation	4	LDH	1.1.1.27	lactate dehydrogenase	EDCGMAHG_01581	L-lactate dehydrogenase	EDCGMAHG_01719	L-lactate dehydrogenase 2	EDCGMAHG_02140	L-lactate dehydrogenase
	5	PFOR	1.2.7.1	pyruvate ferredoxin oxidoreductase	EDCGMAHG_00470	Pyruvate synthase
Reverse β-oxidation	6	ACAT	2.3.1.9, 2.3.1.16	acetyl-CoA acetyltransferase	EDCGMAHG_01731	Acetyl-CoA acetyltransferase
	7	HAD	1.1.1.157, 1.1.1.35	3-hydroxyacyl-CoA dehydrogenase	EDCGMAHG_01729	3-hydroxybutyryl-CoA dehydrogenase
	8	ECH	4.2.1.150, 4.2.1.55	enoyl-CoA hydratase	EDCGMAHG_01730	Short-chain-enoyl-CoA hydratase
	9	BCD	1.3.8.1	butyryl-CoA dehydrogenase	EDCGMAHG_01728	Acyl-CoA dehydrogenase-short-chain specific
	10	EtfAB		electron transfer flavoprotein A,B	EDCGMAHG_01726	Etf complex subunit B	EDCGMAHG_01727	Etf complex subunit A
	11	CoAT	2.8.3.-	butyryl-CoA:acetate CoA-transferase
	12	ACT	3.1.2.20	acyl-CoA thioesterase
Energy conservation	13	RnfABCDEG	7.1.1.1	energy-converting NADH: ferredoxin oxidoreductase	EDCGMAHG_00729	Electron transport complex subunit RnfC	EDCGMAHG_00730	Electron transport complex subunit RnfD	EDCGMAHG_00731	Electron transport complex subunit RnfG	EDCGMAHG_00732	Electron transport complex subunit RnfE	EDCGMAHG_00733	Electron transport complex subunit RnfA	EDCGMAHG_00735	Electron transport complex subunit RnfB
UMB00082 (BIN05_bacbin.19)
Predicted function	No.	Enzyme abbreviation	EC number	Enzyme	locus_tag	product	locus_tag	product	locus_tag	product	locus_tag	product	locus_tag	product	locus_tag	product	locus_tag	product
Lactate utilization	1	LacR	5.1.2.1	lactate racemase
	2	LacP	2.A.14	lactate permease
	3	LutABC		lactate utilization protein ABC
Acetyl-CoA formation	4	LDH	1.1.1.27	lactate dehydrogenase	HDOBDNBM_01282	L-lactate dehydrogenase	HDOBDNBM_02110	D-lactate dehydrogenase
	5	PFOR	1.2.7.1	pyruvate ferredoxin oxidoreductase	HDOBDNBM_00329	Pyruvate synthase
Reverse β-oxidation	6	ACAT	2.3.1.9, 2.3.1.16	acetyl-CoA acetyltransferase	HDOBDNBM_01623	Acetyl-CoA acetyltransferase
	7	HAD	1.1.1.157, 1.1.1.35	3-hydroxyacyl-CoA dehydrogenase	HDOBDNBM_01621	3-hydroxybutyryl-CoA dehydrogenase
	8	ECH	4.2.1.150, 4.2.1.55	enoyl-CoA hydratase	HDOBDNBM_01622	Short-chain-enoyl-CoA hydratase
	9	BCD	1.3.8.1	butyryl-CoA dehydrogenase	HDOBDNBM_01620	Acyl-CoA dehydrogenase-short-chain specific
	10	EtfAB		electron transfer flavoprotein A,B	HDOBDNBM_01618	Etf complex subunit B	HDOBDNBM_01619	Etf complex subunit A
	11	CoAT	2.8.3.-	butyryl-CoA:acetate CoA-transferase
	12	ACT	3.1.2.20	acyl-CoA thioesterase
Energy conservation	13	RnfABCDEG	7.1.1.1	energy-converting NADH: ferredoxin oxidoreductase	HDOBDNBM_01411	Electron transport complex subunit RnfB	HDOBDNBM_01413	Electron transport complex subunit RnfA	HDOBDNBM_01414	Electron transport complex subunit RnfE	HDOBDNBM_01415	Electron transport complex subunit RnfG	HDOBDNBM_01416	Electron transport complex subunit RnfD	HDOBDNBM_01417	Electron transport complex subunit RnfC
UMB00091 (BIN06_bacbin.1)
Predicted function	No.	Enzyme abbreviation	EC number	Enzyme	locus_tag	product	locus_tag	product	locus_tag	product	locus_tag	product	locus_tag	product	locus_tag	product	locus_tag	product
Lactate utilization	1	LacR	5.1.2.1	lactate racemase
	2	LacP	2.A.14	lactate permease
	3	LutABC		lactate utilization protein ABC
Acetyl-CoA formation	4	LDH	1.1.1.27	lactate dehydrogenase	KPEFEMHM_01247	L-lactate dehydrogenase	KPEFEMHM_02098	D-lactate dehydrogenase
	5	PFOR	1.2.7.1	pyruvate ferredoxin oxidoreductase	KPEFEMHM_00332	Pyruvate synthase
Reverse β-oxidation	6	ACAT	2.3.1.9, 2.3.1.16	acetyl-CoA acetyltransferase	KPEFEMHM_01635	Acetyl-CoA acetyltransferase
	7	HAD	1.1.1.157, 1.1.1.35	3-hydroxyacyl-CoA dehydrogenase	KPEFEMHM_01633	3-hydroxybutyryl-CoA dehydrogenase
	8	ECH	4.2.1.150, 4.2.1.55	enoyl-CoA hydratase	KPEFEMHM_01634	Short-chain-enoyl-CoA hydratase
	9	BCD	1.3.8.1	butyryl-CoA dehydrogenase	KPEFEMHM_01632	Acyl-CoA dehydrogenase-short-chain specific
	10	EtfAB		electron transfer flavoprotein A,B	KPEFEMHM_01630	Etf complex subunit B	KPEFEMHM_01631	Etf complex subunit A
	11	CoAT	2.8.3.-	butyryl-CoA:acetate CoA-transferase
	12	ACT	3.1.2.20	acyl-CoA thioesterase
Energy conservation	13	RnfABCDEG	7.1.1.1	energy-converting NADH: ferredoxin oxidoreductase	KPEFEMHM_01423	Electron transport complex subunit RnfB	KPEFEMHM_01425	Electron transport complex subunit RnfA	KPEFEMHM_01426	Electron transport complex subunit RnfE	KPEFEMHM_01427	Electron transport complex subunit RnfG	KPEFEMHM_01428	Electron transport complex subunit RnfD	KPEFEMHM_01429	Electron transport complex subunit RnfC
UMB00102 (BIN06_bacbin.2)
Predicted function	No.	Enzyme abbreviation	EC number	Enzyme	locus_tag	product	locus_tag	product	locus_tag	product	locus_tag	product	locus_tag	product	locus_tag	product	locus_tag	product
Lactate utilization	1	LacR	5.1.2.1	lactate racemase
	2	LacP	2.A.14	lactate permease
	3	LutABC		lactate utilization protein ABC
Acetyl-CoA formation	4	LDH	1.1.1.27	lactate dehydrogenase	OJAMFGOH_01564	L-lactate dehydrogenase 2	OJAMFGOH_02125	L-lactate dehydrogenase	OJAMFGOH_02291	L-lactate dehydrogenase
	5	PFOR	1.2.7.1	pyruvate ferredoxin oxidoreductase	OJAMFGOH_00351	Pyruvate synthase
Reverse β-oxidation	6	ACAT	2.3.1.9, 2.3.1.16	acetyl-CoA acetyltransferase	OJAMFGOH_01756	Acetyl-CoA acetyltransferase
	7	HAD	1.1.1.157, 1.1.1.35	3-hydroxyacyl-CoA dehydrogenase	OJAMFGOH_01754	3-hydroxybutyryl-CoA dehydrogenase
	8	ECH	4.2.1.150, 4.2.1.55	enoyl-CoA hydratase	OJAMFGOH_01755	Short-chain-enoyl-CoA hydratase
	9	BCD	1.3.8.1	butyryl-CoA dehydrogenase	OJAMFGOH_01753	Acyl-CoA dehydrogenase-short-chain specific
	10	EtfAB		electron transfer flavoprotein A,B	OJAMFGOH_02311	Etf complex subunit B	OJAMFGOH_02312	Etf complex subunit A
	11	CoAT	2.8.3.-	butyryl-CoA:acetate CoA-transferase
	12	ACT	3.1.2.20	acyl-CoA thioesterase
Energy conservation	13	RnfABCDEG	7.1.1.1	energy-converting NADH: ferredoxin oxidoreductase	OJAMFGOH_00571	Electron transport complex subunit RnfB	OJAMFGOH_00573	Electron transport complex subunit RnfA	OJAMFGOH_00574	Electron transport complex subunit RnfE	OJAMFGOH_00575	Electron transport complex subunit RnfG	OJAMFGOH_00576	Electron transport complex subunit RnfD	OJAMFGOH_00577	Electron transport complex subunit RnfC

## Sheet: UBA4285
UMB00063 (BIN04_bacbin.18)
Predicted function	No.	Enzyme abbreviation	EC number	Enzyme	locus_tag	product	locus_tag	product	locus_tag	product	locus_tag	product	locus_tag	product	locus_tag	product	locus_tag	product	locus_tag	product	locus_tag	product	locus_tag	product
Lactate utilization	1	LacR	5.1.2.1	lactate racemase
	2	LacP	2.A.14	lactate permease
	3	LutABC		lactate utilization protein ABC
Acetyl-CoA formation	4	LDH	1.1.1.27	lactate dehydrogenase	POCHMPLE_00158	L-lactate dehydrogenase	POCHMPLE_01135	L-lactate dehydrogenase 2	POCHMPLE_01688	L-lactate dehydrogenase
	5	PFOR	1.2.7.1	pyruvate ferredoxin oxidoreductase	POCHMPLE_00861	Pyruvate synthase
Reverse β-oxidation	6	ACAT	2.3.1.9, 2.3.1.16	acetyl-CoA acetyltransferase
	7	HAD	1.1.1.157, 1.1.1.35	3-hydroxyacyl-CoA dehydrogenase	POCHMPLE_00888	putative 3-hydroxybutyryl-CoA dehydrogenase
	8	ECH	4.2.1.150, 4.2.1.55	enoyl-CoA hydratase
	9	BCD	1.3.8.1	butyryl-CoA dehydrogenase
	10	EtfAB		electron transfer flavoprotein A,B
	11	CoAT	2.8.3.-	butyryl-CoA:acetate CoA-transferase
	12	ACT	3.1.2.20	acyl-CoA thioesterase
Energy conservation	13	RnfABCDEG	7.1.1.1	energy-converting NADH: ferredoxin oxidoreductase	POCHMPLE_00156	Electron transport complex subunit RnfC	POCHMPLE_00217	Electron transport complex subunit RnfC	POCHMPLE_00218	Electron transport complex subunit RnfD	POCHMPLE_00219	Electron transport complex subunit RnfG	POCHMPLE_00220	Electron transport complex subunit RnfE	POCHMPLE_00221	Electron transport complex subunit RnfA	POCHMPLE_00222	Electron transport complex subunit RnfB	POCHMPLE_00660	Electron transport complex subunit RnfB	POCHMPLE_01399	Electron transport complex subunit RnfB	POCHMPLE_01624	Electron transport complex subunit RnfB
UMB00090 (BIN05_bacbin.9)
Predicted function	No.	Enzyme abbreviation	EC number	Enzyme	locus_tag	product	locus_tag	product	locus_tag	product	locus_tag	product	locus_tag	product	locus_tag	product	locus_tag	product	locus_tag	product	locus_tag	product	locus_tag	product
Lactate utilization	1	LacR	5.1.2.1	lactate racemase
	2	LacP	2.A.14	lactate permease
	3	LutABC		lactate utilization protein ABC
Acetyl-CoA formation	4	LDH	1.1.1.27	lactate dehydrogenase	GDCJFFED_00298	L-lactate dehydrogenase	GDCJFFED_01145	L-lactate dehydrogenase 2	GDCJFFED_01747	L-lactate dehydrogenase
	5	PFOR	1.2.7.1	pyruvate ferredoxin oxidoreductase	GDCJFFED_00526	Pyruvate synthase
Reverse β-oxidation	6	ACAT	2.3.1.9, 2.3.1.16	acetyl-CoA acetyltransferase
	7	HAD	1.1.1.157, 1.1.1.35	3-hydroxyacyl-CoA dehydrogenase	GDCJFFED_00553	putative 3-hydroxybutyryl-CoA dehydrogenase
	8	ECH	4.2.1.150, 4.2.1.55	enoyl-CoA hydratase
	9	BCD	1.3.8.1	butyryl-CoA dehydrogenase
	10	EtfAB		electron transfer flavoprotein A,B
	11	CoAT	2.8.3.-	butyryl-CoA:acetate CoA-transferase
	12	ACT	3.1.2.20	acyl-CoA thioesterase
Energy conservation	13	RnfABCDEG	7.1.1.1	energy-converting NADH: ferredoxin oxidoreductase	GDCJFFED_00233	Electron transport complex subunit RnfB	GDCJFFED_00234	Electron transport complex subunit RnfA	GDCJFFED_00235	Electron transport complex subunit RnfE	GDCJFFED_00236	Electron transport complex subunit RnfG	GDCJFFED_00237	Electron transport complex subunit RnfD	GDCJFFED_00238	Electron transport complex subunit RnfC	GDCJFFED_00300	Electron transport complex subunit RnfC	GDCJFFED_00821	Electron transport complex subunit RnfB	GDCJFFED_01291	Electron transport complex subunit RnfB	GDCJFFED_01623	Electron transport complex subunit RnfB
UMB00098 (BIN06_bacbin.16)
Predicted function	No.	Enzyme abbreviation	EC number	Enzyme	locus_tag	product	locus_tag	product	locus_tag	product	locus_tag	product	locus_tag	product	locus_tag	product	locus_tag	product	locus_tag	product	locus_tag	product	locus_tag	product
Lactate utilization	1	LacR	5.1.2.1	lactate racemase
	2	LacP	2.A.14	lactate permease
	3	LutABC		lactate utilization protein ABC
Acetyl-CoA formation	4	LDH	1.1.1.27	lactate dehydrogenase	NBNLDNFD_00298	L-lactate dehydrogenase	NBNLDNFD_01029	L-lactate dehydrogenase 2	NBNLDNFD_01749	L-lactate dehydrogenase
	5	PFOR	1.2.7.1	pyruvate ferredoxin oxidoreductase	NBNLDNFD_00958	Pyruvate synthase
Reverse β-oxidation	6	ACAT	2.3.1.9, 2.3.1.16	acetyl-CoA acetyltransferase
	7	HAD	1.1.1.157, 1.1.1.35	3-hydroxyacyl-CoA dehydrogenase	NBNLDNFD_00931	putative 3-hydroxybutyryl-CoA dehydrogenase
	8	ECH	4.2.1.150, 4.2.1.55	enoyl-CoA hydratase
	9	BCD	1.3.8.1	butyryl-CoA dehydrogenase
	10	EtfAB		electron transfer flavoprotein A,B
	11	CoAT	2.8.3.-	butyryl-CoA:acetate CoA-transferase
	12	ACT	3.1.2.20	acyl-CoA thioesterase
Energy conservation	13	RnfABCDEG	7.1.1.1	energy-converting NADH: ferredoxin oxidoreductase	NBNLDNFD_00233	Electron transport complex subunit RnfB	NBNLDNFD_00234	Electron transport complex subunit RnfA	NBNLDNFD_00235	Electron transport complex subunit RnfE	NBNLDNFD_00236	Electron transport complex subunit RnfG	NBNLDNFD_00237	Electron transport complex subunit RnfD	NBNLDNFD_00238	Electron transport complex subunit RnfC	NBNLDNFD_00300	Electron transport complex subunit RnfC	NBNLDNFD_00586	Electron transport complex subunit RnfB	NBNLDNFD_01293	Electron transport complex subunit RnfB	NBNLDNFD_01625	Electron transport complex subunit RnfB

## Sheet: Eubacterium_H
UMB00012 (BIN01_bacbin.2)
Predicted function	No.	Enzyme abbreviation	EC number	Enzyme	locus_tag	product	locus_tag	product	locus_tag	product	locus_tag	product
Lactate utilization	1	LacR	5.1.2.1	lactate racemase
	2	LacP	2.A.14	lactate permease
	3	LutABC		lactate utilization protein ABC
Acetyl-CoA formation	4	LDH	1.1.1.27	lactate dehydrogenase	MJMOKIEC_00536	D-lactate dehydrogenase
	5	PFOR	1.2.7.1	pyruvate ferredoxin oxidoreductase	MJMOKIEC_01323	Pyruvate synthase
Reverse β-oxidation	6	ACAT	2.3.1.9, 2.3.1.16	acetyl-CoA acetyltransferase	MJMOKIEC_00384	Acetyl-CoA acetyltransferase
	7	HAD	1.1.1.157, 1.1.1.35	3-hydroxyacyl-CoA dehydrogenase	MJMOKIEC_00382	3-hydroxybutyryl-CoA dehydrogenase	MJMOKIEC_02114	putative 3-hydroxybutyryl-CoA dehydrogenase
	8	ECH	4.2.1.150, 4.2.1.55	enoyl-CoA hydratase	MJMOKIEC_00383	Short-chain-enoyl-CoA hydratase
	9	BCD	1.3.8.1	butyryl-CoA dehydrogenase	MJMOKIEC_00381	Acyl-CoA dehydrogenase, short chain specific	MJMOKIEC_01725	Acyl-CoA dehydrogenase
	10	EtfAB		electron transfer flavoprotein A,B	MJMOKIEC_00379-00380	Etf complex AB
	11	CoAT	2.8.3.-	butyryl-CoA:acetate CoA-transferase	MJMOKIEC_00385	coenzyme A transferase
	12	ACT	3.1.2.20	acyl-CoA thioesterase
Energy conservation	13	RnfABCDEG	7.1.1.1	energy-converting NADH: ferredoxin oxidoreductase	MJMOKIEC_00510	Electron transport complex RnfC	MJMOKIEC_01105	Electron transport complex RnfB	MJMOKIEC_01120	Electron transport complex RnfC	MJMOKIEC_01966	Electron transport complex RnfB
UMB00020 (BIN01_bacbin.9)
Predicted function	No.	Enzyme abbreviation	EC number	Enzyme	locus_tag	product	locus_tag	product
Lactate utilization	1	LacR	5.1.2.1	lactate racemase
	2	LacP	2.A.14	lactate permease
	3	LutABC		lactate utilization protein ABC
Acetyl-CoA formation	4	LDH	1.1.1.27	lactate dehydrogenase	HOKDNBDF_00554	D-lactate dehydrogenase
	5	PFOR	1.2.7.1	pyruvate ferredoxin oxidoreductase	HOKDNBDF_00699-00702	Pyruvate synthase subunitCDAB	HOKDNBDF_01370	Pyruvate synthase
Reverse β-oxidation	6	ACAT	2.3.1.9, 2.3.1.16	acetyl-CoA acetyltransferase	HOKDNBDF_02840	Acetyl-CoA acetyltransferase
	7	HAD	1.1.1.157, 1.1.1.35	3-hydroxyacyl-CoA dehydrogenase	HOKDNBDF_02842	3-hydroxybutyryl-CoA dehydrogenase
	8	ECH	4.2.1.150, 4.2.1.55	enoyl-CoA hydratase	HOKDNBDF_02841	Short-chain-enoyl-CoA hydratase
	9	BCD	1.3.8.1	butyryl-CoA dehydrogenase	HOKDNBDF_01471	Acyl-CoA dehydrogenase
	10	EtfAB		electron transfer flavoprotein A,B	HOKDNBDF_02627-02628	putative Etf complex AB
	11	CoAT	2.8.3.-	butyryl-CoA:acetate CoA-transferase	HOKDNBDF_02606	coenzyme A transferase	HOKDNBDF_02839	coenzyme A transferase
	12	ACT	3.1.2.20	acyl-CoA thioesterase	HOKDNBDF_01835	Acyl-coenzyme A thioesterase
Energy conservation	13	RnfABCDEG	7.1.1.1	energy-converting NADH: ferredoxin oxidoreductase	HOKDNBDF_00715-00720	Electron transport complex RnfCDGEAB
UMB00030 (BIN02_bacbin.3)
Predicted function	No.	Enzyme abbreviation	EC number	Enzyme	locus_tag	product	locus_tag	product
Lactate utilization	1	LacR	5.1.2.1	lactate racemase
	2	LacP	2.A.14	lactate permease
	3	LutABC		lactate utilization protein ABC
Acetyl-CoA formation	4	LDH	1.1.1.27	lactate dehydrogenase	NDHGNMDD_00591	D-lactate dehydrogenase
	5	PFOR	1.2.7.1	pyruvate ferredoxin oxidoreductase	NDHGNMDD_00435-00438	Pyruvate synthase subunitBADC	NDHGNMDD_01435	Pyruvate synthase
Reverse β-oxidation	6	ACAT	2.3.1.9, 2.3.1.16	acetyl-CoA acetyltransferase	NDHGNMDD_02783	Acetyl-CoA acetyltransferase
	7	HAD	1.1.1.157, 1.1.1.35	3-hydroxyacyl-CoA dehydrogenase	NDHGNMDD_02785	3-hydroxybutyryl-CoA dehydrogenase
	8	ECH	4.2.1.150, 4.2.1.55	enoyl-CoA hydratase	NDHGNMDD_02784	Short-chain-enoyl-CoA hydratase	NDHGNMDD_02586	(R)-specific enoyl-CoA hydratase
	9	BCD	1.3.8.1	butyryl-CoA dehydrogenase	NDHGNMDD_01602	Acyl-CoA dehydrogenase
	10	EtfAB		electron transfer flavoprotein A,B	NDHGNMDD_02623-02624	Etf complex AB
	11	CoAT	2.8.3.-	butyryl-CoA:acetate CoA-transferase	NDHGNMDD_02782	coenzyme A transferase	NDHGNMDD_02583	coenzyme A transferase
	12	ACT	3.1.2.20	acyl-CoA thioesterase	NDHGNMDD_01803	Acyl-coenzyme A thioesterase
Energy conservation	13	RnfABCDEG	7.1.1.1	energy-converting NADH: ferredoxin oxidoreductase	NDHGNMDD_00418-00423	Electron transport complex RnfBAEGDC
UMB00036 (BIN02_bacbin.9)
Predicted function	No.	Enzyme abbreviation	EC number	Enzyme	locus_tag	product	locus_tag	product	locus_tag	product	locus_tag	product
Lactate utilization	1	LacR	5.1.2.1	lactate racemase
	2	LacP	2.A.14	lactate permease
	3	LutABC		lactate utilization protein ABC
Acetyl-CoA formation	4	LDH	1.1.1.27	lactate dehydrogenase	HPLIMICO_00353	D-lactate dehydrogenase
	5	PFOR	1.2.7.1	pyruvate ferredoxin oxidoreductase	HPLIMICO_01484	Pyruvate synthase
Reverse β-oxidation	6	ACAT	2.3.1.9, 2.3.1.16	acetyl-CoA acetyltransferase	HPLIMICO_00211	Acetyl-CoA acetyltransferase
	7	HAD	1.1.1.157, 1.1.1.35	3-hydroxyacyl-CoA dehydrogenase	HPLIMICO_00209	3-hydroxybutyryl-CoA dehydrogenase	HPLIMICO_01943	putative 3-hydroxybutyryl-CoA dehydrogenase
	8	ECH	4.2.1.150, 4.2.1.55	enoyl-CoA hydratase	HPLIMICO_00210	Short-chain-enoyl-CoA hydratase
	9	BCD	1.3.8.1	butyryl-CoA dehydrogenase	HPLIMICO_00208	Acyl-CoA dehydrogenase, short chain specific	HPLIMICO_01556	Acyl-CoA dehydrogenase
	10	EtfAB		electron transfer flavoprotein A,B	HPLIMICO_00206-00207	Etf complex AB
	11	CoAT	2.8.3.-	butyryl-CoA:acetate CoA-transferase	HPLIMICO_00212	coenzyme A transferase
	12	ACT	3.1.2.20	acyl-CoA thioesterase
Energy conservation	13	RnfABCDEG	7.1.1.1	energy-converting NADH: ferredoxin oxidoreductase	HPLIMICO_00327	Electron transport complex RnfC	HPLIMICO_00863	Electron transport complex RnfC	HPLIMICO_00878	Electron transport complex RnfB	HPLIMICO_01995	Electron transport complex RnfB
UMB00052 (BIN03_bacbin.8)
Predicted function	No.	Enzyme abbreviation	EC number	Enzyme	locus_tag	product	locus_tag	product	locus_tag	product
Lactate utilization	1	LacR	5.1.2.1	lactate racemase
	2	LacP	2.A.14	lactate permease
	3	LutABC		lactate utilization protein ABC
Acetyl-CoA formation	4	LDH	1.1.1.27	lactate dehydrogenase	CIELCGMC_00581	D-lactate dehydrogenase
	5	PFOR	1.2.7.1	pyruvate ferredoxin oxidoreductase	CIELCGMC_00783-00786	Pyruvate synthase subunitBADC	CIELCGMC_01397	Pyruvate synthase
Reverse β-oxidation	6	ACAT	2.3.1.9, 2.3.1.16	acetyl-CoA acetyltransferase	CIELCGMC_02888	Acetyl-CoA acetyltransferase
	7	HAD	1.1.1.157, 1.1.1.35	3-hydroxyacyl-CoA dehydrogenase	CIELCGMC_02886	3-hydroxybutyryl-CoA dehydrogenase
	8	ECH	4.2.1.150, 4.2.1.55	enoyl-CoA hydratase	CIELCGMC_02887	Short-chain-enoyl-CoA hydratase	CIELCGMC_02639	(R)-specific enoyl-CoA hydratase
	9	BCD	1.3.8.1	butyryl-CoA dehydrogenase	CIELCGMC_01662	Acyl-CoA dehydrogenase
	10	EtfAB		electron transfer flavoprotein A,B	CIELCGMC_02699-02700	putative Etf complex AB	CIELCGMC_02589	Etf subunit alpha	CIELCGMC_03207	Etf subunit alpha
	11	CoAT	2.8.3.-	butyryl-CoA:acetate CoA-transferase	CIELCGMC_02889	coenzyme A transferase	CIELCGMC_02636	coenzyme A transferase
	12	ACT	3.1.2.20	acyl-CoA thioesterase	CIELCGMC_01807	Acyl-coenzyme A thioesterase
Energy conservation	13	RnfABCDEG	7.1.1.1	energy-converting NADH: ferredoxin oxidoreductase	CIELCGMC_00766-00771	Electron transport complex RnfBAEGDC
UMB00069 (BIN04_bacbin.7)
Predicted function	No.	Enzyme abbreviation	EC number	Enzyme	locus_tag	product	locus_tag	product
Lactate utilization	1	LacR	5.1.2.1	lactate racemase
	2	LacP	2.A.14	lactate permease
	3	LutABC		lactate utilization protein ABC
Acetyl-CoA formation	4	LDH	1.1.1.27	lactate dehydrogenase	DHCJOCBL_00559	D-lactate dehydrogenase
	5	PFOR	1.2.7.1	pyruvate ferredoxin oxidoreductase	DHCJOCBL_00353-00356	Pyruvate synthase subunitCDAB	DHCJOCBL_01135	Pyruvate synthase
Reverse β-oxidation	6	ACAT	2.3.1.9, 2.3.1.16	acetyl-CoA acetyltransferase	DHCJOCBL_02698	Acetyl-CoA acetyltransferase
	7	HAD	1.1.1.157, 1.1.1.35	3-hydroxyacyl-CoA dehydrogenase	DHCJOCBL_02696	3-hydroxybutyryl-CoA dehydrogenase
	8	ECH	4.2.1.150, 4.2.1.55	enoyl-CoA hydratase	DHCJOCBL_02697	Short-chain-enoyl-CoA hydratase	DHCJOCBL_02427	(R)-specific enoyl-CoA hydratase
	9	BCD	1.3.8.1	butyryl-CoA dehydrogenase	DHCJOCBL_01329	Acyl-CoA dehydrogenase
	10	EtfAB		electron transfer flavoprotein A,B	DHCJOCBL_02474-02475	putative Etf complex AB
	11	CoAT	2.8.3.-	butyryl-CoA:acetate CoA-transferase	DHCJOCBL_02699	coenzyme A transferase	DHCJOCBL_02430	coenzyme A transferase
	12	ACT	3.1.2.20	acyl-CoA thioesterase	DHCJOCBL_01596	Acyl-coenzyme A thioesterase
Energy conservation	13	RnfABCDEG	7.1.1.1	energy-converting NADH: ferredoxin oxidoreductase	DHCJOCBL_00368-00373	Electron transport complex RnfCDGEAB
UMB00070 (BIN04_bacbin.8)
Predicted function	No.	Enzyme abbreviation	EC number	Enzyme	locus_tag	product	locus_tag	product	locus_tag	product	locus_tag	product
Lactate utilization	1	LacR	5.1.2.1	lactate racemase
	2	LacP	2.A.14	lactate permease
	3	LutABC		lactate utilization protein ABC
Acetyl-CoA formation	4	LDH	1.1.1.27	lactate dehydrogenase	GMJBGIKE_00538	D-lactate dehydrogenase
	5	PFOR	1.2.7.1	pyruvate ferredoxin oxidoreductase	GMJBGIKE_01357	Pyruvate synthase
Reverse β-oxidation	6	ACAT	2.3.1.9, 2.3.1.16	acetyl-CoA acetyltransferase	GMJBGIKE_00026	Acetyl-CoA acetyltransferase
	7	HAD	1.1.1.157, 1.1.1.35	3-hydroxyacyl-CoA dehydrogenase	GMJBGIKE_00028	3-hydroxybutyryl-CoA dehydrogenase	GMJBGIKE_01062	putative 3-hydroxybutyryl-CoA dehydrogenase
	8	ECH	4.2.1.150, 4.2.1.55	enoyl-CoA hydratase	GMJBGIKE_00027	Short-chain-enoyl-CoA hydratase
	9	BCD	1.3.8.1	butyryl-CoA dehydrogenase	GMJBGIKE_00029	Acyl-CoA dehydrogenase, short chain specific	GMJBGIKE_01651	Acyl-CoA dehydrogenase
	10	EtfAB		electron transfer flavoprotein A,B	GMJBGIKE_00030-00031	Etf complex AB
	11	CoAT	2.8.3.-	butyryl-CoA:acetate CoA-transferase	GMJBGIKE_00025	coenzyme A transferase
	12	ACT	3.1.2.20	acyl-CoA thioesterase
Energy conservation	13	RnfABCDEG	7.1.1.1	energy-converting NADH: ferredoxin oxidoreductase	GMJBGIKE_00564	putative Electron transport complex RnfC	GMJBGIKE_01105	putative Electron transport complex RnfB	GMJBGIKE_01120	putative Electron transport complex RnfC	GMJBGIKE_01916	putative Electron transport complex RnfB
UMB00072 (BIN05_bacbin.1)
Predicted function	No.	Enzyme abbreviation	EC number	Enzyme	locus_tag	product	locus_tag	product	locus_tag	product	locus_tag	product
Lactate utilization	1	LacR	5.1.2.1	lactate racemase
	2	LacP	2.A.14	lactate permease
	3	LutABC		lactate utilization protein ABC
Acetyl-CoA formation	4	LDH	1.1.1.27	lactate dehydrogenase	PDGIKIBJ_00905	D-lactate dehydrogenase
	5	PFOR	1.2.7.1	pyruvate ferredoxin oxidoreductase	PDGIKIBJ_01344	Pyruvate synthase
Reverse β-oxidation	6	ACAT	2.3.1.9, 2.3.1.16	acetyl-CoA acetyltransferase	PDGIKIBJ_00026	Acetyl-CoA acetyltransferase
	7	HAD	1.1.1.157, 1.1.1.35	3-hydroxyacyl-CoA dehydrogenase	PDGIKIBJ_00028	3-hydroxybutyryl-CoA dehydrogenase	PDGIKIBJ_02146	putative 3-hydroxybutyryl-CoA dehydrogenase
	8	ECH	4.2.1.150, 4.2.1.55	enoyl-CoA hydratase	PDGIKIBJ_00027	Short-chain-enoyl-CoA hydratase
	9	BCD	1.3.8.1	butyryl-CoA dehydrogenase	PDGIKIBJ_00029	Acyl-CoA dehydrogenase, short chain specific	PDGIKIBJ_01640	Acyl-CoA dehydrogenase
	10	EtfAB		electron transfer flavoprotein A,B	PDGIKIBJ_00030-00031	Etf complex AB
	11	CoAT	2.8.3.-	butyryl-CoA:acetate CoA-transferase	PDGIKIBJ_00025	coenzyme A transferase
	12	ACT	3.1.2.20	acyl-CoA thioesterase
Energy conservation	13	RnfABCDEG	7.1.1.1	energy-converting NADH: ferredoxin oxidoreductase	PDGIKIBJ_00879	Electron transport complex RnfC	PDGIKIBJ_01090	Electron transport complex RnfB	PDGIKIBJ_01105	Electron transport complex RnfC	PDGIKIBJ_01861	Electron transport complex RnfB
UMB00076 (BIN05_bacbin.13)
Predicted function	No.	Enzyme abbreviation	EC number	Enzyme	locus_tag	product	locus_tag	product	locus_tag	product
Lactate utilization	1	LacR	5.1.2.1	lactate racemase
	2	LacP	2.A.14	lactate permease
	3	LutABC		lactate utilization protein ABC
Acetyl-CoA formation	4	LDH	1.1.1.27	lactate dehydrogenase	MPGOFLBL_00579	D-lactate dehydrogenase
	5	PFOR	1.2.7.1	pyruvate ferredoxin oxidoreductase	MPGOFLBL_00701-00704	Pyruvate synthase subunitCDAB	MPGOFLBL_02230	Pyruvate synthase
Reverse β-oxidation	6	ACAT	2.3.1.9, 2.3.1.16	acetyl-CoA acetyltransferase	MPGOFLBL_02919	Acetyl-CoA acetyltransferase
	7	HAD	1.1.1.157, 1.1.1.35	3-hydroxyacyl-CoA dehydrogenase	MPGOFLBL_02917	3-hydroxybutyryl-CoA dehydrogenase
	8	ECH	4.2.1.150, 4.2.1.55	enoyl-CoA hydratase	MPGOFLBL_02918	Short-chain-enoyl-CoA hydratase	MPGOFLBL_02574	(R)-specific enoyl-CoA hydratase
	9	BCD	1.3.8.1	butyryl-CoA dehydrogenase	MPGOFLBL_01463	Acyl-CoA dehydrogenase
	10	EtfAB		electron transfer flavoprotein A,B	MPGOFLBL_02663-02664	putative Etf complex AB	MPGOFLBL_02546	Etf subunit alpha	MPGOFLBL_03134	Etf subunit alpha
	11	CoAT	2.8.3.-	butyryl-CoA:acetate CoA-transferase	MPGOFLBL_02920	coenzyme A transferase	MPGOFLBL_02577	coenzyme A transferase
	12	ACT	3.1.2.20	acyl-CoA thioesterase	MPGOFLBL_01584	Acyl-coenzyme A thioesterase
Energy conservation	13	RnfABCDEG	7.1.1.1	energy-converting NADH: ferredoxin oxidoreductase	MPGOFLBL_00716-00721	Electron transport complex RnfCDGEAB
UMB00093 (BIN06_bacbin.11)
Predicted function	No.	Enzyme abbreviation	EC number	Enzyme	locus_tag	product	locus_tag	product
Lactate utilization	1	LacR	5.1.2.1	lactate racemase
	2	LacP	2.A.14	lactate permease
	3	LutABC		lactate utilization protein ABC
Acetyl-CoA formation	4	LDH	1.1.1.27	lactate dehydrogenase	GAHIPCHO_00538	D-lactate dehydrogenase
	5	PFOR	1.2.7.1	pyruvate ferredoxin oxidoreductase	GAHIPCHO_00765-00768	Pyruvate synthase subunitBADC	GAHIPCHO_02263	Pyruvate synthase
Reverse β-oxidation	6	ACAT	2.3.1.9, 2.3.1.16	acetyl-CoA acetyltransferase	GAHIPCHO_02726	Acetyl-CoA acetyltransferase
	7	HAD	1.1.1.157, 1.1.1.35	3-hydroxyacyl-CoA dehydrogenase	GAHIPCHO_02728	3-hydroxybutyryl-CoA dehydrogenase
	8	ECH	4.2.1.150, 4.2.1.55	enoyl-CoA hydratase	GAHIPCHO_02727	Short-chain-enoyl-CoA hydratase	GAHIPCHO_02520	(R)-specific enoyl-CoA hydratase
	9	BCD	1.3.8.1	butyryl-CoA dehydrogenase	GAHIPCHO_01391	Acyl-CoA dehydrogenase
	10	EtfAB		electron transfer flavoprotein A,B	GAHIPCHO_02944-02945	Etf complex AB
	11	CoAT	2.8.3.-	butyryl-CoA:acetate CoA-transferase	GAHIPCHO_02725	coenzyme A transferase	GAHIPCHO_02523	coenzyme A transferase
	12	ACT	3.1.2.20	acyl-CoA thioesterase	GAHIPCHO_01682	Acyl-coenzyme A thioesterase
Energy conservation	13	RnfABCDEG	7.1.1.1	energy-converting NADH: ferredoxin oxidoreductase	GAHIPCHO_00748-00753	Electron transport complex RnfBAEGDC
UMB00096 (BIN06_bacbin.14)
Predicted function	No.	Enzyme abbreviation	EC number	Enzyme	locus_tag	product	locus_tag	product	locus_tag	product	locus_tag	product
Lactate utilization	1	LacR	5.1.2.1	lactate racemase
	2	LacP	2.A.14	lactate permease
	3	LutABC		lactate utilization protein ABC
Acetyl-CoA formation	4	LDH	1.1.1.27	lactate dehydrogenase	LCLEHFND_00527	D-lactate dehydrogenase
	5	PFOR	1.2.7.1	pyruvate ferredoxin oxidoreductase	LCLEHFND_01309	Pyruvate synthase
Reverse β-oxidation	6	ACAT	2.3.1.9, 2.3.1.16	acetyl-CoA acetyltransferase	LCLEHFND_00231	Acetyl-CoA acetyltransferase
	7	HAD	1.1.1.157, 1.1.1.35	3-hydroxyacyl-CoA dehydrogenase	LCLEHFND_00229	3-hydroxybutyryl-CoA dehydrogenase	LCLEHFND_02009	putative 3-hydroxybutyryl-CoA dehydrogenase
	8	ECH	4.2.1.150, 4.2.1.55	enoyl-CoA hydratase	LCLEHFND_02887	Short-chain-enoyl-CoA hydratase	LCLEHFND_02639	(R)-specific enoyl-CoA hydratase
	9	BCD	1.3.8.1	butyryl-CoA dehydrogenase	LCLEHFND_00228	Acyl-CoA dehydrogenase, short-chain specific	LCLEHFND_01498	Acyl-CoA dehydrogenase
	10	EtfAB		electron transfer flavoprotein A,B	LCLEHFND_00226-00227	Etf complex AB
	11	CoAT	2.8.3.-	butyryl-CoA:acetate CoA-transferase	LCLEHFND_00232	coenzyme A transferase
	12	ACT	3.1.2.20	acyl-CoA thioesterase
Energy conservation	13	RnfABCDEG	7.1.1.1	energy-converting NADH: ferredoxin oxidoreductase	LCLEHFND_01100	putative Electron transport complex RnfB	LCLEHFND_00501	putative Electron transport complex RnfC	LCLEHFND_01115	putative Electron transport complex RnfC	LCLEHFND_01776	putative Electron transport complex RnfB

## Sheet: UBA1033
UMB00014 (BIN01_bacbin.3)
Predicted function	No.	Enzyme abbreviation	EC number	Enzyme	locus_tag	product	locus_tag	product
Lactate utilization	1	LacR	5.1.2.1	lactate racemase
	2	LacP	2.A.14	lactate permease
	3	LutABC		lactate utilization protein ABC
Acetyl-CoA formation	4	LDH	1.1.1.27	lactate dehydrogenase	PKKLOCOD_02136	L-lactate dehydrogenase
	5	PFOR	1.2.7.1	pyruvate ferredoxin oxidoreductase	PKKLOCOD_01054	Pyruvate synthase	PKKLOCOD_01394	Pyruvate synthase
Reverse β-oxidation	6	ACAT	2.3.1.9, 2.3.1.16	acetyl-CoA acetyltransferase	PKKLOCOD_00431	Acetyl-CoA acetyltransferase
	7	HAD	1.1.1.157, 1.1.1.35	3-hydroxyacyl-CoA dehydrogenase	PKKLOCOD_00433	3-hydroxybutyryl-CoA dehydrogenase
	8	ECH	4.2.1.150, 4.2.1.55	enoyl-CoA hydratase	PKKLOCOD_00432	Short-chain-enoyl-CoA hydratase
	9	BCD	1.3.8.1	butyryl-CoA dehydrogenase	PKKLOCOD_00434	Acyl-CoA dehydrogenase, short-chain specific
	10	EtfAB		electron transfer flavoprotein A,B	PKKLOCOD_00435-00436	Etf complex AB
	11	CoAT	2.8.3.-	butyryl-CoA:acetate CoA-transferase
	12	ACT	3.1.2.20	acyl-CoA thioesterase	PKKLOCOD_00660	Acyl-CoA thioesterase 1
Energy conservation	13	RnfABCDEG	7.1.1.1	energy-converting NADH: ferredoxin oxidoreductase	PKKLOCOD_01938-01943	Electron transport complex RnfCDGEAB
UMB00028 (BIN02_bacbin.16)
Predicted function	No.	Enzyme abbreviation	EC number	Enzyme	locus_tag	product	locus_tag	product
Lactate utilization	1	LacR	5.1.2.1	lactate racemase
	2	LacP	2.A.14	lactate permease
	3	LutABC		lactate utilization protein ABC
Acetyl-CoA formation	4	LDH	1.1.1.27	lactate dehydrogenase	IDBMHECO_02042	L-lactate dehydrogenase
	5	PFOR	1.2.7.1	pyruvate ferredoxin oxidoreductase	IDBMHECO_00645	Pyruvate synthase	IDBMHECO_01412	Pyruvate synthase
Reverse β-oxidation	6	ACAT	2.3.1.9, 2.3.1.16	acetyl-CoA acetyltransferase	IDBMHECO_00632	Acetyl-CoA acetyltransferase
	7	HAD	1.1.1.157, 1.1.1.35	3-hydroxyacyl-CoA dehydrogenase	IDBMHECO_00630	3-hydroxybutyryl-CoA dehydrogenase
	8	ECH	4.2.1.150, 4.2.1.55	enoyl-CoA hydratase	IDBMHECO_00631	Short-chain-enoyl-CoA hydratase
	9	BCD	1.3.8.1	butyryl-CoA dehydrogenase	IDBMHECO_00629	Acyl-CoA dehydrogenase, short-chain specific	IDBMHECO_02372	Acyl-CoA dehydrogenase
	10	EtfAB		electron transfer flavoprotein A,B	IDBMHECO_00627-00628	Etf complex AB	IDBMHECO_02370-02371	Etf complex AB
	11	CoAT	2.8.3.-	butyryl-CoA:acetate CoA-transferase
	12	ACT	3.1.2.20	acyl-CoA thioesterase	IDBMHECO_00805	Acyl-CoA thioesterase 1
Energy conservation	13	RnfABCDEG	7.1.1.1	energy-converting NADH: ferredoxin oxidoreductase	IDBMHECO_01970-01975	Electron transport complex RnfBAEGDC
UMB00038 (BIN03_bacbin.10)
Predicted function	No.	Enzyme abbreviation	EC number	Enzyme	locus_tag	product	locus_tag	product
Lactate utilization	1	LacR	5.1.2.1	lactate racemase
	2	LacP	2.A.14	lactate permease
	3	LutABC		lactate utilization protein ABC
Acetyl-CoA formation	4	LDH	1.1.1.27	lactate dehydrogenase	FOIDIKKL_02058	L-lactate dehydrogenase
	5	PFOR	1.2.7.1	pyruvate ferredoxin oxidoreductase	FOIDIKKL_00645	Pyruvate synthase	FOIDIKKL_01475	Pyruvate synthase
Reverse β-oxidation	6	ACAT	2.3.1.9, 2.3.1.16	acetyl-CoA acetyltransferase	FOIDIKKL_00632	Acetyl-CoA acetyltransferase
	7	HAD	1.1.1.157, 1.1.1.35	3-hydroxyacyl-CoA dehydrogenase	FIODIKKL_00630	3-hydroxybutyryl-CoA dehydrogenase
	8	ECH	4.2.1.150, 4.2.1.55	enoyl-CoA hydratase	FIODIKKL_00631	Short-chain-enoyl-CoA hydratase
	9	BCD	1.3.8.1	butyryl-CoA dehydrogenase	FIODIKKL_00629	Acyl-CoA dehydrogenase, short-chain specific
	10	EtfAB		electron transfer flavoprotein A,B	FIODIKKL_00627-00628	Etf complex AB
	11	CoAT	2.8.3.-	butyryl-CoA:acetate CoA-transferase
	12	ACT	3.1.2.20	acyl-CoA thioesterase	FIODIKKL_00896	Acyl-CoA thioesterase 1
Energy conservation	13	RnfABCDEG	7.1.1.1	energy-converting NADH: ferredoxin oxidoreductase	FIODIKKL_01988-01993	Electron transport complex RnfBAEGDC
UMB00060 (BIN04_bacbin.15)
Predicted function	No.	Enzyme abbreviation	EC number	Enzyme	locus_tag	product	locus_tag	product
Lactate utilization	1	LacR	5.1.2.1	lactate racemase
	2	LacP	2.A.14	lactate permease
	3	LutABC		lactate utilization protein ABC
Acetyl-CoA formation	4	LDH	1.1.1.27	lactate dehydrogenase	CIMMGEHH_02264	L-lactate dehydrogenase
	5	PFOR	1.2.7.1	pyruvate ferredoxin oxidoreductase	CIMMGEHH_00420	Pyruvate synthase	CIMMGEHH_01348	Pyruvate synthase
Reverse β-oxidation	6	ACAT	2.3.1.9, 2.3.1.16	acetyl-CoA acetyltransferase	CIMMGEHH_00206	Acetyl-CoA acetyltransferase
	7	HAD	1.1.1.157, 1.1.1.35	3-hydroxyacyl-CoA dehydrogenase	CIMMGEHH_00208	3-hydroxybutyryl-CoA dehydrogenase
	8	ECH	4.2.1.150, 4.2.1.55	enoyl-CoA hydratase	CIMMGEHH_00207	Short-chain-enoyl-CoA hydratase
	9	BCD	1.3.8.1	butyryl-CoA dehydrogenase	CIMMGEHH_00209	Acyl-CoA dehydrogenase, short-chain specific	CIMMGEHH_02807	Acyl-CoA dehydrogenase
	10	EtfAB		electron transfer flavoprotein A,B	CIMMGEHH_00210-00211	Etf complex AB	CIMMGEHH_02808-02809	Etf complex AB
	11	CoAT	2.8.3.-	butyryl-CoA:acetate CoA-transferase
	12	ACT	3.1.2.20	acyl-CoA thioesterase	CIMMGEHH_00671	Acyl-CoA thioesterase 1
Energy conservation	13	RnfABCDEG	7.1.1.1	energy-converting NADH: ferredoxin oxidoreductase	CIMMGEHH_02115-02120	Electron transport complex RnfBAEGDC
UMB00066 (BIN04_bacbin.4)
Predicted function	No.	Enzyme abbreviation	EC number	Enzyme	locus_tag	product	locus_tag	product	locus_tag	product	locus_tag	product
Lactate utilization	1	LacR	5.1.2.1	lactate racemase
	2	LacP	2.A.14	lactate permease
	3	LutABC		lactate utilization protein ABC
Acetyl-CoA formation	4	LDH	1.1.1.27	lactate dehydrogenase	HKLBDKFA_00830	L-lactate dehydrogenase	HKLBDKFA_01221	L-lactate dehydrogenase	HKLBDKFA_01225	L-lactate dehydrogenase	HKLBDKFA_01623	L-lactate dehydrogenase
	5	PFOR	1.2.7.1	pyruvate ferredoxin oxidoreductase	HKLBDKFA_00308	Pyruvate synthase	HKLBDKFA_00784	Pyruvate synthase
Reverse β-oxidation	6	ACAT	2.3.1.9, 2.3.1.16	acetyl-CoA acetyltransferase	HKLBDKFA_00066	Acetyl-CoA acetyltransferase
	7	HAD	1.1.1.157, 1.1.1.35	3-hydroxyacyl-CoA dehydrogenase	HKLBDKFA_00064	3-hydroxybutyryl-CoA dehydrogenase
	8	ECH	4.2.1.150, 4.2.1.55	enoyl-CoA hydratase	HKLBDKFA_00065	Short-chain-enoyl-CoA hydratase
	9	BCD	1.3.8.1	butyryl-CoA dehydrogenase	HKLBDKFA_00063	Acyl-CoA dehydrogenase, short-chain specific
	10	EtfAB		electron transfer flavoprotein A,B	HKLBDKFA_00061-00062	Etf complex AB
	11	CoAT	2.8.3.-	butyryl-CoA:acetate CoA-transferase
	12	ACT	3.1.2.20	acyl-CoA thioesterase	HKLBDKFA_01530	putative Acyl-CoA thioesterase
Energy conservation	13	RnfABCDEG	7.1.1.1	energy-converting NADH: ferredoxin oxidoreductase
UMB00073 (BIN05_bacbin.10)
Predicted function	No.	Enzyme abbreviation	EC number	Enzyme	locus_tag	product	locus_tag	product
Lactate utilization	1	LacR	5.1.2.1	lactate racemase
	2	LacP	2.A.14	lactate permease
	3	LutABC		lactate utilization protein ABC
Acetyl-CoA formation	4	LDH	1.1.1.27	lactate dehydrogenase	EOGEKGNE_00070	L-lactate dehydrogenase	EOGEKGNE_00074	L-lactate dehydrogenase	EOGEKGNE_00491	L-lactate dehydrogenase 2	EOGEKGNE_01318	L-lactate dehydrogenase 1
	5	PFOR	1.2.7.1	pyruvate ferredoxin oxidoreductase	EOGEKGNE_00587	Pyruvate synthase	EOGEKGNE_01011	Pyruvate synthase
Reverse β-oxidation	6	ACAT	2.3.1.9, 2.3.1.16	acetyl-CoA acetyltransferase	EOGEKGNE_00201	Acetyl-CoA acetyltransferase
	7	HAD	1.1.1.157, 1.1.1.35	3-hydroxyacyl-CoA dehydrogenase	EOGEKGNE_00199	3-hydroxybutyryl-CoA dehydrogenase
	8	ECH	4.2.1.150, 4.2.1.55	enoyl-CoA hydratase	EOGEKGNE_00200	Short-chain-enoyl-CoA hydratase
	9	BCD	1.3.8.1	butyryl-CoA dehydrogenase	EOGEKGNE_00198	Acyl-CoA dehydrogenase, short-chain specific
	10	EtfAB		electron transfer flavoprotein A,B	EOGEKGNE_00196-00197	Etf complex AB
	11	CoAT	2.8.3.-	butyryl-CoA:acetate CoA-transferase
	12	ACT	3.1.2.20	acyl-CoA thioesterase	EOGEKGNE_01381	putative Acyl-CoA thioesterase
Energy conservation	13	RnfABCDEG	7.1.1.1	energy-converting NADH: ferredoxin oxidoreductase	EOGEKGNE_00890-00895	Electron transport complex RnfCDGEAB
UMB00085 (BIN05_bacbin.4)
Predicted function	No.	Enzyme abbreviation	EC number	Enzyme	locus_tag	product	locus_tag	product
Lactate utilization	1	LacR	5.1.2.1	lactate racemase
	2	LacP	2.A.14	lactate permease
	3	LutABC		lactate utilization protein ABC
Acetyl-CoA formation	4	LDH	1.1.1.27	lactate dehydrogenase	ACCJIHCI_02341	L-lactate dehydrogenase
	5	PFOR	1.2.7.1	pyruvate ferredoxin oxidoreductase	ACCJIHCI_00367	Pyruvate synthase	ACCJIHCI_00581	Pyruvate synthase
Reverse β-oxidation	6	ACAT	2.3.1.9, 2.3.1.16	acetyl-CoA acetyltransferase	ACCJIHCI_00008	Acetyl-CoA acetyltransferase
	7	HAD	1.1.1.157, 1.1.1.35	3-hydroxyacyl-CoA dehydrogenase	ACCJIHCI_00010	3-hydroxybutyryl-CoA dehydrogenase
	8	ECH	4.2.1.150, 4.2.1.55	enoyl-CoA hydratase	ACCJIHCI_00009	Short-chain-enoyl-CoA hydratase
	9	BCD	1.3.8.1	butyryl-CoA dehydrogenase	ACCJIHCI_00011	Acyl-CoA dehydrogenase, short-chain specific
	10	EtfAB		electron transfer flavoprotein A,B	ACCJIHCI_00012-00013	Etf complex AB
	11	CoAT	2.8.3.-	butyryl-CoA:acetate CoA-transferase
	12	ACT	3.1.2.20	acyl-CoA thioesterase	ACCJIHCI_00833	Acyl-CoA thioesterase 1
Energy conservation	13	RnfABCDEG	7.1.1.1	energy-converting NADH: ferredoxin oxidoreductase	ACCJIHCI_02167-02172	Electron transport complex RnfBAEGDC
UMB00097 (BIN06_bacbin.15)
Predicted function	No.	Enzyme abbreviation	EC number	Enzyme	locus_tag	product	locus_tag	product	locus_tag	product	locus_tag	product
Lactate utilization	1	LacR	5.1.2.1	lactate racemase
	2	LacP	2.A.14	lactate permease
	3	LutABC		lactate utilization protein ABC
Acetyl-CoA formation	4	LDH	1.1.1.27	lactate dehydrogenase	OEKGDLAJ_00096	L-lactate dehydrogenase	OEKGDLAJ_00195	L-lactate dehydrogenase	OEKGDLAJ_00199	L-lactate dehydrogenase	OEKGDLAJ_01747	L-lactate dehydrogenase
	5	PFOR	1.2.7.1	pyruvate ferredoxin oxidoreductase	OEKGDLAJ_00555	Pyruvate synthase	OEKGDLAJ_00785	Pyruvate synthase
Reverse β-oxidation	6	ACAT	2.3.1.9, 2.3.1.16	acetyl-CoA acetyltransferase	OEKGDLAJ_00510	Acetyl-CoA acetyltransferase
	7	HAD	1.1.1.157, 1.1.1.35	3-hydroxyacyl-CoA dehydrogenase	OEKGDLAJ_00508	3-hydroxybutyryl-CoA dehydrogenase
	8	ECH	4.2.1.150, 4.2.1.55	enoyl-CoA hydratase	OEKGDLAJ_00509	Short-chain-enoyl-CoA hydratase
	9	BCD	1.3.8.1	butyryl-CoA dehydrogenase	OEKGDLAJ_00507	Acyl-CoA dehydrogenase, short-chain specific	OEKGDLAJ_01451	Acyl-CoA dehydrogenase
	10	EtfAB		electron transfer flavoprotein A,B	OEKGDLAJ_00505-00506	Etf complex AB	OEKGDLAJ_01452-01453	Etf complex AB
	11	CoAT	2.8.3.-	butyryl-CoA:acetate CoA-transferase
	12	ACT	3.1.2.20	acyl-CoA thioesterase	OEKGDLAJ_01659	putative Acyl-CoA thioesterase
Energy conservation	13	RnfABCDEG	7.1.1.1	energy-converting NADH: ferredoxin oxidoreductase	OEKGDLAJ_00850-00855	Electron transport complex RnfCDGEAB
UMB00107 (BIN06_bacbin.8)
Predicted function	No.	Enzyme abbreviation	EC number	Enzyme	locus_tag	product	locus_tag	product
Lactate utilization	1	LacR	5.1.2.1	lactate racemase
	2	LacP	2.A.14	lactate permease
	3	LutABC		lactate utilization protein ABC
Acetyl-CoA formation	4	LDH	1.1.1.27	lactate dehydrogenase	CBGFMIFB_02125	L-lactate dehydrogenase
	5	PFOR	1.2.7.1	pyruvate ferredoxin oxidoreductase	CBGFMIFB_00446	Pyruvate synthase	CBGFMIFB_00736	Pyruvate synthase
Reverse β-oxidation	6	ACAT	2.3.1.9, 2.3.1.16	acetyl-CoA acetyltransferase	CBGFMIFB_00211	Acetyl-CoA acetyltransferase
	7	HAD	1.1.1.157, 1.1.1.35	3-hydroxyacyl-CoA dehydrogenase	CBGFMIFB_00213	3-hydroxybutyryl-CoA dehydrogenase
	8	ECH	4.2.1.150, 4.2.1.55	enoyl-CoA hydratase	CBGFMIFB_00212	Short-chain-enoyl-CoA hydratase
	9	BCD	1.3.8.1	butyryl-CoA dehydrogenase	CBGFMIFB_00214	Acyl-CoA dehydrogenase, short-chain specific
	10	EtfAB		electron transfer flavoprotein A,B	CBGFMIFB_00215-00216	Etf complex AB
	11	CoAT	2.8.3.-	butyryl-CoA:acetate CoA-transferase
	12	ACT	3.1.2.20	acyl-CoA thioesterase	CBGFMIFB_01003	Acyl-CoA thioesterase 1
Energy conservation	13	RnfABCDEG	7.1.1.1	energy-converting NADH: ferredoxin oxidoreductase	CBGFMIFB_02058-02063	Electron transport complex RnfBAEGDC

## Sheet: UBA4871
UMB00016 (BIN01_bacbin.5)
Predicted function	No.	Enzyme abbreviation	EC number	Enzyme	locus_tag	product	locus_tag	product	locus_tag	product	locus_tag	product
Lactate utilization	1	LacR	5.1.2.1	lactate racemase	BKLGAKND_02046	Lactate racemase
	2	LacP	2.A.14	lactate permease	BKLGAKND_02047	L-lactate permease	BKLGAKND_02048	L-lactate permease
	3	LutABC		lactate utilization protein ABC
Acetyl-CoA formation	4	LDH	1.1.1.27	lactate dehydrogenase	BKLGAKND_01297	L-lactate dehydrogenase	BKLGAKND_02121	L-lactate dehydrogenase 2
	5	PFOR	1.2.7.1	pyruvate ferredoxin oxidoreductase	BKLGAKND_01783	Pyruvate synthase
Reverse β-oxidation	6	ACAT	2.3.1.9, 2.3.1.16	acetyl-CoA acetyltransferase	BKLGAKND_01029	Acetyl-CoA acetyltransferase
	7	HAD	1.1.1.157, 1.1.1.35	3-hydroxyacyl-CoA dehydrogenase	BKLGAKND_01027	3-hydroxybutyryl-CoA dehydrogenase
	8	ECH	4.2.1.150, 4.2.1.55	enoyl-CoA hydratase	BKLGAKND_01028	Short-chain-enoyl-CoA hydratase
	9	BCD	1.3.8.1	butyryl-CoA dehydrogenase	BKLGAKND_01026	Acyl-CoA dehydrogenase, short-chain specific	BKLGAKND_00504	Acyl-CoA dehydrogenase, short-chain specific	BKLGAKND_02390	Acyl-CoA dehydrogenase, short-chain specific
	10	EtfAB		electron transfer flavoprotein A,B	BKLGAKND_00502-00503	Etf complex AB	BKLGAKND_01024-01025	Etf complex AB	BKLGAKND_02043-02044	Etf complex AB	BKLGAKND_02391-02392	Etf complex AB
	11	CoAT	2.8.3.-	butyryl-CoA:acetate CoA-transferase	BKLGAKND_01023	coenzyme A transferase
	12	ACT	3.1.2.20	acyl-CoA thioesterase
Energy conservation	13	RnfABCDEG	7.1.1.1	energy-converting NADH: ferredoxin oxidoreductase	BKLGAKND_01260-01265	Electron transport complex RnfBAEGDC
UMB00034 (BIN02_bacbin.7)
Predicted function	No.	Enzyme abbreviation	EC number	Enzyme	locus_tag	product	locus_tag	product	locus_tag	product
Lactate utilization	1	LacR	5.1.2.1	lactate racemase	HGCEFDNN_02029	Lactate racemase
	2	LacP	2.A.14	lactate permease	HGCEFDNN_02030	L-lactate permease	HGCEFDNN_02031	L-lactate permease
	3	LutABC		lactate utilization protein ABC
Acetyl-CoA formation	4	LDH	1.1.1.27	lactate dehydrogenase	HGCEFDNN_00841	L-lactate dehydrogenase	HGCEFDNN_02104	L-lactate dehydrogenase 2
	5	PFOR	1.2.7.1	pyruvate ferredoxin oxidoreductase	HGCEFDNN_01772	Pyruvate synthase
Reverse β-oxidation	6	ACAT	2.3.1.9, 2.3.1.16	acetyl-CoA acetyltransferase	HGCEFDNN_00453	Acetyl-CoA acetyltransferase
	7	HAD	1.1.1.157, 1.1.1.35	3-hydroxyacyl-CoA dehydrogenase	HGCEFDNN_00451	3-hydroxybutyryl-CoA dehydrogenase
	8	ECH	4.2.1.150, 4.2.1.55	enoyl-CoA hydratase	HGCEFDNN_01452	Short-chain-enoyl-CoA hydratase
	9	BCD	1.3.8.1	butyryl-CoA dehydrogenase	HGCEFDNN_00450	Acyl-CoA dehydrogenase, short-chain specific	HGCEFDNN_00983	Acyl-CoA dehydrogenase, short-chain specific
	10	EtfAB		electron transfer flavoprotein A,B	HGCEFDNN_00448-00449	Etf complex AB	HGCEFDNN_00984-00985	Etf complex AB	HGCEFDNN_02026-02027	Etf complex AB
	11	CoAT	2.8.3.-	butyryl-CoA:acetate CoA-transferase	HGCEFDNN_00447	coenzyme A transferase
	12	ACT	3.1.2.20	acyl-CoA thioesterase
Energy conservation	13	RnfABCDEG	7.1.1.1	energy-converting NADH: ferredoxin oxidoreductase	HGCEFDNN_00804-00809	Electron transport complex RnfBAEGDC
UMB00053 (BIN03_bacbin.9)
Predicted function	No.	Enzyme abbreviation	EC number	Enzyme	locus_tag	product	locus_tag	product	locus_tag	product	locus_tag	product
Lactate utilization	1	LacR	5.1.2.1	lactate racemase	KOFJMCFH_02407	Lactate racemase
	2	LacP	2.A.14	lactate permease	KOFJMCFH_02408	L-lactate permease	KOFJMCFH_02409	L-lactate permease
	3	LutABC		lactate utilization protein ABC
Acetyl-CoA formation	4	LDH	1.1.1.27	lactate dehydrogenase	KOFJMCFH_00755	L-lactate dehydrogenase	KOFJMCFH_02088	L-lactate dehydrogenase 2
	5	PFOR	1.2.7.1	pyruvate ferredoxin oxidoreductase	KOFJMCFH_01785	Pyruvate synthase
Reverse β-oxidation	6	ACAT	2.3.1.9, 2.3.1.16	acetyl-CoA acetyltransferase	KOFJMCFH_00463	Acetyl-CoA acetyltransferase
	7	HAD	1.1.1.157, 1.1.1.35	3-hydroxyacyl-CoA dehydrogenase	KOFJMCFH_00461	3-hydroxybutyryl-CoA dehydrogenase
	8	ECH	4.2.1.150, 4.2.1.55	enoyl-CoA hydratase	KOFJMCFH_00462	Short-chain-enoyl-CoA hydratase
	9	BCD	1.3.8.1	butyryl-CoA dehydrogenase	KOFJMCFH_00460	Acyl-CoA dehydrogenase, short-chain specific	KOFJMCFH_01087	Acyl-CoA dehydrogenase, short-chain specific	KOFJMCFH_02565	Acyl-CoA dehydrogenase
	10	EtfAB		electron transfer flavoprotein A,B	KOFJMCFH_00458-00459	Etf complex AB	KOFJMCFH_01085-01086	Etf complex AB	KOFJMCFH_02044-02045	Etf complex AB	KOFJMCFH_02566-02567	Etf complex AB
	11	CoAT	2.8.3.-	butyryl-CoA:acetate CoA-transferase	KOFJMCFH_00457	coenzyme A transferase
	12	ACT	3.1.2.20	acyl-CoA thioesterase
Energy conservation	13	RnfABCDEG	7.1.1.1	energy-converting NADH: ferredoxin oxidoreductase	KOFJMCFH_00787-00792	Electron transport complex RnfCDGEAB
UMB00061 (BIN04_bacbin.16)
Predicted function	No.	Enzyme abbreviation	EC number	Enzyme	locus_tag	product	locus_tag	product	locus_tag	product
Lactate utilization	1	LacR	5.1.2.1	lactate racemase	EDDMOLJP_02064	Lactate racemase
	2	LacP	2.A.14	lactate permease	EDDMOLJP_02065	L-lactate permease
	3	LutABC		lactate utilization protein ABC
Acetyl-CoA formation	4	LDH	1.1.1.27	lactate dehydrogenase	EDDMOLJP_01182	L-lactate dehydrogenase	EDDMOLJP_02138	L-lactate dehydrogenase 2
	5	PFOR	1.2.7.1	pyruvate ferredoxin oxidoreductase	EDDMOLJP_01879	Pyruvate synthase
Reverse β-oxidation	6	ACAT	2.3.1.9, 2.3.1.16	acetyl-CoA acetyltransferase	EDDMOLJP_00567	Acetyl-CoA acetyltransferase
	7	HAD	1.1.1.157, 1.1.1.35	3-hydroxyacyl-CoA dehydrogenase	EDDMOLJP_00569	3-hydroxybutyryl-CoA dehydrogenase
	8	ECH	4.2.1.150, 4.2.1.55	enoyl-CoA hydratase	EDDMOLJP_00568	Short-chain-enoyl-CoA hydratase
	9	BCD	1.3.8.1	butyryl-CoA dehydrogenase	EDDMOLJP_00570	Acyl-CoA dehydrogenase, short-chain specific	EDDMOLJP_00831	Acyl-CoA dehydrogenase, short-chain specific
	10	EtfAB		electron transfer flavoprotein A,B	EDDMOLJP_00571-00572	Etf complex AB	EDDMOLJP_00829-00830	Etf complex AB	EDDMOLJP_02061-02062	Etf complex AB
	11	CoAT	2.8.3.-	butyryl-CoA:acetate CoA-transferase	EDDMOLJP_00573	coenzyme A transferase
	12	ACT	3.1.2.20	acyl-CoA thioesterase
Energy conservation	13	RnfABCDEG	7.1.1.1	energy-converting NADH: ferredoxin oxidoreductase	EDDMOLJP_01145-01150	Electron transport complex RnfBAEGDC
UMB00084 (BIN05_bacbin.3)
Predicted function	No.	Enzyme abbreviation	EC number	Enzyme	locus_tag	product	locus_tag	product	locus_tag	product	locus_tag	product
Lactate utilization	1	LacR	5.1.2.1	lactate racemase	HCCAJPLI_01972	Lactate racemase
	2	LacP	2.A.14	lactate permease	HCCAJPLI_01973	L-lactate permease
	3	LutABC		lactate utilization protein ABC
Acetyl-CoA formation	4	LDH	1.1.1.27	lactate dehydrogenase	HCCAJPLI_00755	L-lactate dehydrogenase	HCCAJPLI_02046	L-lactate dehydrogenase 2
	5	PFOR	1.2.7.1	pyruvate ferredoxin oxidoreductase	HCCAJPLI_01701	Pyruvate synthase
Reverse β-oxidation	6	ACAT	2.3.1.9, 2.3.1.16	acetyl-CoA acetyltransferase	HCCAJPLI_00547	Acetyl-CoA acetyltransferase
	7	HAD	1.1.1.157, 1.1.1.35	3-hydroxyacyl-CoA dehydrogenase	HCCAJPLI_00549	3-hydroxybutyryl-CoA dehydrogenase
	8	ECH	4.2.1.150, 4.2.1.55	enoyl-CoA hydratase	HCCAJPLI_00548	Short-chain-enoyl-CoA hydratase
	9	BCD	1.3.8.1	butyryl-CoA dehydrogenase	HCCAJPLI_00550	Acyl-CoA dehydrogenase, short-chain specific	HCCAJPLI_01062	Acyl-CoA dehydrogenase, short-chain specific	HCCAJPLI_02300	Acyl-CoA dehydrogenase
	10	EtfAB		electron transfer flavoprotein A,B	HCCAJPLI_00551-00552	Etf complex AB	HCCAJPLI_01060-01061	Etf complex AB	HCCAJPLI_01969-01970	Etf complex AB	HCCAJPLI_02298-02299	Etf complex AB
	11	CoAT	2.8.3.-	butyryl-CoA:acetate CoA-transferase	HCCAJPLI_00553	coenzyme A transferase
	12	ACT	3.1.2.20	acyl-CoA thioesterase
Energy conservation	13	RnfABCDEG	7.1.1.1	energy-converting NADH: ferredoxin oxidoreductase	HCCAJPLI_00792-00797	Electron transport complex RnfBAEGDC
UMB00106 (BIN06_bacbin.7)
Predicted function	No.	Enzyme abbreviation	EC number	Enzyme	locus_tag	product	locus_tag	product	locus_tag	product	locus_tag	product
Lactate utilization	1	LacR	5.1.2.1	lactate racemase	MEOBELGI_02076	Lactate racemase
	2	LacP	2.A.14	lactate permease	MEOBELGI_02077	L-lactate permease
	3	LutABC		lactate utilization protein ABC
Acetyl-CoA formation	4	LDH	1.1.1.27	lactate dehydrogenase	MEOBELGI_01479	L-lactate dehydrogenase	MEOBELGI_02150	L-lactate dehydrogenase 2
	5	PFOR	1.2.7.1	pyruvate ferredoxin oxidoreductase	MEOBELGI_01920	Pyruvate synthase
Reverse β-oxidation	6	ACAT	2.3.1.9, 2.3.1.16	acetyl-CoA acetyltransferase	MEOBELGI_00449	Acetyl-CoA acetyltransferase
	7	HAD	1.1.1.157, 1.1.1.35	3-hydroxyacyl-CoA dehydrogenase	MEOBELGI_00447	3-hydroxybutyryl-CoA dehydrogenase
	8	ECH	4.2.1.150, 4.2.1.55	enoyl-CoA hydratase	MEOBELGI_00448	Short-chain-enoyl-CoA hydratase
	9	BCD	1.3.8.1	butyryl-CoA dehydrogenase	MEOBELGI_00446	Acyl-CoA dehydrogenase, short-chain specific	MEOBELGI_00813	Acyl-CoA dehydrogenase, short-chain specific	MEOBELGI_02335	Acyl-CoA dehydrogenase
	10	EtfAB		electron transfer flavoprotein A,B	MEOBELGI_00444-00445	Etf complex AB	MEOBELGI_00811-00812	Etf complex AB	MEOBELGI_02073-02074	Etf complex AB	MEOBELGI_02333-02334	Etf complex AB
	11	CoAT	2.8.3.-	butyryl-CoA:acetate CoA-transferase	MEOBELGI_00443	coenzyme A transferase
	12	ACT	3.1.2.20	acyl-CoA thioesterase
Energy conservation	13	RnfABCDEG	7.1.1.1	energy-converting NADH: ferredoxin oxidoreductase	MEOBELGI_01442-01447	Electron transport complex RnfBAEGDC

## Sheet: Clostridium_B
UMB00054 (BIN04_bacbin.1)
Predicted function	No.	Enzyme abbreviation	EC number	Enzyme	locus_tag	product	locus_tag	product	locus_tag	product
Lactate utilization	1	LacR	5.1.2.1	lactate racemase
	2	LacP	2.A.14	lactate permease
	3	LutABC		lactate utilization protein ABC
Acetyl-CoA formation	4	LDH	1.1.1.27	lactate dehydrogenase	CEFAGKMI_01247	L-lactate dehydrogenase
	5	PFOR	1.2.7.1	pyruvate ferredoxin oxidoreductase	CEFAGKMI_00444	Pyruvate synthase	CEFAGKMI_01532	Pyruvate synthase
Reverse β-oxidation	6	ACAT	2.3.1.9, 2.3.1.16	acetyl-CoA acetyltransferase	CEFAGKMI_02184	Acetyl-CoA acetyltransferase
	7	HAD	1.1.1.157, 1.1.1.35	3-hydroxyacyl-CoA dehydrogenase	CEFAGKMI_01468	putative 3-hydroxybutyryl-CoA dehydrogenase	CEFAGKMI_01469	putative 3-hydroxybutyryl-CoA dehydrogenase
	8	ECH	4.2.1.150, 4.2.1.55	enoyl-CoA hydratase	CEFAGKMI_00967	Short-chain-enoyl-CoA hydratase	CEFAGKMI_01841	Short-chain-enoyl-CoA hydratase	CEFAGKMI_02441	(R)-specific enoyl-CoA hydratase
	9	BCD	1.3.8.1	butyryl-CoA dehydrogenase	CEFAGKMI_00966	Acyl-CoA dehydrogenase, short-chain specific	CEFAGKMI_01463	Acyl-CoA dehydrogenase, short-chain specific	CEFAGKMI_02795	Acyl-CoA dehydrogenase
	10	EtfAB		electron transfer flavoprotein A,B	CEFAGKMI_00258-00259	Etf complex AB	CEFAGKMI_00964-00965	Etf complex AB	CEFAGKMI_01442-01443	Etf complex AB
	11	CoAT	2.8.3.-	butyryl-CoA:acetate CoA-transferase	CEFAGKMI_00915	coenzyme A transferase	CEFAGKMI_01746	coenzyme A transferase	CEFAGKMI_02766	coenzyme A transferase
	12	ACT	3.1.2.20	acyl-CoA thioesterase	CEFAGKMI_02282	putative Acyl-CoA thioesterase
Energy conservation	13	RnfABCDEG	7.1.1.1	energy-converting NADH: ferredoxin oxidoreductase	CEFAGKMI_01030-01035	putative Electron transport complex RnfEGDCBA
UMB00080 (BIN05_bacbin.17)
Predicted function	No.	Enzyme abbreviation	EC number	Enzyme	locus_tag	product	locus_tag	product	locus_tag	product
Lactate utilization	1	LacR	5.1.2.1	lactate racemase
	2	LacP	2.A.14	lactate permease
	3	LutABC		lactate utilization protein ABC
Acetyl-CoA formation	4	LDH	1.1.1.27	lactate dehydrogenase	EICJDPFA_02742	L-lactate dehydrogenase
	5	PFOR	1.2.7.1	pyruvate ferredoxin oxidoreductase	EICJDPFA_00997	Pyruvate synthase	EICJDPFA_02696	Pyruvate synthase
Reverse β-oxidation	6	ACAT	2.3.1.9, 2.3.1.16	acetyl-CoA acetyltransferase	EICJDPFA_02671	Acetyl-CoA acetyltransferase
	7	HAD	1.1.1.157, 1.1.1.35	3-hydroxyacyl-CoA dehydrogenase	EICJDPFA_00086	3-hydroxybutyryl-CoA dehydrogenase	EICJDPFA_02201	3-hydroxybutyryl-CoA dehydrogenase	EICJDPFA_02202	3-hydroxybutyryl-CoA dehydrogenase
	8	ECH	4.2.1.150, 4.2.1.55	enoyl-CoA hydratase	EICJDPFA_00082	Short-chain-enoyl-CoA hydratase	EICJDPFA_00933	Short-chain-enoyl-CoA hydratase	EICJDPFA_00356	(R)-specific enoyl-CoA hydratase
	9	BCD	1.3.8.1	butyryl-CoA dehydrogenase	EICJDPFA_00083	Acyl-CoA dehydrogenase, short-chain specific	EICJDPFA_00931	Acyl-CoA dehydrogenase, short-chain specific	EICJDPFA_02206	Acyl-CoA dehydrogenase
	10	EtfAB		electron transfer flavoprotein A,B	EICJDPFA_00084-00085	Etf complex AB	EICJDPFA_02292-02293	Etf complex AB
	11	CoAT	2.8.3.-	butyryl-CoA:acetate CoA-transferase	EICJDPFA_00361	coenzyme A transferase	EICJDPFA_00634	coenzyme A transferase	EICJDPFA_02428	coenzyme A transferase
	12	ACT	3.1.2.20	acyl-CoA thioesterase	EICJDPFA_01711	putative Acyl-CoA thioesterase
Energy conservation	13	RnfABCDEG	7.1.1.1	energy-converting NADH: ferredoxin oxidoreductase	EICJDPFA_02250-02255	Electron transport complex RnfBAEGDC
UMB00099 (BIN06_bacbin.17)
Predicted function	No.	Enzyme abbreviation	EC number	Enzyme	locus_tag	product	locus_tag	product	locus_tag	product
Lactate utilization	1	LacR	5.1.2.1	lactate racemase
	2	LacP	2.A.14	lactate permease
	3	LutABC		lactate utilization protein ABC
Acetyl-CoA formation	4	LDH	1.1.1.27	lactate dehydrogenase	MLALLAHL_01421	L-lactate dehydrogenase
	5	PFOR	1.2.7.1	pyruvate ferredoxin oxidoreductase	MLALLAHL_00648	Pyruvate synthase	MLALLAHL_01079	Pyruvate synthase
Reverse β-oxidation	6	ACAT	2.3.1.9, 2.3.1.16	acetyl-CoA acetyltransferase	MLALLAHL_01525	Acetyl-CoA acetyltransferase
	7	HAD	1.1.1.157, 1.1.1.35	3-hydroxyacyl-CoA dehydrogenase	MLALLAHL_00447	3-hydroxybutyryl-CoA dehydrogenase	MLALLAHL_01217	putative 3-hydroxybutyryl-CoA dehydrogenase	MLALLAHL_01218	putative 3-hydroxybutyryl-CoA dehydrogenase
	8	ECH	4.2.1.150, 4.2.1.55	enoyl-CoA hydratase	MLALLAHL_00443	Short-chain-enoyl-CoA hydratase	MLALLAHL_01646	Short-chain-enoyl-CoA hydratase	MLALLAHL_01334	(R)-specific enoyl-CoA hydratase
	9	BCD	1.3.8.1	butyryl-CoA dehydrogenase	MLALLAHL_00444	Acyl-CoA dehydrogenase, short-chain specific	MLALLAHL_01213	Acyl-CoA dehydrogenase, short-chain specific	MLALLAHL_02073	Acyl-CoA dehydrogenase
	10	EtfAB		electron transfer flavoprotein A,B	MLALLAHL_00445-00446	Etf complex AB	MLALLAHL_00201-00202	Etf complex AB	MLALLAHL_01736-01737	Etf complex AB
	11	CoAT	2.8.3.-	butyryl-CoA:acetate CoA-transferase	MLALLAHL_00901	coenzyme A transferase	MLALLAHL_01329	coenzyme A transferase	MLALLAHL_01747	coenzyme A transferase
	12	ACT	3.1.2.20	acyl-CoA thioesterase	MLALLAHL_02042	putative Acyl-CoA thioesterase
Energy conservation	13	RnfABCDEG	7.1.1.1	energy-converting NADH: ferredoxin oxidoreductase	MLALLAHL_00335-00340	Electron transport complex RnfBAEGDC

## Sheet: Lactobacillus
UMB00015 (BIN01_bacbin.4)
Predicted function	No.	Enzyme abbreviation	EC number	Enzyme	locus_tag	product	locus_tag	product
Lactate utilization	1	LacR	5.1.2.1	lactate racemase
	2	LacP	2.A.14	lactate permease
	3	LutABC		lactate utilization protein ABC
Acetyl-CoA formation	4	LDH	1.1.1.27	lactate dehydrogenase	HPNGNOAM_00208	D-lactate dehydrogenase	HPNGNOAM_00508	L-lactate dehydrogenase
	5	PFOR	1.2.7.1	pyruvate ferredoxin oxidoreductase
Reverse β-oxidation	6	ACAT	2.3.1.9, 2.3.1.16	acetyl-CoA acetyltransferase	HPNGNOAM_00319	Acetyl-CoA acetyltransferase
	7	HAD	1.1.1.157, 1.1.1.35	3-hydroxyacyl-CoA dehydrogenase
	8	ECH	4.2.1.150, 4.2.1.55	enoyl-CoA hydratase
	9	BCD	1.3.8.1	butyryl-CoA dehydrogenase
	10	EtfAB		electron transfer flavoprotein A,B
	11	CoAT	2.8.3.-	butyryl-CoA:acetate CoA-transferase
	12	ACT	3.1.2.20	acyl-CoA thioesterase
Energy conservation	13	RnfABCDEG	7.1.1.1	energy-converting NADH: ferredoxin oxidoreductase
UMB00017 (BIN01_bacbin.6)
Predicted function	No.	Enzyme abbreviation	EC number	Enzyme	locus_tag	product	locus_tag	product	locus_tag	product	locus_tag	product	locus_tag	product	locus_tag	product
Lactate utilization	1	LacR	5.1.2.1	lactate racemase
	2	LacP	2.A.14	lactate permease
	3	LutABC		lactate utilization protein ABC
Acetyl-CoA formation	4	LDH	1.1.1.27	lactate dehydrogenase	LCLJNIBN_00051	L-lactate dehydrogenase	LCLJNIBN_00582	L-lactate dehydrogenase	LCLJNIBN_00616	D-lactate dehydrogenase	LCLJNIBN_00642	L-lactate dehydrogenase	LCLJNIBN_01010	D-lactate dehydrogenase	LCLJNIBN_01011	D-lactate dehydrogenase
	5	PFOR	1.2.7.1	pyruvate ferredoxin oxidoreductase
Reverse β-oxidation	6	ACAT	2.3.1.9, 2.3.1.16	acetyl-CoA acetyltransferase	LCLJNIBN_01846	Acetyl-CoA acetyltransferase
	7	HAD	1.1.1.157, 1.1.1.35	3-hydroxyacyl-CoA dehydrogenase
	8	ECH	4.2.1.150, 4.2.1.55	enoyl-CoA hydratase
	9	BCD	1.3.8.1	butyryl-CoA dehydrogenase
	10	EtfAB		electron transfer flavoprotein A,B
	11	CoAT	2.8.3.-	butyryl-CoA:acetate CoA-transferase
	12	ACT	3.1.2.20	acyl-CoA thioesterase
Energy conservation	13	RnfABCDEG	7.1.1.1	energy-converting NADH: ferredoxin oxidoreductase
UMB00024 (BIN02_bacbin.12)
Predicted function	No.	Enzyme abbreviation	EC number	Enzyme	locus_tag	product	locus_tag	product	locus_tag	product	locus_tag	product	locus_tag	product	locus_tag	product
Lactate utilization	1	LacR	5.1.2.1	lactate racemase
	2	LacP	2.A.14	lactate permease
	3	LutABC		lactate utilization protein ABC
Acetyl-CoA formation	4	LDH	1.1.1.27	lactate dehydrogenase	ECLOGIDO_00368	L-lactate dehydrogenase	ECLOGIDO_00624	D-lactate dehydrogenase	ECLOGIDO_00650	L-lactate dehydrogenase	ECLOGIDO_00922	D-lactate dehydrogenase	ECLOGIDO_00923	D-lactate dehydrogenase	ECLOGIDO_01844	L-lactate dehydrogenase
	5	PFOR	1.2.7.1	pyruvate ferredoxin oxidoreductase
Reverse β-oxidation	6	ACAT	2.3.1.9, 2.3.1.16	acetyl-CoA acetyltransferase	ECLOGIDO_00945	Acetyl-CoA acetyltransferase
	7	HAD	1.1.1.157, 1.1.1.35	3-hydroxyacyl-CoA dehydrogenase
	8	ECH	4.2.1.150, 4.2.1.55	enoyl-CoA hydratase
	9	BCD	1.3.8.1	butyryl-CoA dehydrogenase
	10	EtfAB		electron transfer flavoprotein A,B
	11	CoAT	2.8.3.-	butyryl-CoA:acetate CoA-transferase
	12	ACT	3.1.2.20	acyl-CoA thioesterase
Energy conservation	13	RnfABCDEG	7.1.1.1	energy-converting NADH: ferredoxin oxidoreductase
UMB00040 (BIN03_bacbin.12)
Predicted function	No.	Enzyme abbreviation	EC number	Enzyme	locus_tag	product	locus_tag	product	locus_tag	product	locus_tag	product	locus_tag	product	locus_tag	product
Lactate utilization	1	LacR	5.1.2.1	lactate racemase
	2	LacP	2.A.14	lactate permease
	3	LutABC		lactate utilization protein ABC
Acetyl-CoA formation	4	LDH	1.1.1.27	lactate dehydrogenase	IFDACKNF_00051	L-lactate dehydrogenase	IFDACKNF_00514	L-lactate dehydrogenase	IFDACKNF_00540	D-lactate dehydrogenase	IFDACKNF_00954	D-lactate dehydrogenase	IFDACKNF_00955	D-lactate dehydrogenase	IFDACKNF_01372	L-lactate dehydrogenase
	5	PFOR	1.2.7.1	pyruvate ferredoxin oxidoreductase
Reverse β-oxidation	6	ACAT	2.3.1.9, 2.3.1.16	acetyl-CoA acetyltransferase	IFDACKNF_01846	Acetyl-CoA acetyltransferase
	7	HAD	1.1.1.157, 1.1.1.35	3-hydroxyacyl-CoA dehydrogenase
	8	ECH	4.2.1.150, 4.2.1.55	enoyl-CoA hydratase
	9	BCD	1.3.8.1	butyryl-CoA dehydrogenase
	10	EtfAB		electron transfer flavoprotein A,B
	11	CoAT	2.8.3.-	butyryl-CoA:acetate CoA-transferase
	12	ACT	3.1.2.20	acyl-CoA thioesterase
Energy conservation	13	RnfABCDEG	7.1.1.1	energy-converting NADH: ferredoxin oxidoreductase
UMB00041 (BIN03_bacbin.14)
Predicted function	No.	Enzyme abbreviation	EC number	Enzyme	locus_tag	product	locus_tag	product	locus_tag	product
Lactate utilization	1	LacR	5.1.2.1	lactate racemase
	2	LacP	2.A.14	lactate permease
	3	LutABC		lactate utilization protein ABC
Acetyl-CoA formation	4	LDH	1.1.1.27	lactate dehydrogenase	BBMBBCGL_00602	L-lactate dehydrogenase	BBMBBCGL_00823	L-lactate dehydrogenase	BBMBBCGL_00838	D-lactate dehydrogenase
	5	PFOR	1.2.7.1	pyruvate ferredoxin oxidoreductase
Reverse β-oxidation	6	ACAT	2.3.1.9, 2.3.1.16	acetyl-CoA acetyltransferase
	7	HAD	1.1.1.157, 1.1.1.35	3-hydroxyacyl-CoA dehydrogenase
	8	ECH	4.2.1.150, 4.2.1.55	enoyl-CoA hydratase
	9	BCD	1.3.8.1	butyryl-CoA dehydrogenase
	10	EtfAB		electron transfer flavoprotein A,B
	11	CoAT	2.8.3.-	butyryl-CoA:acetate CoA-transferase
	12	ACT	3.1.2.20	acyl-CoA thioesterase
Energy conservation	13	RnfABCDEG	7.1.1.1	energy-converting NADH: ferredoxin oxidoreductase
UMB00058 (BIN04_bacbin.13)
Predicted function	No.	Enzyme abbreviation	EC number	Enzyme	locus_tag	product	locus_tag	product	locus_tag	product	locus_tag	product	locus_tag	product	locus_tag	product
Lactate utilization	1	LacR	5.1.2.1	lactate racemase
	2	LacP	2.A.14	lactate permease
	3	LutABC		lactate utilization protein ABC
Acetyl-CoA formation	4	LDH	1.1.1.27	lactate dehydrogenase	OGHCNAMF_00368	L-lactate dehydrogenase	OGHCNAMF_00624	D-lactate dehydrogenase	OGHCNAMF_00650	L-lactate dehydrogenase	OGHCNAMF_01008	D-lactate dehydrogenase	OGHCNAMF_01009	D-lactate dehydrogenase	OGHCNAMF_01814	L-lactate dehydrogenase
	5	PFOR	1.2.7.1	pyruvate ferredoxin oxidoreductase
Reverse β-oxidation	6	ACAT	2.3.1.9, 2.3.1.16	acetyl-CoA acetyltransferase	OGHCNAMF_01863	Acetyl-CoA acetyltransferase
	7	HAD	1.1.1.157, 1.1.1.35	3-hydroxyacyl-CoA dehydrogenase
	8	ECH	4.2.1.150, 4.2.1.55	enoyl-CoA hydratase
	9	BCD	1.3.8.1	butyryl-CoA dehydrogenase
	10	EtfAB		electron transfer flavoprotein A,B
	11	CoAT	2.8.3.-	butyryl-CoA:acetate CoA-transferase
	12	ACT	3.1.2.20	acyl-CoA thioesterase
Energy conservation	13	RnfABCDEG	7.1.1.1	energy-converting NADH: ferredoxin oxidoreductase
UMB00062 (BIN04_bacbin.17)
Predicted function	No.	Enzyme abbreviation	EC number	Enzyme	locus_tag	product	locus_tag	product	locus_tag	product
Lactate utilization	1	LacR	5.1.2.1	lactate racemase
	2	LacP	2.A.14	lactate permease
	3	LutABC		lactate utilization protein ABC
Acetyl-CoA formation	4	LDH	1.1.1.27	lactate dehydrogenase	EGELAKKD_00364	L-lactate dehydrogenase	EGELAKKD_00509	D-lactate dehydrogenase	EGELAKKD_01209	L-lactate dehydrogenase
	5	PFOR	1.2.7.1	pyruvate ferredoxin oxidoreductase
Reverse β-oxidation	6	ACAT	2.3.1.9, 2.3.1.16	acetyl-CoA acetyltransferase	EGELAKKD_01899	Acetyl-CoA acetyltransferase
	7	HAD	1.1.1.157, 1.1.1.35	3-hydroxyacyl-CoA dehydrogenase
	8	ECH	4.2.1.150, 4.2.1.55	enoyl-CoA hydratase
	9	BCD	1.3.8.1	butyryl-CoA dehydrogenase
	10	EtfAB		electron transfer flavoprotein A,B
	11	CoAT	2.8.3.-	butyryl-CoA:acetate CoA-transferase
	12	ACT	3.1.2.20	acyl-CoA thioesterase
Energy conservation	13	RnfABCDEG	7.1.1.1	energy-converting NADH: ferredoxin oxidoreductase
UMB00081 (BIN05_bacbin.18)
Predicted function	No.	Enzyme abbreviation	EC number	Enzyme	locus_tag	product	locus_tag	product	locus_tag	product	locus_tag	product	locus_tag	product	locus_tag	product
Lactate utilization	1	LacR	5.1.2.1	lactate racemase
	2	LacP	2.A.14	lactate permease
	3	LutABC		lactate utilization protein ABC
Acetyl-CoA formation	4	LDH	1.1.1.27	lactate dehydrogenase	FFGDAMHL_00368	L-lactate dehydrogenase	FFGDAMHL_00727	L-lactate dehydrogenase	FFGDAMHL_00753	D-lactate dehydrogenase	FFGDAMHL_01014	D-lactate dehydrogenase	FFGDAMHL_01015	D-lactate dehydrogenase	FFGDAMHL_01815	L-lactate dehydrogenase
	5	PFOR	1.2.7.1	pyruvate ferredoxin oxidoreductase
Reverse β-oxidation	6	ACAT	2.3.1.9, 2.3.1.16	acetyl-CoA acetyltransferase	FFGDAMHL_01873	Acetyl-CoA acetyltransferase
	7	HAD	1.1.1.157, 1.1.1.35	3-hydroxyacyl-CoA dehydrogenase
	8	ECH	4.2.1.150, 4.2.1.55	enoyl-CoA hydratase
	9	BCD	1.3.8.1	butyryl-CoA dehydrogenase
	10	EtfAB		electron transfer flavoprotein A,B
	11	CoAT	2.8.3.-	butyryl-CoA:acetate CoA-transferase
	12	ACT	3.1.2.20	acyl-CoA thioesterase
Energy conservation	13	RnfABCDEG	7.1.1.1	energy-converting NADH: ferredoxin oxidoreductase
UMB00089 (BIN05_bacbin.8)
Predicted function	No.	Enzyme abbreviation	EC number	Enzyme
Lactate utilization	1	LacR	5.1.2.1	lactate racemase
	2	LacP	2.A.14	lactate permease
	3	LutABC		lactate utilization protein ABC
Acetyl-CoA formation	4	LDH	1.1.1.27	lactate dehydrogenase
	5	PFOR	1.2.7.1	pyruvate ferredoxin oxidoreductase
Reverse β-oxidation	6	ACAT	2.3.1.9, 2.3.1.16	acetyl-CoA acetyltransferase
	7	HAD	1.1.1.157, 1.1.1.35	3-hydroxyacyl-CoA dehydrogenase
	8	ECH	4.2.1.150, 4.2.1.55	enoyl-CoA hydratase
	9	BCD	1.3.8.1	butyryl-CoA dehydrogenase
	10	EtfAB		electron transfer flavoprotein A,B
	11	CoAT	2.8.3.-	butyryl-CoA:acetate CoA-transferase
	12	ACT	3.1.2.20	acyl-CoA thioesterase
Energy conservation	13	RnfABCDEG	7.1.1.1	energy-converting NADH: ferredoxin oxidoreductase
UMB00100 (BIN06_bacbin.18)
Predicted function	No.	Enzyme abbreviation	EC number	Enzyme	locus_tag	product	locus_tag	product	locus_tag	product
Lactate utilization	1	LacR	5.1.2.1	lactate racemase
	2	LacP	2.A.14	lactate permease
	3	LutABC		lactate utilization protein ABC
Acetyl-CoA formation	4	LDH	1.1.1.27	lactate dehydrogenase	BCAJPGII_00146	L-lactate dehydrogenase	BCAJPGII_00323	D-lactate dehydrogenase	BCAJPGII_01849	L-lactate dehydrogenase
	5	PFOR	1.2.7.1	pyruvate ferredoxin oxidoreductase
Reverse β-oxidation	6	ACAT	2.3.1.9, 2.3.1.16	acetyl-CoA acetyltransferase	BCAJPGII_00036	Acetyl-CoA acetyltransferase
	7	HAD	1.1.1.157, 1.1.1.35	3-hydroxyacyl-CoA dehydrogenase
	8	ECH	4.2.1.150, 4.2.1.55	enoyl-CoA hydratase
	9	BCD	1.3.8.1	butyryl-CoA dehydrogenase
	10	EtfAB		electron transfer flavoprotein A,B
	11	CoAT	2.8.3.-	butyryl-CoA:acetate CoA-transferase
	12	ACT	3.1.2.20	acyl-CoA thioesterase
Energy conservation	13	RnfABCDEG	7.1.1.1	energy-converting NADH: ferredoxin oxidoreductase
UMB00108 (BIN06_bacbin.9)
Predicted function	No.	Enzyme abbreviation	EC number	Enzyme	locus_tag	product	locus_tag	product	locus_tag	product	locus_tag	product	locus_tag	product	locus_tag	product
Lactate utilization	1	LacR	5.1.2.1	lactate racemase
	2	LacP	2.A.14	lactate permease
	3	LutABC		lactate utilization protein ABC
Acetyl-CoA formation	4	LDH	1.1.1.27	lactate dehydrogenase	NGDENABL_00368	L-lactate dehydrogenase	NGDENABL_00619	L-lactate dehydrogenase	NGDENABL_00645	D-lactate dehydrogenase	NGDENABL_00906	D-lactate dehydrogenase	NGDENABL_00907	D-lactate dehydrogenase	NGDENABL_01807	L-lactate dehydrogenase
	5	PFOR	1.2.7.1	pyruvate ferredoxin oxidoreductase
Reverse β-oxidation	6	ACAT	2.3.1.9, 2.3.1.16	acetyl-CoA acetyltransferase	NGDENABL_01871	Acetyl-CoA acetyltransferase
	7	HAD	1.1.1.157, 1.1.1.35	3-hydroxyacyl-CoA dehydrogenase
	8	ECH	4.2.1.150, 4.2.1.55	enoyl-CoA hydratase
	9	BCD	1.3.8.1	butyryl-CoA dehydrogenase
	10	EtfAB		electron transfer flavoprotein A,B
	11	CoAT	2.8.3.-	butyryl-CoA:acetate CoA-transferase
	12	ACT	3.1.2.20	acyl-CoA thioesterase
Energy conservation	13	RnfABCDEG	7.1.1.1	energy-converting NADH: ferredoxin oxidoreductase
