# Supplementary material for: Machine learning-assisted identification of bioindicators predicts medium-chain carboxylate production performance of an anaerobic mixed culture
Source: Microbiome. 2022 Mar 25;10:48. doi: 10.1186/s40168-021-01219-2 (PMC8952268; doi:10.1186/s40168-021-01219-2)
Supplement: Supplementary file 7 — Additional file 6: Dataset S4. Functional annotations of xylose fermentation for all MAGs. [file 40168_2021_1219_MOESM7_ESM.xlsx]

## Sheet: Instruction
Additional file 6: Dataset S4. Functional annotations of xylose fermentation for all 108 metageome-assembled genomes (MAGs)
Worksheet name	Description
XL	Locus tags and predicted products related to enzyme XL
XylT	Locus tags and predicted products related to enzyme XylT
XI	Locus tags and predicted products related to enzyme XI
XK	Locus tags and predicted products related to enzyme XK
R5PE	Locus tags and predicted products related to enzyme R5PE
R5PI	Locus tags and predicted products related to enzyme R5PI
TA	Locus tags and predicted products related to enzyme TA
TK	Locus tags and predicted products related to enzyme TK
PK	Locus tags and predicted products related to enzyme PK
PDC	Locus tags and predicted products related to enzyme PDC
PFOR	Locus tags and predicted products related to enzyme PFOR
PFL	Locus tags and predicted products related to enzyme PFL
ALDH	Locus tags and predicted products related to enzyme ALDH
ADH	Locus tags and predicted products related to enzyme ADH
PTA	Locus tags and predicted products related to enzyme PTA
ACK	Locus tags and predicted products related to enzyme ACK
LDH	Locus tags and predicted products related to enzyme LDH
PTB	Locus tags and predicted products related to enzyme PTB
BUK	Locus tags and predicted products related to enzyme BUK
Predicted function	No.	Enzyme abbreviation	EC number	Enzyme
Xylan degradation	1	XL	3.2.1.8	xylanase
Xylose utilization	2	XylT	7.5.2.10;7.5.2.13	xylose transporter
	3	XI	5.3.1.5	xylose isomerase
	4	XK	2.7.1.17	xylulose kinase
	5	R5PE	5.1.3.1	ribulose-5-phosphoate epimerase
	6	R5PI	5.3.1.6	ribose-5-phosphate isomerase
	7	TA	2.2.1.2	transaldolase
	8	TK	2.2.1.1	transketolase
	9	PK	4.1.2.9	D-xylulose 5-phosphate phosphoketolase
Pyruvate transformation	10	PDC	1.2.4.1;2.3.1.2;1.8.1.4	pyruvate dehydrogenase complex
	11	PFOR	1.2.7.-	pyruvate flavodoxin oxidoreductase
	12	PFL	2.3.1.54	formate C-acetyltransferase (pyruvate formate lyase)
	13	ALDH	1.2.1.10	acetaldehyde dehydrogenase
	14	ADH	1.1.1.1	alcohol dehydrogenase
	15	PTA	2.3.1.8	phosphate acetyltransferase
	16	ACK	2.7.2.1	acetate kinase
	17	LDH	1.1.1.27;1.1.1.28	lactate dehydrogenase
	18	PTB	2.3.1.19	phosphate butyryltransferase
	19	BUK	2.7.2.7	butyrate kinase
Note. Genomes were annotated with Prokka

## Sheet: XL
Genome bin	Locus_tag	Predicted_product	Locus_tag	Predicted_product	Locus_tag	Predicted_product	Locus_tag	Predicted_product	Locus_tag	Predicted_product	Locus_tag	Predicted_product	Locus_tag	Predicted_product	Locus_tag	Predicted_product	Locus_tag	Predicted_product
BIN01_bacbin.1	NJGCCGBF_01657	Bifunctional xylanase/deacetylase
BIN01_bacbin.11	JCDPGKIN_00397	Bifunctional xylanase/deacetylase
BIN01_bacbin.12	PHKCLGOB_02180	Endo-(1->4)-beta-xylanase Y
BIN01_bacbin.14	IOAHBNEE_01765	Bifunctional xylanase/deacetylase
BIN01_bacbin.15	DAAOMKEL_01161	Endo-(1->4)-beta-xylanase Z	DAAOMKEL_01499	Endo-(1->4)-beta-xylanase Y	DAAOMKEL_01789	Bifunctional xylanase/deacetylase	DAAOMKEL_02033	Endo-(1->4)-beta-xylanase Y
BIN01_bacbin.16	ALIPGPLG_01811	Endo-(1->4)-beta-xylanase Z	ALIPGPLG_01899	Endo-(1->4)-beta-xylanase Y
BIN01_bacbin.18	PJAGNLAM_00473	Bifunctional xylanase/deacetylase	PJAGNLAM_01195	Bifunctional xylanase/deacetylase
BIN01_bacbin.19	PPIJGNMN_00041	Endo-(1->4)-beta-xylanase Y
BIN01_bacbin.20	GBONKAMO_00471	Endo-(1->4)-beta-xylanase Y	GBONKAMO_00475	Endo-(1->4)-beta-xylanase Y	GBONKAMO_01208	Endo-(1->4)-beta-xylanase Y
BIN01_bacbin.3	PKKLOCOD_01480	Reducing end xylose-releasing exo-oligoxylanase	PKKLOCOD_01808	Bifunctional xylanase/deacetylase	PKKLOCOD_02094	Glucuronoxylanase XynC
BIN01_bacbin.5	BKLGAKND_00226	Bifunctional xylanase/deacetylase	BKLGAKND_01768	Bifunctional xylanase/deacetylase
BIN01_bacbin.7	ONFBGLLF_01012	Bifunctional xylanase/deacetylase	ONFBGLLF_01807	Bifunctional xylanase/deacetylase
BIN01_bacbin.8	ACMCAGBK_00169	Endo-(1->4)-beta-xylanase Y	ACMCAGBK_00172	Endo-(1->4)-beta-xylanase Y
BIN01_bacbin.9	HOKDNBDF_01409	Endo-(1->4)-beta-xylanase A	HOKDNBDF_01416	Endo-(1->4)-beta-xylanase A	HOKDNBDF_01417	Endo-(1->4)-beta-xylanase A	HOKDNBDF_01541	Endo-(1->4)-beta-xylanase A	HOKDNBDF_01568	Endo-(1->4)-beta-xylanase A	HOKDNBDF_01618	Endo-(1->4)-beta-xylanase A	HOKDNBDF_01984	Endo-(1->4)-beta-xylanase A	HOKDNBDF_02802	Endo-(1->4)-beta-xylanase A
BIN02_bacbin.10	OMKODFJE_01003	Bifunctional xylanase/deacetylase	OMKODFJE_01797	Bifunctional xylanase/deacetylase
BIN02_bacbin.13	DGPHONAM_01100	Endo-(1->4)-beta-xylanase Z	DGPHONAM_01567	Endo-(1->4)-beta-xylanase Y
BIN02_bacbin.14	AADDFCGH_00064	Endo-(1->4)-beta-xylanase Y
BIN02_bacbin.15	LCCLLHDE_00688	Endo-(1->4)-beta-xylanase Y	LCCLLHDE_00798	Endo-(1->4)-beta-xylanase Y	LCCLLHDE_00802	Endo-(1->4)-beta-xylanase Y
BIN02_bacbin.16	IDBMHECO_01552	Reducing end xylose-releasing exo-oligoxylanase	IDBMHECO_01822	Bifunctional xylanase/deacetylase
BIN02_bacbin.3	NDHGNMDD_01071	Endo-(1->4)-beta-xylanase A	NDHGNMDD_01473	Endo-(1->4)-beta-xylanase A	NDHGNMDD_01480	Endo-(1->4)-beta-xylanase A	NDHGNMDD_01481	Endo-(1->4)-beta-xylanase A	NDHGNMDD_01532	Endo-(1->4)-beta-xylanase A	NDHGNMDD_01625	Endo-(1->4)-beta-xylanase A	NDHGNMDD_01676	Endo-(1->4)-beta-xylanase A	NDHGNMDD_02020	Endo-(1->4)-beta-xylanase A	NDHGNMDD_02740	Endo-(1->4)-beta-xylanase A
BIN02_bacbin.4	JFECJBKO_00539	Bifunctional xylanase/deacetylase	JFECJBKO_01215	Endo-(1->4)-beta-xylanase Z	JFECJBKO_01233	Endo-(1->4)-beta-xylanase Y	JFECJBKO_01471	Endo-(1->4)-beta-xylanase Y
BIN02_bacbin.5	KKHOLDAD_02178	Endo-(1->4)-beta-xylanase Y
BIN02_bacbin.7	HGCEFDNN_00226	Bifunctional xylanase/deacetylase	HGCEFDNN_00772	Bifunctional xylanase/deacetylase
BIN02_bacbin.8	MLDAANCJ_00694	Bifunctional xylanase/deacetylase	MLDAANCJ_00982	Bifunctional xylanase/deacetylase
BIN03_bacbin.1	MOJJDNFP_02198	Endo-(1->4)-beta-xylanase Y
BIN03_bacbin.10	FOIDIKKL_01550	Reducing end xylose-releasing exo-oligoxylanase	FOIDIKKL_01797	Bifunctional xylanase/deacetylase
BIN03_bacbin.11	MBKGJNAA_00064	Endo-(1->4)-beta-xylanase Y
BIN03_bacbin.15	FFAHJGFP_00571	Bifunctional xylanase/deacetylase	FFAHJGFP_01116	Endo-(1->4)-beta-xylanase Z	FFAHJGFP_01433	Endo-(1->4)-beta-xylanase Y	FFAHJGFP_01956	Endo-(1->4)-beta-xylanase Y
BIN03_bacbin.16	EMJIPODL_01011	Bifunctional xylanase/deacetylase	EMJIPODL_01813	Bifunctional xylanase/deacetylase
BIN03_bacbin.17	DPKEFDIL_00959	Bifunctional xylanase/deacetylase
BIN03_bacbin.18	EJBBDDNC_00245	Bifunctional xylanase/deacetylase
BIN03_bacbin.3	KJLMNOAP_00985	Bifunctional xylanase/deacetylase	KJLMNOAP_01510	Bifunctional xylanase/deacetylase
BIN03_bacbin.5	AKEPEANK_00730	Endo-(1->4)-beta-xylanase Y	AKEPEANK_00734	Endo-(1->4)-beta-xylanase Y	AKEPEANK_00844	Endo-(1->4)-beta-xylanase Y
BIN03_bacbin.6	LFCBFCGD_00380	Endo-(1->4)-beta-xylanase Z	LFCBFCGD_01847	Endo-(1->4)-beta-xylanase Y
BIN03_bacbin.8	CIELCGMC_01250	Endo-(1->4)-beta-xylanase A	CIELCGMC_01533	Endo-(1->4)-beta-xylanase A	CIELCGMC_01540	Endo-(1->4)-beta-xylanase A	CIELCGMC_01541	Endo-(1->4)-beta-xylanase A	CIELCGMC_01592	Endo-(1->4)-beta-xylanase A	CIELCGMC_01685	Endo-(1->4)-beta-xylanase A	CIELCGMC_01735	Endo-(1->4)-beta-xylanase A	CIELCGMC_01855	Endo-(1->4)-beta-xylanase A	CIELCGMC_02832	Endo-(1->4)-beta-xylanase A
BIN03_bacbin.9	KOFJMCFH_00236	Bifunctional xylanase/deacetylase	KOFJMCFH_00824	Bifunctional xylanase/deacetylase
BIN04_bacbin.10	DHIJBJII_02218	Endo-(1->4)-beta-xylanase Y
BIN04_bacbin.11	FJDHFPEB_01133	Bifunctional xylanase/deacetylase
BIN04_bacbin.12	HJLLKOGJ_00790	Bifunctional xylanase/deacetylase	HJLLKOGJ_01175	Bifunctional xylanase/deacetylase
BIN04_bacbin.14	GNBNJPJL_00125	Endo-(1->4)-beta-xylanase Y	GNBNJPJL_00926	Endo-(1->4)-beta-xylanase Z
BIN04_bacbin.15	CIMMGEHH_00859	Bifunctional xylanase/deacetylase	CIMMGEHH_01581	Reducing end xylose-releasing exo-oligoxylanase
BIN04_bacbin.16	EDDMOLJP_00232	Bifunctional xylanase/deacetylase	EDDMOLJP_01113	Bifunctional xylanase/deacetylase
BIN04_bacbin.18	POCHMPLE_01672	Endo-(1->4)-beta-xylanase Z	POCHMPLE_01722	Endo-(1->4)-beta-xylanase Z
BIN04_bacbin.2	MBHGAMFF_00635	Bifunctional xylanase/deacetylase	MBHGAMFF_01346	Endo-(1->4)-beta-xylanase Z	MBHGAMFF_01604	Endo-(1->4)-beta-xylanase Y	MBHGAMFF_02049	Endo-(1->4)-beta-xylanase Y
BIN04_bacbin.5	BAFNNGAN_00246	Bifunctional xylanase/deacetylase
BIN04_bacbin.6	EFPHBICN_00283	Endo-(1->4)-beta-xylanase Y	EFPHBICN_00286	Endo-(1->4)-beta-xylanase Y
BIN04_bacbin.7	DHCJOCBL_00788	Endo-(1->4)-beta-xylanase A	DHCJOCBL_01174	Endo-(1->4)-beta-xylanase A	DHCJOCBL_01181	Endo-(1->4)-beta-xylanase A	DHCJOCBL_01182	Endo-(1->4)-beta-xylanase A	DHCJOCBL_01399	Endo-(1->4)-beta-xylanase A	DHCJOCBL_01426	Endo-(1->4)-beta-xylanase A	DHCJOCBL_01476	Endo-(1->4)-beta-xylanase A	DHCJOCBL_02504	Endo-(1->4)-beta-xylanase A	DHCJOCBL_02605	Endo-(1->4)-beta-xylanase A
BIN04_bacbin.9	FDGDCCKN_00041	Endo-(1->4)-beta-xylanase Y
BIN05_bacbin.11	PLONBBPN_00794	Bifunctional xylanase/deacetylase
BIN05_bacbin.12	DBKCHAPG_00220	Bifunctional xylanase/deacetylase	DBKCHAPG_01038	Bifunctional xylanase/deacetylase
BIN05_bacbin.13	MPGOFLBL_00998	Endo-(1->4)-beta-xylanase A	MPGOFLBL_01334	Endo-(1->4)-beta-xylanase A	MPGOFLBL_01341	Endo-(1->4)-beta-xylanase A	MPGOFLBL_01342	Endo-(1->4)-beta-xylanase A	MPGOFLBL_01393	Endo-(1->4)-beta-xylanase A	MPGOFLBL_01486	Endo-(1->4)-beta-xylanase A	MPGOFLBL_01536	Endo-(1->4)-beta-xylanase A	MPGOFLBL_01687	Endo-(1->4)-beta-xylanase A	MPGOFLBL_02837	Endo-(1->4)-beta-xylanase A
BIN05_bacbin.14	FHHFPHGM_00164	Endo-(1->4)-beta-xylanase Y	FHHFPHGM_00167	Endo-(1->4)-beta-xylanase Y
BIN05_bacbin.15	EDCGMAHG_00041	Endo-(1->4)-beta-xylanase Y
BIN05_bacbin.19	HDOBDNBM_00551	Bifunctional xylanase/deacetylase	HDOBDNBM_01330	Endo-(1->4)-beta-xylanase Z	HDOBDNBM_01574	Endo-(1->4)-beta-xylanase Y	HDOBDNBM_02062	Endo-(1->4)-beta-xylanase Y
BIN05_bacbin.2	GOBPMOOD_02225	Endo-(1->4)-beta-xylanase Y
BIN05_bacbin.3	HCCAJPLI_00120	Bifunctional xylanase/deacetylase	HCCAJPLI_00760	Bifunctional xylanase/deacetylase
BIN05_bacbin.4	ACCJIHCI_01246	Bifunctional xylanase/deacetylase	ACCJIHCI_01862	Reducing end xylose-releasing exo-oligoxylanase
BIN05_bacbin.5	HOBEALFL_00168	Bifunctional xylanase/deacetylase
BIN05_bacbin.6	CFPLJCGD_00513	Endo-(1->4)-beta-xylanase Y	CFPLJCGD_00547	Endo-(1->4)-beta-xylanase Z
BIN05_bacbin.9	GDCJFFED_01671	Endo-(1->4)-beta-xylanase Z	GDCJFFED_01713	Endo-(1->4)-beta-xylanase Z
BIN06_bacbin.1	KPEFEMHM_00585	Bifunctional xylanase/deacetylase	KPEFEMHM_01334	Endo-(1->4)-beta-xylanase Z	KPEFEMHM_01600	Endo-(1->4)-beta-xylanase Y	KPEFEMHM_02020	Endo-(1->4)-beta-xylanase Y
BIN06_bacbin.10	NIHFINHP_00095	Endo-(1->4)-beta-xylanase Y	NIHFINHP_01463	Endo-(1->4)-beta-xylanase Z
BIN06_bacbin.11	GAHIPCHO_01066	Endo-(1->4)-beta-xylanase A	GAHIPCHO_01345	Endo-(1->4)-beta-xylanase A	GAHIPCHO_01346	Endo-(1->4)-beta-xylanase A	GAHIPCHO_01353	Endo-(1->4)-beta-xylanase A	GAHIPCHO_01461	Endo-(1->4)-beta-xylanase A	GAHIPCHO_01488	Endo-(1->4)-beta-xylanase A	GAHIPCHO_01539	Endo-(1->4)-beta-xylanase A	GAHIPCHO_01729	Endo-(1->4)-beta-xylanase A	GAHIPCHO_02616	Endo-(1->4)-beta-xylanase A
BIN06_bacbin.12	IHOADIIP_00329	Bifunctional xylanase/deacetylase
BIN06_bacbin.13	EIHFKFHF_02169	Endo-(1->4)-beta-xylanase Y
BIN06_bacbin.16	NBNLDNFD_01673	Endo-(1->4)-beta-xylanase Z	NBNLDNFD_01715	Endo-(1->4)-beta-xylanase Z
BIN06_bacbin.2	OJAMFGOH_01608	Endo-(1->4)-beta-xylanase Y
BIN06_bacbin.4	PPKKCGEF_00157	Bifunctional xylanase/deacetylase
BIN06_bacbin.5	GOGMNJPM_00166	Endo-(1->4)-beta-xylanase Y	GOGMNJPM_00169	Endo-(1->4)-beta-xylanase Y
BIN06_bacbin.7	MEOBELGI_00121	Bifunctional xylanase/deacetylase	MEOBELGI_01799	Bifunctional xylanase/deacetylase
BIN06_bacbin.8	CBGFMIFB_01186	Bifunctional xylanase/deacetylase
Caproiciproducens_galactitolivorans_BS-1	HOLEENAI_02219	Bifunctional xylanase/deacetylase
Clostridium_luticellarii_DSM29923
Eubacterium_cellulosolvens_6	DEJOFGLP_00086	Endo-(1->4)-beta-xylanase Y	DEJOFGLP_00511	Endo-(1->4)-beta-xylanase Y	DEJOFGLP_01189	Endo-(1->4)-beta-xylanase Y	DEJOFGLP_01475	Endo-(1->4)-beta-xylanase Y	DEJOFGLP_02072	Endo-(1->4)-beta-xylanase Y	DEJOFGLP_02274	Endo-(1->4)-beta-xylanase Y
Eubacterium_cellulosolvens_LD2006	CPJNBOIC_01055	Endo-(1->4)-beta-xylanase Y	CPJNBOIC_01195	Endo-(1->4)-beta-xylanase Y	CPJNBOIC_01804	Endo-(1->4)-beta-xylanase Y	CPJNBOIC_01925	Endo-(1->4)-beta-xylanase Y	CPJNBOIC_02123	Bifunctional xylanase/deacetylase	CPJNBOIC_02464	Endo-(1->4)-beta-xylanase Y
Ruminococcaceae_bacterium_CPB6	PGFNAIJK_01488	Bifunctional xylanase/deacetylase

## Sheet: xylT
Genome bin	Locus_tag	Predicted_product	Locus_tag	Predicted_product	Locus_tag	Predicted_product	Locus_tag	Predicted_product	Locus_tag	Predicted_product	Locus_tag	Predicted_product
BIN01_bacbin.1	NJGCCGBF_02008	putative xylose transporter (MFS transporter )
BIN01_bacbin.12	PHKCLGOB_01040	putative xylose transporter (MFS transporter )
BIN01_bacbin.13	LLDGPCFD_00137	Xylose transport system permease protein XylH
BIN01_bacbin.13	LLDGPCFD_00138	Xylose import ATP-binding protein XylG
BIN01_bacbin.16	ALIPGPLG_01622	Xylose import ATP-binding protein XylG
BIN01_bacbin.18	PJAGNLAM_01817	putative xylose transporter (MFS transporter )
BIN01_bacbin.2	MJMOKIEC_01585	putative xylose transporter (MFS transporter )
BIN01_bacbin.20	GBONKAMO_00047	putative xylose transporter (MFS transporter )
BIN01_bacbin.3	PKKLOCOD_01106	putative xylose transporter (MFS transporter )	PKKLOCOD_02151	putative xylose transporter (MFS transporter )
BIN01_bacbin.5	BKLGAKND_00748	putative xylose transporter (MFS transporter )
BIN01_bacbin.6	LCLJNIBN_00748	putative xylose transporter (MFS transporter )	LCLJNIBN_00961	putative xylose transporter (MFS transporter )
BIN01_bacbin.9	HOKDNBDF_01440	D-xylose-binding periplasmic protein	HOKDNBDF_01437	Xylose import ATP-binding protein XylG	HOKDNBDF_01436	Xylose transport system permease protein XylH
BIN01_bacbin.9	HOKDNBDF_00088	putative xylose transporter (MFS transporter )	HOKDNBDF_00353	putative xylose transporter (MFS transporter )	HOKDNBDF_01848	putative xylose transporter (MFS transporter )	HOKDNBDF_02406	putative xylose transporter (MFS transporter )	HOKDNBDF_02408	putative xylose transporter (MFS transporter )	HOKDNBDF_03057	putative xylose transporter (MFS transporter )
BIN02_bacbin.12	ECLOGIDO_00039	MFS (major facilitator superfamily) transporter	ECLOGIDO_00691	MFS (major facilitator superfamily) transporter
BIN02_bacbin.12	ECLOGIDO_00039	putative xylose transporter (MFS transporter )	ECLOGIDO_00691	putative xylose transporter (MFS transporter )
BIN02_bacbin.13	DGPHONAM_01033	D-xylose-binding periplasmic protein	DGPHONAM_01324	Xylose import ATP-binding protein XylG
BIN02_bacbin.15	LCCLLHDE_00335	putative xylose transporter (MFS transporter )
BIN02_bacbin.16	IDBMHECO_00697	putative xylose transporter (MFS transporter )	IDBMHECO_02057	putative xylose transporter (MFS transporter )
BIN02_bacbin.3	NDHGNMDD_01504	D-xylose-binding periplasmic protein	NDHGNMDD_01501	Xylose import ATP-binding protein XylG	NDHGNMDD_01500	Xylose transport system permease protein XylH
BIN02_bacbin.3	NDHGNMDD_00088	putative xylose transporter (MFS transporter )	NDHGNMDD_01143	putative xylose transporter (MFS transporter )	NDHGNMDD_01816	putative xylose transporter (MFS transporter )	NDHGNMDD_02459	putative xylose transporter (MFS transporter )	NDHGNMDD_02461	putative xylose transporter (MFS transporter )	NDHGNMDD_03018	putative xylose transporter (MFS transporter )
BIN02_bacbin.5	KKHOLDAD_01019	putative xylose transporter (MFS transporter )
BIN02_bacbin.6	KJEIKILP_00176	Xylose import ATP-binding protein XylG	KJEIKILP_00177	Xylose transport system permease protein XylH
BIN02_bacbin.7	HGCEFDNN_01153	putative xylose transporter (MFS transporter )
BIN02_bacbin.8	MLDAANCJ_00955	putative xylose transporter (MFS transporter )
BIN02_bacbin.9	HPLIMICO_01185	putative xylose transporter (MFS transporter )
BIN03_bacbin.1	MOJJDNFP_00202	putative xylose transporter (MFS transporter )
BIN03_bacbin.10	FOIDIKKL_00697	putative xylose transporter (MFS transporter )	FOIDIKKL_02169	putative xylose transporter (MFS transporter )
BIN03_bacbin.12	IFDACKNF_00586	putative xylose transporter (MFS transporter )	IFDACKNF_00864	putative xylose transporter (MFS transporter )
BIN03_bacbin.2	DDPHPAKE_00176	Xylose import ATP-binding protein XylG	DDPHPAKE_00177	Xylose transport system permease protein XylH
BIN03_bacbin.3	KJLMNOAP_01057	putative xylose transporter (MFS transporter )	KJLMNOAP_01219	putative xylose transporter (MFS transporter )
BIN03_bacbin.5	AKEPEANK_00335	putative xylose transporter (MFS transporter )
BIN03_bacbin.6	LFCBFCGD_00009	D-xylose-binding periplasmic protein	LFCBFCGD_01363	Xylose import ATP-binding protein XylG
BIN03_bacbin.8	CIELCGMC_01564	D-xylose-binding periplasmic protein	CIELCGMC_01561	Xylose import ATP-binding protein XylG	CIELCGMC_01560	Xylose transport system permease protein XylH
BIN03_bacbin.8	CIELCGMC_00088	putative xylose transporter (MFS transporter )	CIELCGMC_00435	putative xylose transporter (MFS transporter )	CIELCGMC_01794	putative xylose transporter (MFS transporter )	CIELCGMC_02929	putative xylose transporter (MFS transporter )	CIELCGMC_02931	putative xylose transporter (MFS transporter )	CIELCGMC_03212	putative xylose transporter (MFS transporter )
BIN03_bacbin.9	KOFJMCFH_01164	putative xylose transporter (MFS transporter )
BIN04_bacbin.1	CEFAGKMI_02205	putative xylose transporter (MFS transporter )
BIN04_bacbin.10	DHIJBJII_01108	putative xylose transporter (MFS transporter )
BIN04_bacbin.13	OGHCNAMF_00203	putative xylose transporter (MFS transporter )	OGHCNAMF_00756	putative xylose transporter (MFS transporter )
BIN04_bacbin.14	GNBNJPJL_00974	D-xylose-binding periplasmic protein	GNBNJPJL_01412	Xylose import ATP-binding protein XylG
BIN04_bacbin.15	CIMMGEHH_00472	putative xylose transporter (MFS transporter )	CIMMGEHH_02234	putative xylose transporter (MFS transporter )
BIN04_bacbin.16	EDDMOLJP_01270	putative xylose transporter (MFS transporter )
BIN04_bacbin.17	EGELAKKD_01941	Xylose import ATP-binding protein XylG
BIN04_bacbin.18	POCHMPLE_00655	putative xylose transporter (MFS transporter )	POCHMPLE_01462	putative xylose transporter (MFS transporter )	POCHMPLE_01788	putative xylose transporter (MFS transporter )	POCHMPLE_01790	putative xylose transporter (MFS transporter )
BIN04_bacbin.4	HKLBDKFA_00476	Xylose import ATP-binding protein XylG	HKLBDKFA_00477	Xylose transport system permease protein XylH
BIN04_bacbin.7	DHCJOCBL_01205	D-xylose-binding periplasmic protein	DHCJOCBL_01202	Xylose import ATP-binding protein XylG	DHCJOCBL_01201	Xylose transport system permease protein XylH
BIN04_bacbin.7	DHCJOCBL_00215	putative xylose transporter (MFS transporter )	DHCJOCBL_00947	putative xylose transporter (MFS transporter )	DHCJOCBL_01609	putative xylose transporter (MFS transporter )	DHCJOCBL_02739	putative xylose transporter (MFS transporter )	DHCJOCBL_02741	putative xylose transporter (MFS transporter )	DHCJOCBL_02997	putative xylose transporter (MFS transporter )
BIN04_bacbin.8	GMJBGIKE_01270	putative xylose transporter (MFS transporter )
BIN05_bacbin.1	PDGIKIBJ_01245	putative xylose transporter (MFS transporter )
BIN05_bacbin.10	EOGEKGNE_00202	Xylose import ATP-binding protein XylG	EOGEKGNE_00389	Xylose import ATP-binding protein XylG	EOGEKGNE_00388	Xylose transport system permease protein XylH
BIN05_bacbin.13	MPGOFLBL_01365	D-xylose-binding periplasmic protein	MPGOFLBL_01362	Xylose import ATP-binding protein XylG	MPGOFLBL_01361	Xylose transport system permease protein XylH
BIN05_bacbin.13	MPGOFLBL_00214	putative xylose transporter (MFS transporter )	MPGOFLBL_00353	putative xylose transporter (MFS transporter )	MPGOFLBL_01597	putative xylose transporter (MFS transporter )	MPGOFLBL_02366	putative xylose transporter (MFS transporter )	MPGOFLBL_02368	putative xylose transporter (MFS transporter )	MPGOFLBL_03139	putative xylose transporter (MFS transporter )
BIN05_bacbin.16	HMEHMGLD_00264	putative xylose transporter (MFS transporter )
BIN05_bacbin.17	EICJDPFA_02192	putative xylose transporter (MFS transporter )
BIN05_bacbin.18	FFGDAMHL_00203	putative xylose transporter (MFS transporter )	FFGDAMHL_00864	putative xylose transporter (MFS transporter )
BIN05_bacbin.2	GOBPMOOD_00956	putative xylose transporter (MFS transporter )
BIN05_bacbin.3	HCCAJPLI_01300	putative xylose transporter (MFS transporter )
BIN05_bacbin.4	ACCJIHCI_00633	putative xylose transporter (MFS transporter )	ACCJIHCI_02274	putative xylose transporter (MFS transporter )
BIN05_bacbin.6	CFPLJCGD_01468	D-xylose-binding periplasmic protein	CFPLJCGD_01598	Xylose import ATP-binding protein XylG
BIN05_bacbin.9	GDCJFFED_00826	putative xylose transporter (MFS transporter )	GDCJFFED_01354	putative xylose transporter (MFS transporter )	GDCJFFED_01787	putative xylose transporter (MFS transporter )	GDCJFFED_01789	putative xylose transporter (MFS transporter )
BIN06_bacbin.10	NIHFINHP_01267	D-xylose-binding periplasmic protein	NIHFINHP_01207	Xylose import ATP-binding protein XylG
BIN06_bacbin.11	GAHIPCHO_01322	D-xylose-binding periplasmic protein	GAHIPCHO_01325	Xylose import ATP-binding protein XylG	GAHIPCHO_01326	Xylose transport system permease protein XylH
BIN06_bacbin.11	GAHIPCHO_00196	putative xylose transporter (MFS transporter )	GAHIPCHO_00335	putative xylose transporter (MFS transporter )	GAHIPCHO_01669	putative xylose transporter (MFS transporter )	GAHIPCHO_02398	putative xylose transporter (MFS transporter )	GAHIPCHO_02400	putative xylose transporter (MFS transporter )	GAHIPCHO_02939	putative xylose transporter (MFS transporter )
BIN06_bacbin.13	EIHFKFHF_00507	putative xylose transporter (MFS transporter )
BIN06_bacbin.14	LCLEHFND_01692	putative xylose transporter (MFS transporter )
BIN06_bacbin.15	OEKGDLAJ_00849	Xylose import ATP-binding protein XylG	OEKGDLAJ_01267	Xylose import ATP-binding protein XylG	OEKGDLAJ_01268	Xylose transport system permease protein XylH
BIN06_bacbin.16	NBNLDNFD_00591	putative xylose transporter (MFS transporter )	NBNLDNFD_01356	putative xylose transporter (MFS transporter )	NBNLDNFD_01789	putative xylose transporter (MFS transporter )	NBNLDNFD_01791	putative xylose transporter (MFS transporter )
BIN06_bacbin.17	MLALLAHL_01227	putative xylose transporter (MFS transporter )
BIN06_bacbin.7	MEOBELGI_00892	putative xylose transporter (MFS transporter )
BIN06_bacbin.8	CBGFMIFB_00684	putative xylose transporter (MFS transporter )	CBGFMIFB_02095	putative xylose transporter (MFS transporter )
BIN06_bacbin.9	NGDENABL_00039	putative xylose transporter (MFS transporter )	NGDENABL_00756	putative xylose transporter (MFS transporter )
Caproiciproducens_galactitolivorans_BS-1	HOLEENAI_00909	Xylose transport system permease protein XylH	HOLEENAI_00910	Xylose import ATP-binding protein XylG	HOLEENAI_00911	Multiple sugar-binding periplasmic receptor ChvE
Clostridium_luticellarii_DSM29923
Eubacterium_cellulosolvens_6	DEJOFGLP_00496	Xylose operon regulatory protein
Eubacterium_cellulosolvens_LD2006	CPJNBOIC_01181	Xylose operon regulatory protein
Ruminococcaceae_bacterium_CPB6
BIN01_bacbin.1	NJGCCGBF_00034	putative ABC transporter ATP-binding protein	NJGCCGBF_00035	putative ABC transporter ATP-binding protein	NJGCCGBF_00047	Inner membrane ABC transporter permease protein YcjO	NJGCCGBF_00069	putative ABC transporter ATP-binding protein YknY	NJGCCGBF_00112	Putative ABC transporter arginine-binding protein 2			NJGCCGBF_00148	ABC transporter ATP-binding protein YxdL	NJGCCGBF_00203	putative ABC transporter ATP-binding protein			NJGCCGBF_00211					NJGCCGBF_00241	putative ABC transporter ATP-binding protein YxlF				NJGCCGBF_00333	putative ABC transporter ATP-binding protein YknY	NJGCCGBF_00489	putative ABC transporter ATP-binding protein	NJGCCGBF_00490	putative ABC transporter ATP-binding protein			NJGCCGBF_00522	putative ABC transporter ATP-binding protein YheS	NJGCCGBF_00541	putative ABC transporter ATP-binding protein	NJGCCGBF_00542	putative ABC transporter ATP-binding protein			NJGCCGBF_00822	ABC transporter arginine-binding protein
BIN01_bacbin.10	OBHGPOGF_00232	putative ABC transporter ATP-binding protein	OBHGPOGF_00233	putative ABC transporter ATP-binding protein	OBHGPOGF_00312	putativeABC transporter permease protein GlnM	OBHGPOGF_00320	putative ABC transporter ATP-binding protein	OBHGPOGF_00449	putativeABC transporter permease protein GlnP	OBHGPOGF_00546	putative ABC transporter ATP-binding protein	OBHGPOGF_00782	putative ABC transporter permease protein			OBHGPOGF_00784	putative ABC transporter ATP-binding protein YbiT			OBHGPOGF_00842	Daunorubicin/doxorubicin resistance ABC transporter permease protein DrrB			OBHGPOGF_00854		OBHGPOGF_00875	putative ABC transporter ATP-binding protein	OBHGPOGF_00876	putative ABC transporter ATP-binding protein			OBHGPOGF_00929	putativeABC transporter permease protein GlnP
BIN01_bacbin.11	JCDPGKIN_00011	putative ABC transporter ATP-binding protein	JCDPGKIN_00020	putative ABC transporter ATP-binding protein YbiT	JCDPGKIN_00055	putative ABC transporter ATP-binding protein YknY	JCDPGKIN_00060	putative ABC transporter ATP-binding protein	JCDPGKIN_00225	putative ABC transporter ATP-binding protein YheS	JCDPGKIN_00243	putative ABC transporter ATP-binding protein	JCDPGKIN_00244	putative ABC transporter ATP-binding protein	JCDPGKIN_00387	putative ABC transporter ATP-binding protein	JCDPGKIN_00388	putative ABC transporter ATP-binding protein	JCDPGKIN_00672	putative ABC transporter ATP-binding protein	JCDPGKIN_00673	putative ABC transporter ATP-binding protein			JCDPGKIN_00724	putativeABC transporter permease protein GlnP			JCDPGKIN_00726				JCDPGKIN_00768	putative ABC transporter ATP-binding protein YbhF			JCDPGKIN_01135	ABC transporter ATP-binding protein NatA			JCDPGKIN_01180	putativeABC transporter permease protein GlnM			JCDPGKIN_01181	putativeABC transporter permease protein GlnP
BIN01_bacbin.12	PHKCLGOB_00058	putative ABC transporter ATP-binding protein	PHKCLGOB_00106	putative ABC transporter ATP-binding protein YknY	PHKCLGOB_00246	putative ABC transporter ATP-binding protein	PHKCLGOB_00247	putative ABC transporter ATP-binding protein	PHKCLGOB_00264	putative ABC transporter ATP-binding protein YheS			PHKCLGOB_00493	putative ABC transporter ATP-binding protein YbhF			PHKCLGOB_00690	putative ABC transporter ATP-binding protein YheS	PHKCLGOB_00696	putative ABC transporter ATP-binding protein	PHKCLGOB_00697	putative ABC transporter ATP-binding protein			PHKCLGOB_00742	ABC transporter arginine-binding protein 1			PHKCLGOB_01034				PHKCLGOB_01036	putativeABC transporter permease protein GlnP	PHKCLGOB_01240	putative ABC transporter ATP-binding protein	PHKCLGOB_01241	putative ABC transporter ATP-binding protein			PHKCLGOB_01340				PHKCLGOB_01594	Inner membrane ABC transporter permease protein YdcV	PHKCLGOB_01689	putative ABC transporter ATP-binding protein	PHKCLGOB_01690
BIN01_bacbin.13	LLDGPCFD_00072	putative ABC transporter ATP-binding protein YknY	LLDGPCFD_00188	ABC transporter substrate-binding lipoprotein	LLDGPCFD_00371	putative ABC transporter ATP-binding protein YknY	LLDGPCFD_00478	Inner membrane ABC transporter permease protein YcjP	LLDGPCFD_00616	putative ABC transporter ATP-binding protein	LLDGPCFD_00617	putative ABC transporter ATP-binding protein	LLDGPCFD_00646	putative ABC transporter ATP-binding protein	LLDGPCFD_00647	putative ABC transporter ATP-binding protein			LLDGPCFD_00654	putative ABC transporter ATP-binding protein YheS			LLDGPCFD_00691	ABC transporter periplasmic-binding protein YtfQ			LLDGPCFD_00867	Inner membrane ABC transporter permease protein YcjO			LLDGPCFD_00952				LLDGPCFD_00994	putative ABC transporter ATP-binding protein YheS	LLDGPCFD_01110	putative ABC transporter ATP-binding protein	LLDGPCFD_01111	putative ABC transporter ATP-binding protein			LLDGPCFD_01121	ABC transporter permease YtrF			LLDGPCFD_01171
BIN01_bacbin.14	IOAHBNEE_00265	putative ABC transporter ATP-binding protein YheS	IOAHBNEE_00286	ABC transporter ATP-binding protein NatA	IOAHBNEE_00317	putative ABC transporter permease protein	IOAHBNEE_00318	putative ABC transporter ATP-binding protein	IOAHBNEE_01136	putative ABC transporter ATP-binding protein	IOAHBNEE_01137	putative ABC transporter permease protein				IOAHBNEE_01164	putative ABC transporter ATP-binding protein YknY				IOAHBNEE_01187	putative	IOAHBNEE_01188	putative ABC transporter ATP-binding protein	IOAHBNEE_01292	putative ABC transporter ATP-binding protein	IOAHBNEE_01323	putative ABC transporter ATP-binding protein	IOAHBNEE_01324	putative ABC transporter permease protein	IOAHBNEE_01429	putative ABC transporter ATP-binding protein	IOAHBNEE_01430	putative ABC transporter ATP-binding protein			IOAHBNEE_01780	ABC transporter ATP-binding protein YtrE			IOAHBNEE_02024	putative ABC transporter solute-binding protein YclQ	IOAHBNEE_02091	putative ABC transporter ATP-binding protein	IOAHBNEE_02212	putative ABC transporter ATP-binding protein
BIN01_bacbin.15	DAAOMKEL_00048	putative ABC transporter ATP-binding protein	DAAOMKEL_00049	putative ABC transporter ATP-binding protein	DAAOMKEL_00117	putative ABC transporter ATP-binding protein YknY	DAAOMKEL_00125	ABC transporter ATP-binding protein NatA	DAAOMKEL_00312	putative ABC transporter ATP-binding protein	DAAOMKEL_00313	putative ABC transporter ATP-binding protein			DAAOMKEL_00472	Putative ABC transporter substrate-binding protein YesO	DAAOMKEL_00582	putative ABC transporter ATP-binding protein	DAAOMKEL_00704	putative ABC transporter ATP-binding protein	DAAOMKEL_00705	putative ABC transporter ATP-binding protein			DAAOMKEL_00859	ABC transporter ATP-binding protein uup			DAAOMKEL_00944	putative ABC transporter ATP-binding protein YheS			DAAOMKEL_01004	Inner membrane ABC transporter permease protein YdcV				DAAOMKEL_01022	putative	DAAOMKEL_01028	putative ABC transporter permease protein	DAAOMKEL_01029	putative ABC transporter ATP-binding protein				DAAOMKEL_01107	putative	DAAOMKEL_01108
BIN01_bacbin.16	ALIPGPLG_00123	putative ABC transporter ATP-binding protein YknY	ALIPGPLG_00154	putative ABC transporter ATP-binding protein YknY	ALIPGPLG_00545	putative ABC transporter ATP-binding protein	ALIPGPLG_00546	putative ABC transporter ATP-binding protein	ALIPGPLG_00563	putative ABC transporter ATP-binding protein	ALIPGPLG_00564	putative ABC transporter ATP-binding protein	ALIPGPLG_00657	putative ABC transporter ATP-binding protein	ALIPGPLG_00847	putative ABC transporter ATP-binding protein	ALIPGPLG_00848	putative ABC transporter ATP-binding protein			ALIPGPLG_00883	ABC transporter ATP-binding protein YtrB			ALIPGPLG_01036	putative ABC transporter ATP-binding protein YheS			ALIPGPLG_01273	putative ABC transporter ATP-binding protein YheS	ALIPGPLG_01358	putative ABC transporter ATP-binding protein	ALIPGPLG_01592	Putative ABC transporter ATP-binding protein MG187			ALIPGPLG_01761	ABC transporter ATP-binding protein YtrB				ALIPGPLG_01784	putative	ALIPGPLG_01785	putative ABC transporter ATP-binding protein	ALIPGPLG_01874	putative ABC transporter ATP-binding protein	ALIPGPLG_01875	putative ABC transporter ATP-binding protein
BIN01_bacbin.17	GMDODPIE_00118	putative ABC transporter ATP-binding protein YheS	GMDODPIE_00310	ABC transporter periplasmic-binding protein YtfQ	GMDODPIE_00396	putative ABC transporter ATP-binding protein YheS	GMDODPIE_00577	ABC transporter substrate-binding lipoprotein	GMDODPIE_00644	putativeABC transporter permease protein GlnM			GMDODPIE_00645					GMDODPIE_00742		GMDODPIE_00786	putative ABC transporter ATP-binding protein	GMDODPIE_00787	putative ABC transporter ATP-binding protein	GMDODPIE_00789	putative ABC transporter ATP-binding protein	GMDODPIE_00790	putative ABC transporter ATP-binding protein	GMDODPIE_00820	putative ABC transporter ATP-binding protein			GMDODPIE_00935	Putative ABC transporter substrate-binding protein YesO				GMDODPIE_00980	putative	GMDODPIE_00981	putative ABC transporter ATP-binding protein
BIN01_bacbin.18	PJAGNLAM_00001	putative ABC transporter ATP-binding protein	PJAGNLAM_00002	putative ABC transporter ATP-binding protein	PJAGNLAM_00021	putative ABC transporter ATP-binding protein YheS	PJAGNLAM_00089	putative ABC transporter permease	PJAGNLAM_00471	putative ABC transporter ATP-binding protein	PJAGNLAM_00472	putative ABC transporter ATP-binding protein	PJAGNLAM_00632	putative ABC transporter ATP-binding protein	PJAGNLAM_00917	putative ABC transporter ATP-binding protein	PJAGNLAM_00918	putative ABC transporter ATP-binding protein				PJAGNLAM_00982	putative ABC transporter ATP-binding protein YlmA			PJAGNLAM_01040	putativeABC transporter permease protein GlnP			PJAGNLAM_01042				PJAGNLAM_01133	ABC transporter ATP-binding protein YxdL				PJAGNLAM_01156	putative ABC transporter ATP-binding protein YknY			PJAGNLAM_01217		PJAGNLAM_01264	putative ABC transporter ATP-binding protein	PJAGNLAM_01265	putative ABC transporter ATP-binding protein
BIN01_bacbin.19	PPIJGNMN_00139	putative ABC transporter ATP-binding protein YknY	PPIJGNMN_00281	putative ABC transporter ATP-binding protein	PPIJGNMN_00329	ABC transporter ATP-binding protein YxdL	PPIJGNMN_00640	putative ABC transporter ATP-binding protein	PPIJGNMN_00781	putative ABC transporter ATP-binding protein YknY	PPIJGNMN_01382	putative ABC transporter ATP-binding protein	PPIJGNMN_01383	putative ABC transporter ATP-binding protein	PPIJGNMN_01468	putative ABC transporter ATP-binding protein				PPIJGNMN_01469	putative	PPIJGNMN_01608	putative ABC transporter permease protein	PPIJGNMN_01609	putative ABC transporter ATP-binding protein	PPIJGNMN_01625	putative ABC transporter ATP-binding protein	PPIJGNMN_01626	putative ABC transporter ATP-binding protein			PPIJGNMN_01730	Putative ABC transporter substrate-binding protein YesO	PPIJGNMN_01795	putative ABC transporter ATP-binding protein	PPIJGNMN_02040	putative ABC transporter ATP-binding protein			PPIJGNMN_02070	putative ABC transporter ATP-binding protein YheS	PPIJGNMN_02074	putative ABC transporter ATP-binding protein	PPIJGNMN_02075	putative ABC transporter ATP-binding protein	PPIJGNMN_02106	putative ABC transporter ATP-binding protein
BIN01_bacbin.2	MJMOKIEC_00036	putative ABC transporter ATP-binding protein YbiT	MJMOKIEC_00093	ABC transporter ATP-binding protein YxdL	MJMOKIEC_00263	putative ABC transporter ATP-binding protein YbiT	MJMOKIEC_00287	putative ABC transporter ATP-binding protein	MJMOKIEC_00288	putative ABC transporter ATP-binding protein	MJMOKIEC_00465	putative ABC transporter ATP-binding protein				MJMOKIEC_00689	putative ABC transporter ATP-binding protein YknY			MJMOKIEC_00992	ABC transporter ATP-binding protein YtrB				MJMOKIEC_00995	putative ABC transporter ATP-binding protein YknY			MJMOKIEC_01026	ABC transporter ATP-binding protein NatA				MJMOKIEC_01084	putative ABC transporter ATP-binding protein YknY			MJMOKIEC_01111	putative ABC transporter ATP-binding protein YbhF				MJMOKIEC_01282					MJMOKIEC_01283	putative
BIN01_bacbin.20	GBONKAMO_00330	putative ABC transporter ATP-binding protein	GBONKAMO_00331	putative ABC transporter ATP-binding protein	GBONKAMO_00377	putative ABC transporter ATP-binding protein	GBONKAMO_00378	putative ABC transporter permease protein	GBONKAMO_00880	putative ABC transporter ATP-binding protein			GBONKAMO_00974	ABC transporter ATP-binding protein NatA	GBONKAMO_01022	putative ABC transporter ATP-binding protein	GBONKAMO_01087	putative ABC transporter permease protein			GBONKAMO_01256	putative ABC transporter ATP-binding protein YheS	GBONKAMO_01519	putative ABC transporter ATP-binding protein	GBONKAMO_01520	putative ABC transporter permease protein				GBONKAMO_01548	putative ABC transporter ATP-binding protein YknY
BIN01_bacbin.3	PKKLOCOD_00110	Inner membrane ABC transporter permease protein YcjP	PKKLOCOD_00115	putative ABC transporter ATP-binding protein YheS	PKKLOCOD_00132	putative ABC transporter ATP-binding protein YxlF	PKKLOCOD_00151	putative ABC transporter ATP-binding protein	PKKLOCOD_00168	Inner membrane ABC transporter permease protein YcjP			PKKLOCOD_00218	ABC transporter ATP-binding protein YtrB			PKKLOCOD_00234	ABC transporter permease protein YxdM	PKKLOCOD_00258	putative ABC transporter ATP-binding protein	PKKLOCOD_00351	putative ABC transporter ATP-binding protein	PKKLOCOD_00352	putative ABC transporter ATP-binding protein	PKKLOCOD_00437	putative ABC transporter ATP-binding protein	PKKLOCOD_00438	putative ABC transporter ATP-binding protein			PKKLOCOD_00564	putative ABC transporter ATP-binding protein YheS			PKKLOCOD_00677	ABC transporter ATP-binding protein YtrE			PKKLOCOD_00679	ABC transporter permease YtrF			PKKLOCOD_00764	ABC transporter ATP-binding protein NatA			PKKLOCOD_00812	Putative ABC transporter substrate-binding protein YesO
BIN01_bacbin.4	HPNGNOAM_00057	Inner membrane ABC transporter permease protein YcjP	HPNGNOAM_00094	ABC transporter permease protein YxdM	HPNGNOAM_00532	putative ABC transporter ATP-binding protein YheS	HPNGNOAM_00596	putative ABC transporter ATP-binding protein	HPNGNOAM_00597	putative ABC transporter ATP-binding protein				HPNGNOAM_00606	putative			HPNGNOAM_00881				HPNGNOAM_00882	putativeABC transporter permease protein GlnM			HPNGNOAM_00883	putativeABC transporter permease protein GlnP				HPNGNOAM_00918	putative				HPNGNOAM_00919	putative			HPNGNOAM_01053	ABC transporter ATP-binding protein NatA			HPNGNOAM_01152	putative ABC transporter ATP-binding protein YheS	HPNGNOAM_01177	putative ABC transporter ATP-binding protein	HPNGNOAM_01211	putative ABC transporter ATP-binding protein
BIN01_bacbin.5	BKLGAKND_00048	ABC transporter ATP-binding protein YtrB	BKLGAKND_00109	putative ABC transporter ATP-binding protein YbiT	BKLGAKND_00127	Inner membrane ABC transporter permease protein YjfF	BKLGAKND_00219	putative ABC transporter ATP-binding protein	BKLGAKND_00220	putative ABC transporter ATP-binding protein			BKLGAKND_00637	ABC transporter ATP-binding protein YxdL			BKLGAKND_00638	ABC transporter permease protein YxdM			BKLGAKND_00645	putative ABC transporter ATP-binding protein YbhF			BKLGAKND_00742				BKLGAKND_01102	ABC transporter ATP-binding protein YtrB				BKLGAKND_01171	putative ABC transporter ATP-binding protein YxlF	BKLGAKND_01598	putative ABC transporter ATP-binding protein			BKLGAKND_02213	Inner membrane ABC transporter permease protein YdcV			BKLGAKND_02279	ABC transporter ATP-binding protein NatA			BKLGAKND_02283	ABC transporter ATP-binding protein YtrB
BIN01_bacbin.6	LCLJNIBN_00080	putative ABC transporter ATP-binding protein YknY	LCLJNIBN_00105	Inner membrane ABC transporter permease protein YdcV	LCLJNIBN_00145	putative ABC transporter ATP-binding protein YbiT	LCLJNIBN_00261	putative ABC transporter ATP-binding protein YheS	LCLJNIBN_00438	putativeABC transporter permease protein GlnM	LCLJNIBN_00612	putative ABC transporter ATP-binding protein	LCLJNIBN_00637	putative amino-acid ABC transporter-binding protein	LCLJNIBN_00712	putative ABC transporter ATP-binding protein	LCLJNIBN_00713	putative ABC transporter ATP-binding protein			LCLJNIBN_00798					LCLJNIBN_00974				LCLJNIBN_01103	ABC transporter substrate-binding lipoprotein			LCLJNIBN_01410	ABC transporter ATP-binding protein YtrB			LCLJNIBN_01638	putative ABC transporter ATP-binding protein YbhF
BIN01_bacbin.7	ONFBGLLF_00022	putative ABC transporter ATP-binding protein	ONFBGLLF_00023	putative ABC transporter ATP-binding protein	ONFBGLLF_00042	putative ABC transporter ATP-binding protein YknY	ONFBGLLF_00197	Inner membrane ABC transporter permease protein YdcV	ONFBGLLF_00226	ABC transporter ATP-binding protein YtrB	ONFBGLLF_00932	putative ABC transporter ATP-binding protein	ONFBGLLF_01062	putative ABC transporter ATP-binding protein	ONFBGLLF_01063	putative ABC transporter ATP-binding protein	ONFBGLLF_01236	putative ABC transporter ATP-binding protein	ONFBGLLF_01237	putative ABC transporter ATP-binding protein		ONFBGLLF_01403	ABC transporter ATP-binding/permease protein		ONFBGLLF_01404	ABC transporter ATP-binding/permease protein			ONFBGLLF_01710	putative ABC transporter solute-binding protein YclQ			ONFBGLLF_01758	putative ABC transporter ATP-binding protein YheS
BIN01_bacbin.8	ACMCAGBK_00301	putative ABC transporter ATP-binding protein	ACMCAGBK_00302	putative ABC transporter ATP-binding protein	ACMCAGBK_00319	putative ABC transporter ATP-binding protein YheS	ACMCAGBK_01397	ABC transporter ATP-binding protein NatA	ACMCAGBK_01776	Inner membrane ABC transporter permease protein YdcV	ACMCAGBK_01877	putative ABC transporter permease	ACMCAGBK_01896	putative ABC transporter ATP-binding protein	ACMCAGBK_01897	putative ABC transporter ATP-binding protein	ACMCAGBK_01922	putative ABC transporter ATP-binding protein
BIN01_bacbin.9	HOKDNBDF_00180	Inner membrane ABC transporter permease protein YcjP	HOKDNBDF_00270	putative ABC transporter ATP-binding protein YknY	HOKDNBDF_00299	ABC transporter ATP-binding protein NatA	HOKDNBDF_00418	putative ABC transporter ATP-binding protein	HOKDNBDF_00419	putative ABC transporter ATP-binding protein			HOKDNBDF_00452	putative ABC transporter ATP-binding protein YbiT			HOKDNBDF_00694	putative ABC transporter ATP-binding protein YheS				HOKDNBDF_01171	putative ABC transporter ATP-binding protein YxlF	HOKDNBDF_01407	putative ABC transporter-binding protein			HOKDNBDF_01448	Inner membrane ABC transporter permease protein YcjP	HOKDNBDF_01487	putative ABC transporter ATP-binding protein	HOKDNBDF_01488	putative ABC transporter ATP-binding protein				HOKDNBDF_01489	putative ABC transporter ATP-binding protein YknY			HOKDNBDF_01598	putative ABC transporter ATP-binding protein YbiT			HOKDNBDF_01621	Inner membrane ABC transporter permease protein YdcV			HOKDNBDF_01811
BIN02_bacbin.1	BPDELOEO_00225	putative ABC transporter ATP-binding protein	BPDELOEO_00226	putative ABC transporter ATP-binding protein	BPDELOEO_00386	putative ABC transporter ATP-binding protein YheS	BPDELOEO_00404	putative ABC transporter ATP-binding protein	BPDELOEO_00405	putative ABC transporter ATP-binding protein				BPDELOEO_00467	putative ABC transporter ATP-binding protein YknY	BPDELOEO_00472	putative ABC transporter ATP-binding protein			BPDELOEO_00583	ABC transporter ATP-binding protein NatA			BPDELOEO_00634	putative ABC transporter ATP-binding protein YbhF		BPDELOEO_00784	ABC transporter ATP-binding/permease protein			BPDELOEO_00893	ABC transporter ATP-binding protein YtrB	BPDELOEO_00896	putative ABC transporter permease			BPDELOEO_00906	ABC transporter ATP-binding protein YxdL				BPDELOEO_00973	putative				BPDELOEO_01104	putative ABC transporter ATP-binding protein YknY	BPDELOEO_01267
BIN02_bacbin.10	OMKODFJE_00022	putative ABC transporter ATP-binding protein	OMKODFJE_00023	putative ABC transporter ATP-binding protein	OMKODFJE_00042	putative ABC transporter ATP-binding protein YknY	OMKODFJE_00197	Inner membrane ABC transporter permease protein YdcV	OMKODFJE_00226	ABC transporter ATP-binding protein YtrB	OMKODFJE_00827	putative ABC transporter ATP-binding protein	OMKODFJE_01053	putative ABC transporter ATP-binding protein	OMKODFJE_01054	putative ABC transporter ATP-binding protein	OMKODFJE_01226	putative ABC transporter ATP-binding protein	OMKODFJE_01227	putative ABC transporter ATP-binding protein		OMKODFJE_01393	ABC transporter ATP-binding/permease protein		OMKODFJE_01394	ABC transporter ATP-binding/permease protein			OMKODFJE_01704	putative ABC transporter solute-binding protein YclQ			OMKODFJE_01748	putative ABC transporter ATP-binding protein YheS
BIN02_bacbin.11	GNLBJFGA_00212	putative ABC transporter ATP-binding protein	GNLBJFGA_00213	putative ABC transporter ATP-binding protein	GNLBJFGA_00492	ABC transporter ATP-binding protein YxdL	GNLBJFGA_00715	ABC transporter permease protein YxdM	GNLBJFGA_00746	putative ABC transporter ATP-binding protein YknY	GNLBJFGA_00750	putative ABC transporter ATP-binding protein			GNLBJFGA_00836	putativeABC transporter permease protein GlnP	GNLBJFGA_00994	putative ABC transporter ATP-binding protein	GNLBJFGA_00995	putative ABC transporter ATP-binding protein			GNLBJFGA_01045	Daunorubicin/doxorubicin resistance ABC transporter permease protein DrrB			GNLBJFGA_01114	putativeABC transporter permease protein GlnP			GNLBJFGA_01115	putativeABC transporter permease protein GlnM	GNLBJFGA_01122	putative ABC transporter ATP-binding protein			GNLBJFGA_01288	putativeABC transporter permease protein GlnP			GNLBJFGA_01290				GNLBJFGA_01376	putative ABC transporter ATP-binding protein YheS	GNLBJFGA_01406	putative ABC transporter ATP-binding protein
BIN02_bacbin.12	ECLOGIDO_00274	putative ABC transporter ATP-binding protein YbiT	ECLOGIDO_00314	Inner membrane ABC transporter permease protein YdcV	ECLOGIDO_00339	putative ABC transporter ATP-binding protein YknY	ECLOGIDO_00507	putative ABC transporter ATP-binding protein YheS	ECLOGIDO_00620	putative ABC transporter ATP-binding protein	ECLOGIDO_00645	putative amino-acid ABC transporter-binding protein	ECLOGIDO_00726	putative ABC transporter ATP-binding protein	ECLOGIDO_00727	putative ABC transporter ATP-binding protein			ECLOGIDO_01111				ECLOGIDO_01278	ABC transporter ATP-binding protein YtrB			ECLOGIDO_01364	ABC transporter substrate-binding lipoprotein			ECLOGIDO_01639	putative ABC transporter ATP-binding protein YbhF
BIN02_bacbin.13	DGPHONAM_00050	putative ABC transporter ATP-binding protein	DGPHONAM_00051	putative ABC transporter ATP-binding protein	DGPHONAM_00085	ABC transporter ATP-binding protein YtrB	DGPHONAM_00130	putative ABC transporter ATP-binding protein	DGPHONAM_00131	putative ABC transporter ATP-binding protein	DGPHONAM_00148	putative ABC transporter ATP-binding protein	DGPHONAM_00149	putative ABC transporter ATP-binding protein				DGPHONAM_00234	putative ABC transporter ATP-binding protein YknY				DGPHONAM_00265	putative ABC transporter ATP-binding protein YknY			DGPHONAM_00457	Inner membrane ABC transporter permease protein YdcV				DGPHONAM_00965	putative				DGPHONAM_00966	putative				DGPHONAM_01416	putative	DGPHONAM_01417	putative ABC transporter ATP-binding protein	DGPHONAM_01425	putative ABC transporter ATP-binding protein
BIN02_bacbin.14	AADDFCGH_00151	putative ABC transporter ATP-binding protein	AADDFCGH_00623	putative ABC transporter ATP-binding protein	AADDFCGH_00764	putative ABC transporter ATP-binding protein YknY	AADDFCGH_00945	ABC transporter ATP-binding protein YxdL	AADDFCGH_01057	putative ABC transporter ATP-binding protein YknY	AADDFCGH_01370	putative ABC transporter ATP-binding protein	AADDFCGH_01371	putative ABC transporter ATP-binding protein				AADDFCGH_01429	putative	AADDFCGH_01430	putative ABC transporter ATP-binding protein	AADDFCGH_01601	putative ABC transporter ATP-binding protein	AADDFCGH_01602	putative ABC transporter permease protein	AADDFCGH_01613	putative ABC transporter ATP-binding protein	AADDFCGH_01614	putative ABC transporter ATP-binding protein			AADDFCGH_01703	Putative ABC transporter substrate-binding protein YesO	AADDFCGH_01783	putative ABC transporter ATP-binding protein	AADDFCGH_02044	putative ABC transporter ATP-binding protein	AADDFCGH_02085	putative ABC transporter ATP-binding protein	AADDFCGH_02086	putative ABC transporter ATP-binding protein			AADDFCGH_02090	putative ABC transporter ATP-binding protein YheS				AADDFCGH_02121
BIN02_bacbin.15	LCCLLHDE_00015	putative ABC transporter permease protein	LCCLLHDE_00117	putative ABC transporter ATP-binding protein YknY	LCCLLHDE_00446	putative ABC transporter ATP-binding protein	LCCLLHDE_00447	putative ABC transporter ATP-binding protein	LCCLLHDE_00894	putative ABC transporter permease protein	LCCLLHDE_00895	putative ABC transporter ATP-binding protein			LCCLLHDE_01048	putative ABC transporter ATP-binding protein YheS	LCCLLHDE_01138	putative ABC transporter ATP-binding protein	LCCLLHDE_01139	putative ABC transporter permease protein			LCCLLHDE_01185	ABC transporter ATP-binding protein NatA	LCCLLHDE_01404	putative ABC transporter ATP-binding protein	LCCLLHDE_01444	putative ABC transporter ATP-binding protein
BIN02_bacbin.16	IDBMHECO_00035	Inner membrane ABC transporter permease protein YcjP	IDBMHECO_00052	putative ABC transporter ATP-binding protein	IDBMHECO_00071	putative ABC transporter ATP-binding protein YxlF	IDBMHECO_00088	putative ABC transporter ATP-binding protein YheS	IDBMHECO_00093	Inner membrane ABC transporter permease protein YcjP			IDBMHECO_00218	ABC transporter ATP-binding protein YtrB			IDBMHECO_00234	ABC transporter permease protein YxdM	IDBMHECO_00258	putative ABC transporter ATP-binding protein	IDBMHECO_00351	putative ABC transporter ATP-binding protein	IDBMHECO_00352	putative ABC transporter ATP-binding protein			IDBMHECO_00499	putative ABC transporter ATP-binding protein YheS	IDBMHECO_00625	putative ABC transporter ATP-binding protein	IDBMHECO_00626	putative ABC transporter ATP-binding protein				IDBMHECO_00672	putative ABC transporter ATP-binding protein YknY	IDBMHECO_00737	putative ABC transporter ATP-binding protein	IDBMHECO_00738	putative ABC transporter permease protein			IDBMHECO_00822	ABC transporter ATP-binding protein YtrE			IDBMHECO_00824	ABC transporter permease YtrF
BIN02_bacbin.2	IDNJLFPD_00118	putative ABC transporter ATP-binding protein YheS	IDNJLFPD_00310	ABC transporter periplasmic-binding protein YtfQ	IDNJLFPD_00396	putative ABC transporter ATP-binding protein YheS	IDNJLFPD_00577	ABC transporter substrate-binding lipoprotein	IDNJLFPD_00644	putativeABC transporter permease protein GlnM			IDNJLFPD_00645					IDNJLFPD_00745		IDNJLFPD_00789	putative ABC transporter ATP-binding protein	IDNJLFPD_00790	putative ABC transporter ATP-binding protein	IDNJLFPD_00792	putative ABC transporter ATP-binding protein	IDNJLFPD_00793	putative ABC transporter ATP-binding protein	IDNJLFPD_00824	putative ABC transporter ATP-binding protein			IDNJLFPD_00939	Putative ABC transporter substrate-binding protein YesO				IDNJLFPD_00984	putative	IDNJLFPD_00985	putative ABC transporter ATP-binding protein
BIN02_bacbin.3	NDHGNMDD_00180	Inner membrane ABC transporter permease protein YcjP	NDHGNMDD_00270	putative ABC transporter ATP-binding protein YknY	NDHGNMDD_00299	ABC transporter ATP-binding protein NatA	NDHGNMDD_00443	putative ABC transporter ATP-binding protein YheS	NDHGNMDD_01082	ABC transporter ATP-binding protein YxdL				NDHGNMDD_01236	putative ABC transporter ATP-binding protein YxlF	NDHGNMDD_01471	putative ABC transporter-binding protein			NDHGNMDD_01512	Inner membrane ABC transporter permease protein YcjP				NDHGNMDD_01584	putative ABC transporter ATP-binding protein YknY	NDHGNMDD_01585	putative ABC transporter ATP-binding protein	NDHGNMDD_01586	putative ABC transporter ATP-binding protein			NDHGNMDD_01622	Inner membrane ABC transporter permease protein YdcV			NDHGNMDD_01646	putative ABC transporter ATP-binding protein YbiT			NDHGNMDD_01779	Inner membrane ABC transporter permease protein YdcV	NDHGNMDD_01846	putative ABC transporter ATP-binding protein			NDHGNMDD_01967	putative ABC transporter ATP-binding protein YbiT	NDHGNMDD_02000
BIN02_bacbin.4	JFECJBKO_00048	putative ABC transporter ATP-binding protein	JFECJBKO_00049	putative ABC transporter ATP-binding protein	JFECJBKO_00117	putative ABC transporter ATP-binding protein YknY	JFECJBKO_00222	ABC transporter ATP-binding protein NatA	JFECJBKO_00235	putative ABC transporter ATP-binding protein	JFECJBKO_00236	putative ABC transporter ATP-binding protein			JFECJBKO_00365	ABC transporter ATP-binding protein YtrB			JFECJBKO_00377	ABC transporter ATP-binding protein YtrB			JFECJBKO_00471	Putative ABC transporter substrate-binding protein YesO	JFECJBKO_00548	putative ABC transporter ATP-binding protein	JFECJBKO_00549	putative ABC transporter ATP-binding protein	JFECJBKO_00634	putative ABC transporter ATP-binding protein	JFECJBKO_00706	putative ABC transporter ATP-binding protein	JFECJBKO_00707	putative ABC transporter ATP-binding protein			JFECJBKO_00917	ABC transporter ATP-binding protein uup			JFECJBKO_01029	putative ABC transporter ATP-binding protein YheS	JFECJBKO_01055	putative ABC transporter ATP-binding protein	JFECJBKO_01056	putative ABC transporter permease protein
BIN02_bacbin.5	KKHOLDAD_00013	putative ABC transporter ATP-binding protein YknY	KKHOLDAD_00061	putative ABC transporter ATP-binding protein	KKHOLDAD_00289	putative ABC transporter ATP-binding protein YbhF	KKHOLDAD_00575	putative ABC transporter ATP-binding protein	KKHOLDAD_00576	putative ABC transporter ATP-binding protein			KKHOLDAD_00626	ABC transporter arginine-binding protein 1	KKHOLDAD_00671	putative ABC transporter ATP-binding protein	KKHOLDAD_00672	putative ABC transporter ATP-binding protein			KKHOLDAD_00678	putative ABC transporter ATP-binding protein YheS			KKHOLDAD_01023	putativeABC transporter permease protein GlnP			KKHOLDAD_01025				KKHOLDAD_01273	putative ABC transporter ATP-binding protein YheS	KKHOLDAD_01290	putative ABC transporter ATP-binding protein	KKHOLDAD_01291	putative ABC transporter ATP-binding protein			KKHOLDAD_01327				KKHOLDAD_01604	Inner membrane ABC transporter permease protein YdcV	KKHOLDAD_01672	putative ABC transporter ATP-binding protein	KKHOLDAD_01673
BIN02_bacbin.6	KJEIKILP_00126	ABC transporter substrate-binding lipoprotein	KJEIKILP_00242	putative ABC transporter ATP-binding protein YknY	KJEIKILP_00323	putative ABC transporter ATP-binding protein YheS	KJEIKILP_00330	putative ABC transporter ATP-binding protein	KJEIKILP_00331	putative ABC transporter ATP-binding protein	KJEIKILP_00360	putative ABC transporter ATP-binding protein	KJEIKILP_00361	putative ABC transporter ATP-binding protein			KJEIKILP_00567	Inner membrane ABC transporter permease protein YcjP			KJEIKILP_00710	ABC transporter periplasmic-binding protein YtfQ			KJEIKILP_00802	Inner membrane ABC transporter permease protein YcjO			KJEIKILP_00917	putative ABC transporter ATP-binding protein YheS			KJEIKILP_00959					KJEIKILP_00988	putative ABC transporter ATP-binding protein YknY	KJEIKILP_01114	putative ABC transporter ATP-binding protein	KJEIKILP_01115	putative ABC transporter ATP-binding protein			KJEIKILP_01125	ABC transporter permease YtrF
BIN02_bacbin.7	HGCEFDNN_00048	ABC transporter ATP-binding protein YtrB	HGCEFDNN_00109	putative ABC transporter ATP-binding protein YbiT	HGCEFDNN_00127	Inner membrane ABC transporter permease protein YjfF	HGCEFDNN_00219	putative ABC transporter ATP-binding protein	HGCEFDNN_00220	putative ABC transporter ATP-binding protein			HGCEFDNN_01159				HGCEFDNN_01256	putative ABC transporter ATP-binding protein YbhF			HGCEFDNN_01263	ABC transporter permease protein YxdM			HGCEFDNN_01264	ABC transporter ATP-binding protein YxdL				HGCEFDNN_01397	putative ABC transporter ATP-binding protein YxlF			HGCEFDNN_01466	ABC transporter ATP-binding protein YtrB	HGCEFDNN_01716	putative ABC transporter ATP-binding protein			HGCEFDNN_02147	Inner membrane ABC transporter permease protein YdcV
BIN02_bacbin.8	MLDAANCJ_00068	putative ABC transporter ATP-binding protein	MLDAANCJ_00098	putative ABC transporter ATP-binding protein	MLDAANCJ_00099	putative ABC transporter ATP-binding protein	MLDAANCJ_00123	putative ABC transporter ATP-binding protein YknY	MLDAANCJ_00324	putative ABC transporter ATP-binding protein YlmA			MLDAANCJ_00371	ABC transporter ATP-binding protein YxdL			MLDAANCJ_00858	putative ABC transporter ATP-binding protein YheS			MLDAANCJ_00923		MLDAANCJ_00980	putative ABC transporter ATP-binding protein	MLDAANCJ_00981	putative ABC transporter ATP-binding protein	MLDAANCJ_01025	putative ABC transporter ATP-binding protein			MLDAANCJ_01067	putative ABC transporter ATP-binding protein YbiT	MLDAANCJ_01225	putative ABC transporter ATP-binding protein	MLDAANCJ_01226	putative ABC transporter ATP-binding protein	MLDAANCJ_01249	putative ABC transporter ATP-binding protein			MLDAANCJ_01357				MLDAANCJ_01360				MLDAANCJ_01362
BIN02_bacbin.9	HPLIMICO_00090	putative ABC transporter ATP-binding protein YbiT	HPLIMICO_00114	putative ABC transporter ATP-binding protein	HPLIMICO_00115	putative ABC transporter ATP-binding protein	HPLIMICO_00282	putative ABC transporter ATP-binding protein	HPLIMICO_00434	ABC transporter ATP-binding protein YxdL			HPLIMICO_00492	putative ABC transporter ATP-binding protein YbiT				HPLIMICO_00639	putative ABC transporter ATP-binding protein YknY			HPLIMICO_00734	ABC transporter ATP-binding protein YtrB				HPLIMICO_00737	putative ABC transporter ATP-binding protein YknY			HPLIMICO_00768	ABC transporter ATP-binding protein NatA			HPLIMICO_00872	putative ABC transporter ATP-binding protein YbhF				HPLIMICO_00899	putative ABC transporter ATP-binding protein YknY			HPLIMICO_01189	putative ABC transporter ATP-binding protein YheS				HPLIMICO_01216
BIN03_bacbin.1	MOJJDNFP_00058	putative ABC transporter ATP-binding protein	MOJJDNFP_00106	putative ABC transporter ATP-binding protein YknY	MOJJDNFP_00379	putative ABC transporter ATP-binding protein YheS	MOJJDNFP_00396	putative ABC transporter ATP-binding protein	MOJJDNFP_00397	putative ABC transporter ATP-binding protein			MOJJDNFP_00669	putative ABC transporter ATP-binding protein YbhF	MOJJDNFP_00807	putative ABC transporter ATP-binding protein	MOJJDNFP_00808	putative ABC transporter ATP-binding protein			MOJJDNFP_00852	putative ABC transporter ATP-binding protein YheS	MOJJDNFP_00858	putative ABC transporter ATP-binding protein	MOJJDNFP_00859	putative ABC transporter ATP-binding protein			MOJJDNFP_00904	ABC transporter arginine-binding protein 1			MOJJDNFP_01341	Inner membrane ABC transporter permease protein YdcV			MOJJDNFP_01405		MOJJDNFP_01731	putative ABC transporter ATP-binding protein	MOJJDNFP_01732	putative ABC transporter ATP-binding protein				MOJJDNFP_01775	putative ABC transporter ATP-binding protein YknY
BIN03_bacbin.10	FOIDIKKL_00035	Inner membrane ABC transporter permease protein YcjP	FOIDIKKL_00052	putative ABC transporter ATP-binding protein	FOIDIKKL_00071	putative ABC transporter ATP-binding protein YxlF	FOIDIKKL_00088	putative ABC transporter ATP-binding protein YheS	FOIDIKKL_00093	Inner membrane ABC transporter permease protein YcjP			FOIDIKKL_00218	ABC transporter ATP-binding protein YtrB			FOIDIKKL_00234	ABC transporter permease protein YxdM	FOIDIKKL_00258	putative ABC transporter ATP-binding protein	FOIDIKKL_00351	putative ABC transporter ATP-binding protein	FOIDIKKL_00352	putative ABC transporter ATP-binding protein			FOIDIKKL_00499	putative ABC transporter ATP-binding protein YheS	FOIDIKKL_00625	putative ABC transporter ATP-binding protein	FOIDIKKL_00626	putative ABC transporter ATP-binding protein				FOIDIKKL_00672	putative ABC transporter ATP-binding protein YknY	FOIDIKKL_00737	putative ABC transporter ATP-binding protein	FOIDIKKL_00738	putative ABC transporter permease protein			FOIDIKKL_00792	ABC transporter ATP-binding protein NatA			FOIDIKKL_00877	ABC transporter permease YtrF
BIN03_bacbin.11	MBKGJNAA_00151	putative ABC transporter ATP-binding protein	MBKGJNAA_00637	putative ABC transporter ATP-binding protein	MBKGJNAA_00891	ABC transporter ATP-binding protein YxdL	MBKGJNAA_01008	putative ABC transporter ATP-binding protein YknY	MBKGJNAA_01276	putative ABC transporter ATP-binding protein	MBKGJNAA_01277	putative ABC transporter ATP-binding protein				MBKGJNAA_01309	putative ABC transporter ATP-binding protein YknY	MBKGJNAA_01392	putative ABC transporter ATP-binding protein				MBKGJNAA_01393	putative	MBKGJNAA_01566	putative ABC transporter permease protein	MBKGJNAA_01567	putative ABC transporter ATP-binding protein	MBKGJNAA_01606	putative ABC transporter ATP-binding protein	MBKGJNAA_01607	putative ABC transporter ATP-binding protein			MBKGJNAA_01688	Putative ABC transporter substrate-binding protein YesO	MBKGJNAA_01753	putative ABC transporter ATP-binding protein	MBKGJNAA_02018	putative ABC transporter ATP-binding protein			MBKGJNAA_02062	putative ABC transporter ATP-binding protein YheS	MBKGJNAA_02066	putative ABC transporter ATP-binding protein	MBKGJNAA_02067	putative ABC transporter ATP-binding protein	MBKGJNAA_02098
BIN03_bacbin.12	IFDACKNF_00080	putative ABC transporter ATP-binding protein YknY	IFDACKNF_00105	Inner membrane ABC transporter permease protein YdcV	IFDACKNF_00145	putative ABC transporter ATP-binding protein YbiT	IFDACKNF_00261	putative ABC transporter ATP-binding protein YheS	IFDACKNF_00438	putativeABC transporter permease protein GlnM	IFDACKNF_00519	putative amino-acid ABC transporter-binding protein	IFDACKNF_00544	putative ABC transporter ATP-binding protein	IFDACKNF_00621	putative ABC transporter ATP-binding protein	IFDACKNF_00622	putative ABC transporter ATP-binding protein			IFDACKNF_00704					IFDACKNF_00877				IFDACKNF_00994	ABC transporter substrate-binding lipoprotein			IFDACKNF_01354	ABC transporter ATP-binding protein YtrB			IFDACKNF_01653	putative ABC transporter ATP-binding protein YbhF
BIN03_bacbin.14	BBMBBCGL_00229	putative ABC transporter ATP-binding protein	BBMBBCGL_00234	putative ABC transporter ATP-binding protein	BBMBBCGL_00407	putative ABC transporter ATP-binding protein YbiT	BBMBBCGL_00408	putative ABC transporter ATP-binding protein YheS	BBMBBCGL_00465	putative ABC transporter ATP-binding protein			BBMBBCGL_00664	ABC transporter ATP-binding protein NatA			BBMBBCGL_00879	putativeABC transporter permease protein GlnM			BBMBBCGL_00933					BBMBBCGL_00941				BBMBBCGL_00981	ABC transporter substrate-binding lipoprotein				BBMBBCGL_01113	putative
BIN03_bacbin.15	FFAHJGFP_00002	putative ABC transporter ATP-binding protein YknY	FFAHJGFP_00070	putative ABC transporter ATP-binding protein	FFAHJGFP_00071	putative ABC transporter ATP-binding protein	FFAHJGFP_00221	ABC transporter ATP-binding protein NatA	FFAHJGFP_00311	putative ABC transporter ATP-binding protein	FFAHJGFP_00312	putative ABC transporter ATP-binding protein			FFAHJGFP_00402	ABC transporter ATP-binding protein YtrB			FFAHJGFP_00416	ABC transporter ATP-binding protein YtrB			FFAHJGFP_00514	Putative ABC transporter substrate-binding protein YesO	FFAHJGFP_00561	putative ABC transporter ATP-binding protein	FFAHJGFP_00562	putative ABC transporter ATP-binding protein	FFAHJGFP_00671	putative ABC transporter ATP-binding protein	FFAHJGFP_00672	putative ABC transporter ATP-binding protein			FFAHJGFP_00853	ABC transporter ATP-binding protein uup			FFAHJGFP_00977	putative ABC transporter ATP-binding protein YheS	FFAHJGFP_01003	putative ABC transporter ATP-binding protein	FFAHJGFP_01004	putative ABC transporter permease protein				FFAHJGFP_01010	putative
BIN03_bacbin.16	EMJIPODL_00017	ABC transporter ATP-binding protein YtrB	EMJIPODL_00046	Inner membrane ABC transporter permease protein YdcV	EMJIPODL_00201	putative ABC transporter ATP-binding protein YknY	EMJIPODL_00220	putative ABC transporter ATP-binding protein	EMJIPODL_00221	putative ABC transporter ATP-binding protein	EMJIPODL_00931	putative ABC transporter ATP-binding protein	EMJIPODL_01061	putative ABC transporter ATP-binding protein	EMJIPODL_01062	putative ABC transporter ATP-binding protein	EMJIPODL_01234	putative ABC transporter ATP-binding protein	EMJIPODL_01235	putative ABC transporter ATP-binding protein		EMJIPODL_01368	ABC transporter ATP-binding/permease protein		EMJIPODL_01369	ABC transporter ATP-binding/permease protein			EMJIPODL_01707	putative ABC transporter solute-binding protein YclQ			EMJIPODL_01731	putative ABC transporter ATP-binding protein YheS
BIN03_bacbin.17	DPKEFDIL_00030	putative ABC transporter ATP-binding protein	DPKEFDIL_00085	ABC transporter ATP-binding protein YxdL	DPKEFDIL_00164	putative ABC transporter ATP-binding protein YknY	DPKEFDIL_00186	Inner membrane ABC transporter permease protein YcjO	DPKEFDIL_00198	putative ABC transporter ATP-binding protein	DPKEFDIL_00199	putative ABC transporter ATP-binding protein			DPKEFDIL_00330	putative ABC transporter ATP-binding protein YheS	DPKEFDIL_00349	putative ABC transporter ATP-binding protein	DPKEFDIL_00350	putative ABC transporter ATP-binding protein	DPKEFDIL_00511	putative ABC transporter ATP-binding protein	DPKEFDIL_00512	putative ABC transporter ATP-binding protein				DPKEFDIL_00666	putative ABC transporter ATP-binding protein YknY			DPKEFDIL_00842	ABC transporter arginine-binding protein				DPKEFDIL_00924	putative ABC transporter ATP-binding protein YlmA	DPKEFDIL_00948	putative ABC transporter ATP-binding protein	DPKEFDIL_00949	putative ABC transporter ATP-binding protein			DPKEFDIL_01078	ABC transporter ATP-binding protein YtrB
BIN03_bacbin.18	EJBBDDNC_00007	ABC transporter ATP-binding protein YxdL	EJBBDDNC_00067	putative ABC transporter ATP-binding protein	EJBBDDNC_00074	putative ABC transporter ATP-binding protein YbiT	EJBBDDNC_00110	putative ABC transporter ATP-binding protein YknY	EJBBDDNC_00115	putative ABC transporter ATP-binding protein			EJBBDDNC_00192	ABC transporter ATP-binding protein YtrE			EJBBDDNC_00221	putativeABC transporter permease protein GlnM			EJBBDDNC_00222	putativeABC transporter permease protein GlnP	EJBBDDNC_00255	putative ABC transporter ATP-binding protein	EJBBDDNC_00256	putative ABC transporter ATP-binding protein	EJBBDDNC_00633	putative ABC transporter ATP-binding protein			EJBBDDNC_00718	Putative ABC transporter arginine-binding protein 2			EJBBDDNC_00750	putative ABC transporter ATP-binding protein YbhF				EJBBDDNC_00907	putative ABC transporter ATP-binding protein YknY			EJBBDDNC_01122	ABC transporter ATP-binding protein NatA	EJBBDDNC_01141	putative ABC transporter ATP-binding protein	EJBBDDNC_01142	putative ABC transporter ATP-binding protein
BIN03_bacbin.2	DDPHPAKE_00242	putative ABC transporter ATP-binding protein YknY	DDPHPAKE_00343	Inner membrane ABC transporter permease protein YcjP	DDPHPAKE_00450	putative ABC transporter ATP-binding protein YknY	DDPHPAKE_00518	putative ABC transporter ATP-binding protein YheS	DDPHPAKE_00525	putative ABC transporter ATP-binding protein	DDPHPAKE_00526	putative ABC transporter ATP-binding protein	DDPHPAKE_00555	putative ABC transporter ATP-binding protein	DDPHPAKE_00556	putative ABC transporter ATP-binding protein			DDPHPAKE_00774	ABC transporter periplasmic-binding protein YtfQ			DDPHPAKE_00874	Inner membrane ABC transporter permease protein YcjO			DDPHPAKE_00951				DDPHPAKE_00993	putative ABC transporter ATP-binding protein YheS	DDPHPAKE_01109	putative ABC transporter ATP-binding protein	DDPHPAKE_01110	putative ABC transporter ATP-binding protein			DDPHPAKE_01120	ABC transporter permease YtrF			DDPHPAKE_01185	putativeABC transporter permease protein GlnM			DDPHPAKE_01186
BIN03_bacbin.3	IOEKHBIN_00013	putative ABC transporter ATP-binding protein	IOEKHBIN_00190	putative ABC transporter ATP-binding protein	IOEKHBIN_00192	putative ABC transporter ATP-binding protein YbiT	IOEKHBIN_00242	putative ABC transporter ATP-binding protein	IOEKHBIN_00244	putative ABC transporter ATP-binding protein	IOEKHBIN_00246	putative ABC transporter ATP-binding protein			IOEKHBIN_00542	putative ABC transporter ATP-binding protein YheS			IOEKHBIN_00679	putativeABC transporter permease protein GlnP	IOEKHBIN_00681	putative ABC transporter ATP-binding protein			IOEKHBIN_00999	ABC transporter ATP-binding protein YtrE
BIN03_bacbin.4	EPFKLFMP_00118	putative ABC transporter ATP-binding protein YheS	EPFKLFMP_00310	ABC transporter periplasmic-binding protein YtfQ	EPFKLFMP_00396	putative ABC transporter ATP-binding protein YheS	EPFKLFMP_00577	ABC transporter substrate-binding lipoprotein	EPFKLFMP_00644	putativeABC transporter permease protein GlnM			EPFKLFMP_00645					EPFKLFMP_00744		EPFKLFMP_00788	putative ABC transporter ATP-binding protein	EPFKLFMP_00789	putative ABC transporter ATP-binding protein	EPFKLFMP_00791	putative ABC transporter ATP-binding protein	EPFKLFMP_00792	putative ABC transporter ATP-binding protein	EPFKLFMP_00822	putative ABC transporter ATP-binding protein			EPFKLFMP_00937	Putative ABC transporter substrate-binding protein YesO				EPFKLFMP_00982	putative	EPFKLFMP_00983	putative ABC transporter ATP-binding protein
BIN03_bacbin.5	AKEPEANK_00015	putative ABC transporter permease protein	AKEPEANK_00117	putative ABC transporter ATP-binding protein YknY	AKEPEANK_00446	putative ABC transporter ATP-binding protein	AKEPEANK_00447	putative ABC transporter ATP-binding protein	AKEPEANK_00894	putative ABC transporter permease protein	AKEPEANK_00895	putative ABC transporter ATP-binding protein			AKEPEANK_01048	putative ABC transporter ATP-binding protein YheS	AKEPEANK_01077	putative ABC transporter permease protein	AKEPEANK_01078	putative ABC transporter ATP-binding protein			AKEPEANK_01190	ABC transporter ATP-binding protein NatA	AKEPEANK_01338	putative ABC transporter ATP-binding protein	AKEPEANK_01499	putative ABC transporter ATP-binding protein
BIN03_bacbin.6	LFCBFCGD_00054	putative ABC transporter ATP-binding protein YknY	LFCBFCGD_00111	putative ABC transporter ATP-binding protein	LFCBFCGD_00263	putative ABC transporter ATP-binding protein	LFCBFCGD_00297	ABC transporter ATP-binding protein YtrB	LFCBFCGD_00414	putative ABC transporter permease protein				LFCBFCGD_00415	putative			LFCBFCGD_00578	putative ABC transporter ATP-binding protein YbiT	LFCBFCGD_00677	putative ABC transporter ATP-binding protein	LFCBFCGD_00678	putative ABC transporter ATP-binding protein				LFCBFCGD_00702	putative	LFCBFCGD_00703	putative ABC transporter ATP-binding protein	LFCBFCGD_01026	putative ABC transporter ATP-binding protein	LFCBFCGD_01027	putative ABC transporter ATP-binding protein				LFCBFCGD_01340	putative			LFCBFCGD_01377	putative ABC transporter ATP-binding protein YheS	LFCBFCGD_01475	putative ABC transporter ATP-binding protein			LFCBFCGD_01795	Inner membrane ABC transporter permease protein YdcV
BIN03_bacbin.7	BEOHOAFD_00189	putative ABC transporter ATP-binding protein YknY	BEOHOAFD_00202	ABC transporter ATP-binding protein YxdL	BEOHOAFD_00518	putative ABC transporter ATP-binding protein	BEOHOAFD_00519	putative ABC transporter ATP-binding protein	BEOHOAFD_00681	putative ABC transporter ATP-binding protein			BEOHOAFD_00888	Daunorubicin/doxorubicin resistance ABC transporter permease protein DrrB	BEOHOAFD_01160	putative ABC transporter ATP-binding protein	BEOHOAFD_01161	putative ABC transporter ATP-binding protein			BEOHOAFD_01182	putativeABC transporter permease protein GlnM			BEOHOAFD_01183	putativeABC transporter permease protein GlnP	BEOHOAFD_01385	putative ABC transporter ATP-binding protein	BEOHOAFD_01386	putative ABC transporter ATP-binding protein			BEOHOAFD_01387	putative ABC transporter ATP-binding protein YheS			BEOHOAFD_01402	putative ABC transporter ATP-binding protein YheS	BEOHOAFD_01487	putative ABC transporter permease protein			BEOHOAFD_01489	putative ABC transporter ATP-binding protein YbiT	BEOHOAFD_01549	putative ABC transporter ATP-binding protein
BIN03_bacbin.8	CIELCGMC_00180	Inner membrane ABC transporter permease protein YcjP	CIELCGMC_00270	putative ABC transporter ATP-binding protein YknY	CIELCGMC_00299	ABC transporter ATP-binding protein NatA	CIELCGMC_00334	putative ABC transporter ATP-binding protein YbiT	CIELCGMC_00367	putative ABC transporter ATP-binding protein	CIELCGMC_00368	putative ABC transporter ATP-binding protein	CIELCGMC_00369	putative ABC transporter ATP-binding protein			CIELCGMC_00791	putative ABC transporter ATP-binding protein YheS			CIELCGMC_01261	ABC transporter ATP-binding protein YxdL	CIELCGMC_01531	putative ABC transporter-binding protein			CIELCGMC_01572	Inner membrane ABC transporter permease protein YcjP				CIELCGMC_01644	putative ABC transporter ATP-binding protein YknY	CIELCGMC_01645	putative ABC transporter ATP-binding protein	CIELCGMC_01646	putative ABC transporter ATP-binding protein			CIELCGMC_01682	Inner membrane ABC transporter permease protein YdcV			CIELCGMC_01705	putative ABC transporter ATP-binding protein YbiT	CIELCGMC_01764	putative ABC transporter ATP-binding protein
BIN03_bacbin.9	KOFJMCFH_00058	ABC transporter ATP-binding protein YtrB	KOFJMCFH_00119	putative ABC transporter ATP-binding protein YbiT	KOFJMCFH_00137	Inner membrane ABC transporter permease protein YjfF	KOFJMCFH_00229	putative ABC transporter ATP-binding protein	KOFJMCFH_00230	putative ABC transporter ATP-binding protein			KOFJMCFH_01170				KOFJMCFH_01267	putative ABC transporter ATP-binding protein YbhF			KOFJMCFH_01274	ABC transporter permease protein YxdM			KOFJMCFH_01275	ABC transporter ATP-binding protein YxdL			KOFJMCFH_01368	ABC transporter ATP-binding protein YtrB				KOFJMCFH_01438	putative ABC transporter ATP-binding protein YxlF	KOFJMCFH_01729	putative ABC transporter ATP-binding protein			KOFJMCFH_02265	Inner membrane ABC transporter permease protein YdcV			KOFJMCFH_02354	ABC transporter ATP-binding protein NatA			KOFJMCFH_02358	ABC transporter ATP-binding protein YtrB
BIN04_bacbin.1	CEFAGKMI_00146	putative ABC transporter ATP-binding protein	CEFAGKMI_00147	putative ABC transporter ATP-binding protein	CEFAGKMI_00169	putative ABC transporter ATP-binding protein YxlF	CEFAGKMI_00172	ABC transporter permease YtrF	CEFAGKMI_00173	putative ABC transporter ATP-binding protein YknY				CEFAGKMI_00175	putative ABC transporter ATP-binding protein YxlF			CEFAGKMI_00245	Inner membrane ABC transporter permease protein YdcV				CEFAGKMI_00609	putative ABC transporter ATP-binding protein YxlF			CEFAGKMI_00726	Putative metal ABC transporter substrate-binding protein Hpf	CEFAGKMI_00829	putative ABC transporter ATP-binding protein	CEFAGKMI_00830	putative ABC transporter ATP-binding protein	CEFAGKMI_00944	putative ABC transporter permease protein			CEFAGKMI_00960	ABC transporter ATP-binding protein YtrE			CEFAGKMI_00969	putative ABC transporter ATP-binding protein YheS				CEFAGKMI_01014	putative ABC transporter ATP-binding protein YxlF
BIN04_bacbin.10	DHIJBJII_00013	putative ABC transporter ATP-binding protein YknY	DHIJBJII_00061	putative ABC transporter ATP-binding protein	DHIJBJII_00142	putative ABC transporter ATP-binding protein	DHIJBJII_00143	putative ABC transporter ATP-binding protein	DHIJBJII_00160	putative ABC transporter ATP-binding protein YheS			DHIJBJII_00460	putative ABC transporter ATP-binding protein YbhF	DHIJBJII_00654	putative ABC transporter ATP-binding protein	DHIJBJII_00655	putative ABC transporter ATP-binding protein			DHIJBJII_00676	ABC transporter arginine-binding protein 1	DHIJBJII_00721	putative ABC transporter ATP-binding protein	DHIJBJII_00722	putative ABC transporter ATP-binding protein			DHIJBJII_00728	putative ABC transporter ATP-binding protein YheS			DHIJBJII_01102				DHIJBJII_01104	putativeABC transporter permease protein GlnP			DHIJBJII_01213				DHIJBJII_01512	Inner membrane ABC transporter permease protein YdcV
BIN04_bacbin.11	FJDHFPEB_00028	putative ABC transporter ATP-binding protein	FJDHFPEB_00029	putative ABC transporter ATP-binding protein	FJDHFPEB_00041	Inner membrane ABC transporter permease protein YcjO	FJDHFPEB_00063	putative ABC transporter ATP-binding protein YknY	FJDHFPEB_00106	Putative ABC transporter arginine-binding protein 2			FJDHFPEB_00142	ABC transporter ATP-binding protein YxdL	FJDHFPEB_00197	putative ABC transporter ATP-binding protein				FJDHFPEB_00468	putative ABC transporter ATP-binding protein YlmA			FJDHFPEB_00550	ABC transporter arginine-binding protein	FJDHFPEB_00647	putative ABC transporter ATP-binding protein	FJDHFPEB_00648	putative ABC transporter ATP-binding protein			FJDHFPEB_00667	putative ABC transporter ATP-binding protein YheS			FJDHFPEB_00693	putativeABC transporter permease protein GlnP			FJDHFPEB_00695					FJDHFPEB_00747				FJDHFPEB_00816
BIN04_bacbin.12	HJLLKOGJ_00017	putative ABC transporter ATP-binding protein	HJLLKOGJ_00072	putative ABC transporter ATP-binding protein	HJLLKOGJ_00073	putative ABC transporter ATP-binding protein	HJLLKOGJ_00092	putative ABC transporter ATP-binding protein YheS	HJLLKOGJ_00197	putative ABC transporter ATP-binding protein YknY				HJLLKOGJ_00433	putative ABC transporter ATP-binding protein YknY	HJLLKOGJ_00799	putative ABC transporter ATP-binding protein	HJLLKOGJ_00800	putative ABC transporter ATP-binding protein	HJLLKOGJ_00861	putative ABC transporter ATP-binding protein	HJLLKOGJ_00862	putative ABC transporter ATP-binding protein			HJLLKOGJ_01008	ABC transporter ATP-binding protein YxdL				HJLLKOGJ_01086	putative ABC transporter ATP-binding protein YlmA	HJLLKOGJ_01173	putative ABC transporter ATP-binding protein	HJLLKOGJ_01174	putative ABC transporter ATP-binding protein			HJLLKOGJ_01182	ABC transporter permease YtrF			HJLLKOGJ_01283				HJLLKOGJ_01350	putativeABC transporter permease protein GlnP
BIN04_bacbin.13	OGHCNAMF_00274	putative ABC transporter ATP-binding protein YbiT	OGHCNAMF_00314	Inner membrane ABC transporter permease protein YdcV	OGHCNAMF_00339	putative ABC transporter ATP-binding protein YknY	OGHCNAMF_00502	putative ABC transporter ATP-binding protein YheS	OGHCNAMF_00620	putative ABC transporter ATP-binding protein	OGHCNAMF_00645	putative amino-acid ABC transporter-binding protein	OGHCNAMF_00720	putative ABC transporter ATP-binding protein	OGHCNAMF_00721	putative ABC transporter ATP-binding protein			OGHCNAMF_01131				OGHCNAMF_01255	ABC transporter ATP-binding protein YtrB			OGHCNAMF_01331	ABC transporter substrate-binding lipoprotein			OGHCNAMF_01575	putative ABC transporter ATP-binding protein YbhF
BIN04_bacbin.14	GNBNJPJL_00353	putative ABC transporter ATP-binding protein	GNBNJPJL_00354	putative ABC transporter ATP-binding protein	GNBNJPJL_00371	putative ABC transporter ATP-binding protein	GNBNJPJL_00372	putative ABC transporter ATP-binding protein	GNBNJPJL_00417	ABC transporter ATP-binding protein YtrB				GNBNJPJL_00685	putative ABC transporter ATP-binding protein YknY				GNBNJPJL_00716	putative ABC transporter ATP-binding protein YknY	GNBNJPJL_00865	putative ABC transporter ATP-binding protein	GNBNJPJL_01122	putative ABC transporter ATP-binding protein				GNBNJPJL_01123	putative	GNBNJPJL_01211	putative ABC transporter ATP-binding protein			GNBNJPJL_01356	Inner membrane ABC transporter permease protein YdcV			GNBNJPJL_01447	putative ABC transporter ATP-binding protein YheS	GNBNJPJL_01619	putative ABC transporter ATP-binding protein			GNBNJPJL_01818	ABC transporter ATP-binding protein YtrB			GNBNJPJL_01869	putative ABC transporter ATP-binding protein YheS
BIN04_bacbin.15	CIMMGEHH_00035	Inner membrane ABC transporter permease protein YcjP	CIMMGEHH_00052	putative ABC transporter ATP-binding protein	CIMMGEHH_00071	putative ABC transporter ATP-binding protein YxlF	CIMMGEHH_00088	putative ABC transporter ATP-binding protein YheS	CIMMGEHH_00093	Inner membrane ABC transporter permease protein YcjP	CIMMGEHH_00212	putative ABC transporter ATP-binding protein	CIMMGEHH_00213	putative ABC transporter ATP-binding protein			CIMMGEHH_00339	putative ABC transporter ATP-binding protein YheS				CIMMGEHH_00447	putative ABC transporter ATP-binding protein YknY	CIMMGEHH_00512	putative ABC transporter ATP-binding protein	CIMMGEHH_00513	putative ABC transporter permease protein			CIMMGEHH_00567	ABC transporter ATP-binding protein NatA			CIMMGEHH_00652	ABC transporter permease YtrF			CIMMGEHH_00654	ABC transporter ATP-binding protein YtrE			CIMMGEHH_00772	putative ABC transporter permease YknZ				CIMMGEHH_00773	putative ABC transporter ATP-binding protein YknY
BIN04_bacbin.16	EDDMOLJP_00054	ABC transporter ATP-binding protein YtrB	EDDMOLJP_00115	putative ABC transporter ATP-binding protein YbiT	EDDMOLJP_00133	Inner membrane ABC transporter permease protein YjfF	EDDMOLJP_00225	putative ABC transporter ATP-binding protein	EDDMOLJP_00226	putative ABC transporter ATP-binding protein			EDDMOLJP_01276				EDDMOLJP_01373	putative ABC transporter ATP-binding protein YbhF			EDDMOLJP_01380	ABC transporter permease protein YxdM			EDDMOLJP_01381	ABC transporter ATP-binding protein YxdL			EDDMOLJP_01479	ABC transporter ATP-binding protein YtrB				EDDMOLJP_01548	putative ABC transporter ATP-binding protein YxlF	EDDMOLJP_01823	putative ABC transporter ATP-binding protein			EDDMOLJP_02181	Inner membrane ABC transporter permease protein YdcV			EDDMOLJP_02284	ABC transporter ATP-binding protein NatA			EDDMOLJP_02288	ABC transporter ATP-binding protein YtrB
BIN04_bacbin.17	EGELAKKD_00062	putative ABC transporter ATP-binding protein	EGELAKKD_00158	ABC transporter ATP-binding protein NatA	EGELAKKD_00203	Inner membrane ABC transporter permease protein YcjP	EGELAKKD_00425	putative ABC transporter ATP-binding protein	EGELAKKD_00466	putative ABC transporter ATP-binding protein YheS			EGELAKKD_00470	ABC transporter permease protein YxdM			EGELAKKD_00600				EGELAKKD_00601	putativeABC transporter permease protein GlnM			EGELAKKD_00602	putativeABC transporter permease protein GlnP				EGELAKKD_00623		EGELAKKD_00670	putative ABC transporter ATP-binding protein	EGELAKKD_00671	putative ABC transporter ATP-binding protein			EGELAKKD_00707	Inner membrane ABC transporter permease protein YdcV	EGELAKKD_00791	putative ABC transporter ATP-binding protein			EGELAKKD_00843	ABC transporter ATP-binding protein YtrE	EGELAKKD_00845	putative ABC transporter permease
BIN04_bacbin.18	POCHMPLE_00012	putative ABC transporter ATP-binding protein YknY	POCHMPLE_00014	putative ABC transporter permease YknZ	POCHMPLE_00069	putative ABC transporter ATP-binding protein YknY	POCHMPLE_00211	putative ABC transporter ATP-binding protein	POCHMPLE_00479	ABC transporter ATP-binding protein YtrB			POCHMPLE_00574	Putative ABC transporter substrate-binding protein YesO			POCHMPLE_00580	Putative ABC transporter substrate-binding protein YesO	POCHMPLE_00646	putative ABC transporter ATP-binding protein				POCHMPLE_00647	putative			POCHMPLE_00651	Putative ABC transporter substrate-binding protein YesO			POCHMPLE_00657	Putative ABC transporter substrate-binding protein YesO			POCHMPLE_00706	Putative ABC transporter substrate-binding protein YesO			POCHMPLE_00795	putative ABC transporter ATP-binding protein YbiT				POCHMPLE_00824				POCHMPLE_00989
BIN04_bacbin.2	MBHGAMFF_00002	putative ABC transporter ATP-binding protein YknY	MBHGAMFF_00070	putative ABC transporter ATP-binding protein	MBHGAMFF_00071	putative ABC transporter ATP-binding protein	MBHGAMFF_00221	ABC transporter ATP-binding protein NatA	MBHGAMFF_00234	putative ABC transporter ATP-binding protein	MBHGAMFF_00235	putative ABC transporter ATP-binding protein			MBHGAMFF_00500	ABC transporter ATP-binding protein YtrB			MBHGAMFF_00512	ABC transporter ATP-binding protein YtrB			MBHGAMFF_00543	Putative ABC transporter substrate-binding protein YesO	MBHGAMFF_00625	putative ABC transporter ATP-binding protein	MBHGAMFF_00626	putative ABC transporter ATP-binding protein				MBHGAMFF_00702	putative ABC transporter ATP-binding protein YknY	MBHGAMFF_00811	putative ABC transporter ATP-binding protein	MBHGAMFF_00849	putative ABC transporter ATP-binding protein	MBHGAMFF_00850	putative ABC transporter ATP-binding protein			MBHGAMFF_01047	ABC transporter ATP-binding protein uup			MBHGAMFF_01120	putative ABC transporter ATP-binding protein YheS
BIN04_bacbin.3	GHLFOHJJ_00021	putative ABC transporter ATP-binding protein YknY	GHLFOHJJ_00041	ABC transporter ATP-binding protein YxdL	GHLFOHJJ_00207	ABC transporter ATP-binding/permease protein	GHLFOHJJ_00557	putative ABC transporter ATP-binding protein	GHLFOHJJ_00625	putative ABC transporter ATP-binding protein YheS				GHLFOHJJ_00718	putative ABC transporter ATP-binding protein YlmA			GHLFOHJJ_01131	putative ABC transporter ATP-binding protein YheS	GHLFOHJJ_01522	putative ABC transporter ATP-binding protein	GHLFOHJJ_01684	putative ABC transporter ATP-binding protein	GHLFOHJJ_01752	putative ABC transporter ATP-binding protein
BIN04_bacbin.4	HKLBDKFA_00055	putative ABC transporter ATP-binding protein YheS	HKLBDKFA_00187	ABC transporter ATP-binding protein YtrB	HKLBDKFA_00327	putative ABC transporter ATP-binding protein YknY	HKLBDKFA_00464	putative ABC transporter ATP-binding protein YxlF	HKLBDKFA_00649	Putative ABC transporter substrate-binding protein YesO			HKLBDKFA_00665	ABC transporter ATP-binding protein YtrB			HKLBDKFA_00668	putative ABC transporter ATP-binding protein YbhF	HKLBDKFA_00709	putative ABC transporter ATP-binding protein	HKLBDKFA_00710	putative ABC transporter ATP-binding protein			HKLBDKFA_00766	Inner membrane ABC transporter permease protein YjfF			HKLBDKFA_00767	Inner membrane ABC transporter permease protein YtfT			HKLBDKFA_00769	ABC transporter periplasmic-binding protein YtfQ			HKLBDKFA_00772	ABC transporter periplasmic-binding protein YtfQ			HKLBDKFA_00800	Inner membrane ABC transporter permease protein YdcV	HKLBDKFA_00832	putative ABC transporter ATP-binding protein	HKLBDKFA_00833	putative ABC transporter ATP-binding protein	HKLBDKFA_00863	putative ABC transporter-binding protein
BIN04_bacbin.5	BAFNNGAN_00119	putative ABC transporter ATP-binding protein	BAFNNGAN_00120	putative ABC transporter ATP-binding protein	BAFNNGAN_00138	putative ABC transporter ATP-binding protein YheS	BAFNNGAN_00236	putative ABC transporter ATP-binding protein	BAFNNGAN_00237	putative ABC transporter ATP-binding protein			BAFNNGAN_00282	ABC transporter ATP-binding protein YxdL	BAFNNGAN_00289	putative ABC transporter ATP-binding protein	BAFNNGAN_00290	putative ABC transporter ATP-binding protein			BAFNNGAN_00511	putative ABC transporter ATP-binding protein YbhF				BAFNNGAN_00522	putative ABC transporter ATP-binding protein YknY	BAFNNGAN_00603	putative ABC transporter ATP-binding protein	BAFNNGAN_00604	putative ABC transporter ATP-binding protein			BAFNNGAN_00655	ABC transporter ATP-binding protein NatA	BAFNNGAN_00738	putative ABC transporter ATP-binding protein	BAFNNGAN_00739	putative ABC transporter ATP-binding protein			BAFNNGAN_01055	ABC transporter ATP-binding protein YtrE			BAFNNGAN_01224	ABC transporter ATP-binding protein YtrB	BAFNNGAN_01227	putative ABC transporter permease
BIN04_bacbin.6	EFPHBICN_00318	putative ABC transporter ATP-binding protein YheS	EFPHBICN_00335	putative ABC transporter ATP-binding protein	EFPHBICN_00336	putative ABC transporter ATP-binding protein	EFPHBICN_01453	ABC transporter ATP-binding protein NatA	EFPHBICN_01932	Inner membrane ABC transporter permease protein YdcV	EFPHBICN_02015	putative ABC transporter permease	EFPHBICN_02031	putative ABC transporter ATP-binding protein	EFPHBICN_02032	putative ABC transporter ATP-binding protein	EFPHBICN_02058	putative ABC transporter ATP-binding protein
BIN04_bacbin.7	DHCJOCBL_00004	ABC transporter ATP-binding protein NatA	DHCJOCBL_00033	putative ABC transporter ATP-binding protein YknY	DHCJOCBL_00123	Inner membrane ABC transporter permease protein YcjP	DHCJOCBL_00348	putative ABC transporter ATP-binding protein YheS	DHCJOCBL_00777	ABC transporter ATP-binding protein YxdL	DHCJOCBL_01172	putative ABC transporter-binding protein			DHCJOCBL_01213	Inner membrane ABC transporter permease protein YcjP	DHCJOCBL_01345	putative ABC transporter ATP-binding protein	DHCJOCBL_01346	putative ABC transporter ATP-binding protein				DHCJOCBL_01347	putative ABC transporter ATP-binding protein YknY			DHCJOCBL_01456	putative ABC transporter ATP-binding protein YbiT			DHCJOCBL_01479	Inner membrane ABC transporter permease protein YdcV			DHCJOCBL_01572	Inner membrane ABC transporter permease protein YdcV	DHCJOCBL_01639	putative ABC transporter ATP-binding protein	DHCJOCBL_01649	putative ABC transporter ATP-binding protein	DHCJOCBL_01650	putative ABC transporter ATP-binding protein			DHCJOCBL_01683	putative ABC transporter ATP-binding protein YbiT
BIN04_bacbin.8	GMJBGIKE_00122	putative ABC transporter ATP-binding protein	GMJBGIKE_00123	putative ABC transporter ATP-binding protein	GMJBGIKE_00147	putative ABC transporter ATP-binding protein YbiT	GMJBGIKE_00317	ABC transporter ATP-binding protein YxdL	GMJBGIKE_00374	putative ABC transporter ATP-binding protein YbiT	GMJBGIKE_00609	putative ABC transporter ATP-binding protein				GMJBGIKE_00881	putative ABC transporter ATP-binding protein YknY			GMJBGIKE_00976	ABC transporter ATP-binding protein YtrB				GMJBGIKE_00979	putative ABC transporter ATP-binding protein YknY			GMJBGIKE_01010	ABC transporter ATP-binding protein NatA			GMJBGIKE_01015	ABC transporter ATP-binding protein YtrB				GMJBGIKE_01084	putative ABC transporter ATP-binding protein YknY			GMJBGIKE_01111	putative ABC transporter ATP-binding protein YbhF				GMJBGIKE_01239	putative ABC transporter ATP-binding protein YknY
BIN04_bacbin.9	FDGDCCKN_00142	ABC transporter ATP-binding protein YxdL	FDGDCCKN_00419	putative ABC transporter ATP-binding protein	FDGDCCKN_00866	putative ABC transporter ATP-binding protein	FDGDCCKN_00867	putative ABC transporter ATP-binding protein	FDGDCCKN_00945	putative ABC transporter ATP-binding protein YknY	FDGDCCKN_00999	putative ABC transporter ATP-binding protein				FDGDCCKN_01000	putative	FDGDCCKN_01166	putative ABC transporter permease protein	FDGDCCKN_01167	putative ABC transporter ATP-binding protein				FDGDCCKN_01493	putative ABC transporter ATP-binding protein YknY	FDGDCCKN_01506	putative ABC transporter ATP-binding protein			FDGDCCKN_01587	Putative ABC transporter substrate-binding protein YesO	FDGDCCKN_01764	putative ABC transporter ATP-binding protein	FDGDCCKN_01765	putative ABC transporter ATP-binding protein	FDGDCCKN_01837	putative ABC transporter ATP-binding protein			FDGDCCKN_01876	putative ABC transporter ATP-binding protein YheS	FDGDCCKN_01880	putative ABC transporter ATP-binding protein	FDGDCCKN_01881	putative ABC transporter ATP-binding protein	FDGDCCKN_01934	putative ABC transporter ATP-binding protein
BIN05_bacbin.1	PDGIKIBJ_00122	putative ABC transporter ATP-binding protein	PDGIKIBJ_00123	putative ABC transporter ATP-binding protein	PDGIKIBJ_00147	putative ABC transporter ATP-binding protein YbiT	PDGIKIBJ_00262	putative ABC transporter ATP-binding protein YbiT	PDGIKIBJ_00319	ABC transporter ATP-binding protein YxdL				PDGIKIBJ_00677	putative ABC transporter ATP-binding protein YknY	PDGIKIBJ_00834	putative ABC transporter ATP-binding protein			PDGIKIBJ_00976	ABC transporter ATP-binding protein YtrB				PDGIKIBJ_00979	putative ABC transporter ATP-binding protein YknY			PDGIKIBJ_01010	ABC transporter ATP-binding protein NatA				PDGIKIBJ_01069	putative ABC transporter ATP-binding protein YknY			PDGIKIBJ_01096	putative ABC transporter ATP-binding protein YbhF			PDGIKIBJ_01249	putative ABC transporter ATP-binding protein YheS				PDGIKIBJ_01276	putative ABC transporter ATP-binding protein YknY
BIN05_bacbin.10	EOGEKGNE_00063	putative ABC transporter ATP-binding protein YknY	EOGEKGNE_00192	putative ABC transporter ATP-binding protein YheS	EOGEKGNE_00264	Inner membrane ABC transporter permease protein YdcV	EOGEKGNE_00276	Inner membrane ABC transporter permease protein YdcV	EOGEKGNE_00340	putative ABC transporter ATP-binding protein YknY				EOGEKGNE_00401	putative ABC transporter ATP-binding protein YxlF			EOGEKGNE_00440	ABC transporter ATP-binding protein YxdL	EOGEKGNE_00451	putative ABC transporter ATP-binding protein	EOGEKGNE_00452	putative ABC transporter ATP-binding protein	EOGEKGNE_00488	putative ABC transporter ATP-binding protein	EOGEKGNE_00489	putative ABC transporter ATP-binding protein			EOGEKGNE_00569	Inner membrane ABC transporter permease protein YjfF			EOGEKGNE_00570	Inner membrane ABC transporter permease protein YtfT			EOGEKGNE_00572	ABC transporter periplasmic-binding protein YtfQ			EOGEKGNE_00575	ABC transporter periplasmic-binding protein YtfQ			EOGEKGNE_00672	putative ABC transporter solute-binding protein YclQ	EOGEKGNE_00730	putative ABC transporter ATP-binding protein
BIN05_bacbin.11	PLONBBPN_00034	putative ABC transporter ATP-binding protein	PLONBBPN_00035	putative ABC transporter ATP-binding protein	PLONBBPN_00047	Inner membrane ABC transporter permease protein YcjO	PLONBBPN_00069	putative ABC transporter ATP-binding protein YknY	PLONBBPN_00112	Putative ABC transporter arginine-binding protein 2			PLONBBPN_00148	ABC transporter ATP-binding protein YxdL	PLONBBPN_00203	putative ABC transporter ATP-binding protein	PLONBBPN_00286	putative ABC transporter ATP-binding protein	PLONBBPN_00287	putative ABC transporter ATP-binding protein			PLONBBPN_00306	putative ABC transporter ATP-binding protein YheS			PLONBBPN_00451	ABC transporter ATP-binding protein NatA	PLONBBPN_00804	putative ABC transporter ATP-binding protein	PLONBBPN_00805	putative ABC transporter ATP-binding protein				PLONBBPN_00824	putative ABC transporter ATP-binding protein YxlF				PLONBBPN_01038		PLONBBPN_01078	putative ABC transporter ATP-binding protein			PLONBBPN_01087	putativeABC transporter permease protein GlnM
BIN05_bacbin.12	DBKCHAPG_00228	putative ABC transporter ATP-binding protein	DBKCHAPG_00229	putative ABC transporter ATP-binding protein	DBKCHAPG_00232	putativeABC transporter permease protein GlnP	DBKCHAPG_00233	putativeABC transporter permease protein GlnM	DBKCHAPG_00305	putative ABC transporter ATP-binding protein			DBKCHAPG_00379	putative ABC transporter ATP-binding protein YbiT			DBKCHAPG_00663	putative ABC transporter ATP-binding protein YheS	DBKCHAPG_00689	putative ABC transporter ATP-binding protein	DBKCHAPG_01036	putative ABC transporter ATP-binding protein	DBKCHAPG_01037	putative ABC transporter ATP-binding protein	DBKCHAPG_01074	putative ABC transporter ATP-binding protein	DBKCHAPG_01075	putative ABC transporter ATP-binding protein	DBKCHAPG_01182	putative ABC transporter ATP-binding protein			DBKCHAPG_01187
BIN05_bacbin.13	MPGOFLBL_00004	ABC transporter ATP-binding protein NatA	MPGOFLBL_00033	putative ABC transporter ATP-binding protein YknY	MPGOFLBL_00123	Inner membrane ABC transporter permease protein YcjP	MPGOFLBL_00418	putative ABC transporter ATP-binding protein	MPGOFLBL_00419	putative ABC transporter ATP-binding protein			MPGOFLBL_00452	putative ABC transporter ATP-binding protein YbiT			MPGOFLBL_00696	putative ABC transporter ATP-binding protein YheS			MPGOFLBL_00987	ABC transporter ATP-binding protein YxdL				MPGOFLBL_01133	putative ABC transporter ATP-binding protein YxlF	MPGOFLBL_01332	putative ABC transporter-binding protein			MPGOFLBL_01373	Inner membrane ABC transporter permease protein YcjP				MPGOFLBL_01445	putative ABC transporter ATP-binding protein YknY	MPGOFLBL_01446	putative ABC transporter ATP-binding protein	MPGOFLBL_01447	putative ABC transporter ATP-binding protein			MPGOFLBL_01483	Inner membrane ABC transporter permease protein YdcV			MPGOFLBL_01506
BIN05_bacbin.14	FHHFPHGM_00199	putative ABC transporter ATP-binding protein YheS	FHHFPHGM_00216	putative ABC transporter ATP-binding protein	FHHFPHGM_00217	putative ABC transporter ATP-binding protein	FHHFPHGM_01322	ABC transporter ATP-binding protein NatA	FHHFPHGM_01742	Inner membrane ABC transporter permease protein YdcV	FHHFPHGM_01859	putative ABC transporter permease	FHHFPHGM_01897	putative ABC transporter ATP-binding protein	FHHFPHGM_01898	putative ABC transporter ATP-binding protein	FHHFPHGM_01919	putative ABC transporter ATP-binding protein
BIN05_bacbin.15	EDCGMAHG_00187	putative ABC transporter ATP-binding protein	EDCGMAHG_00339	putative ABC transporter ATP-binding protein	EDCGMAHG_00622	putative ABC transporter ATP-binding protein YknY	EDCGMAHG_00861	ABC transporter ATP-binding protein YxdL	EDCGMAHG_00913	putative ABC transporter ATP-binding protein	EDCGMAHG_00914	putative ABC transporter ATP-binding protein	EDCGMAHG_01171	putative ABC transporter ATP-binding protein	EDCGMAHG_01172	putative ABC transporter permease protein	EDCGMAHG_01331	putative ABC transporter ATP-binding protein	EDCGMAHG_01742	putative ABC transporter ATP-binding protein	EDCGMAHG_01743	putative ABC transporter ATP-binding protein	EDCGMAHG_01777	putative ABC transporter ATP-binding protein			EDCGMAHG_01829	putative ABC transporter ATP-binding protein YheS	EDCGMAHG_01833	putative ABC transporter ATP-binding protein	EDCGMAHG_01834	putative ABC transporter ATP-binding protein				EDCGMAHG_01882	putative	EDCGMAHG_01883	putative ABC transporter ATP-binding protein			EDCGMAHG_02084	putative ABC transporter ATP-binding protein YheS				EDCGMAHG_02090	putative ABC transporter ATP-binding protein YknY
BIN05_bacbin.16	HMEHMGLD_00017	putative ABC transporter ATP-binding protein YlmA	HMEHMGLD_00343	Putative ABC transporter arginine-binding protein 2	HMEHMGLD_00344	putativeABC transporter permease protein GlnM	HMEHMGLD_00493	ABC transporter ATP-binding protein NatA	HMEHMGLD_00542	ABC transporter ATP-binding/permease protein	HMEHMGLD_00857	putative ABC transporter ATP-binding protein	HMEHMGLD_00952	putative ABC transporter ATP-binding protein	HMEHMGLD_00953	putative ABC transporter ATP-binding protein			HMEHMGLD_00986		HMEHMGLD_01129	putative ABC transporter permease protein	HMEHMGLD_01130	putative ABC transporter ATP-binding protein	HMEHMGLD_01197	putative ABC transporter ATP-binding protein	HMEHMGLD_01409	putative ABC transporter ATP-binding protein			HMEHMGLD_01701	putative ABC transporter ATP-binding protein YheS
BIN05_bacbin.17	EICJDPFA_00080	putative ABC transporter ATP-binding protein YheS	EICJDPFA_00147	putative ABC transporter ATP-binding protein	EICJDPFA_00148	putative ABC transporter ATP-binding protein	EICJDPFA_00365	ABC transporter ATP-binding protein NatA	EICJDPFA_00372	putative ABC transporter ATP-binding protein YheS			EICJDPFA_00382	putative ABC transporter permease YknZ				EICJDPFA_00383	putative ABC transporter ATP-binding protein YknY				EICJDPFA_00781	putative ABC transporter ATP-binding protein YxlF				EICJDPFA_00910	putative ABC transporter ATP-binding protein YxlF				EICJDPFA_00929	putative ABC transporter ATP-binding protein YknY	EICJDPFA_00969	putative ABC transporter ATP-binding protein	EICJDPFA_00970	putative ABC transporter ATP-binding protein				EICJDPFA_01142	putative ABC transporter ATP-binding protein YxlF				EICJDPFA_01330	putative ABC transporter ATP-binding protein YxlF
BIN05_bacbin.18	FFGDAMHL_00274	putative ABC transporter ATP-binding protein YbiT	FFGDAMHL_00314	Inner membrane ABC transporter permease protein YdcV	FFGDAMHL_00339	putative ABC transporter ATP-binding protein YknY	FFGDAMHL_00502	putative ABC transporter ATP-binding protein YheS	FFGDAMHL_00732	putative amino-acid ABC transporter-binding protein	FFGDAMHL_00757	putative ABC transporter ATP-binding protein	FFGDAMHL_00828	putative ABC transporter ATP-binding protein	FFGDAMHL_00829	putative ABC transporter ATP-binding protein			FFGDAMHL_01066	ABC transporter substrate-binding lipoprotein			FFGDAMHL_01206				FFGDAMHL_01340	ABC transporter ATP-binding protein YtrB			FFGDAMHL_01596	putative ABC transporter ATP-binding protein YbhF
BIN05_bacbin.19	HDOBDNBM_00048	putative ABC transporter ATP-binding protein	HDOBDNBM_00049	putative ABC transporter ATP-binding protein	HDOBDNBM_00117	putative ABC transporter ATP-binding protein YknY	HDOBDNBM_00124	ABC transporter ATP-binding protein NatA	HDOBDNBM_00314	putative ABC transporter ATP-binding protein	HDOBDNBM_00315	putative ABC transporter ATP-binding protein			HDOBDNBM_00438	ABC transporter ATP-binding protein YtrB			HDOBDNBM_00452	ABC transporter ATP-binding protein YtrB			HDOBDNBM_00483	Putative ABC transporter substrate-binding protein YesO	HDOBDNBM_00560	putative ABC transporter ATP-binding protein	HDOBDNBM_00561	putative ABC transporter ATP-binding protein				HDOBDNBM_00591	putative ABC transporter ATP-binding protein YknY	HDOBDNBM_00751	putative ABC transporter ATP-binding protein	HDOBDNBM_00789	putative ABC transporter ATP-binding protein	HDOBDNBM_00790	putative ABC transporter ATP-binding protein			HDOBDNBM_01031	ABC transporter ATP-binding protein uup			HDOBDNBM_01104	putative ABC transporter ATP-binding protein YheS	HDOBDNBM_01170	putative ABC transporter ATP-binding protein
BIN05_bacbin.2	GOBPMOOD_00058	putative ABC transporter ATP-binding protein	GOBPMOOD_00106	putative ABC transporter ATP-binding protein YknY	GOBPMOOD_00457	putative ABC transporter ATP-binding protein YbhF	GOBPMOOD_00555	putative ABC transporter ATP-binding protein	GOBPMOOD_00556	putative ABC transporter ATP-binding protein			GOBPMOOD_00573	putative ABC transporter ATP-binding protein YheS	GOBPMOOD_00672	putative ABC transporter ATP-binding protein	GOBPMOOD_00673	putative ABC transporter ATP-binding protein			GOBPMOOD_00834	ABC transporter arginine-binding protein 1	GOBPMOOD_00879	putative ABC transporter ATP-binding protein	GOBPMOOD_00880	putative ABC transporter ATP-binding protein			GOBPMOOD_00950				GOBPMOOD_00952	putativeABC transporter permease protein GlnP			GOBPMOOD_01201				GOBPMOOD_01404	Inner membrane ABC transporter permease protein YdcV				GOBPMOOD_01603	putative ABC transporter ATP-binding protein YknY	GOBPMOOD_01623	putative ABC transporter ATP-binding protein
BIN05_bacbin.3	HCCAJPLI_00126	putative ABC transporter ATP-binding protein	HCCAJPLI_00127	putative ABC transporter ATP-binding protein	HCCAJPLI_00219	Inner membrane ABC transporter permease protein YjfF	HCCAJPLI_00237	putative ABC transporter ATP-binding protein YbiT	HCCAJPLI_00298	ABC transporter ATP-binding protein YtrB			HCCAJPLI_01189	ABC transporter ATP-binding protein YxdL			HCCAJPLI_01190	ABC transporter permease protein YxdM			HCCAJPLI_01197	putative ABC transporter ATP-binding protein YbhF			HCCAJPLI_01294					HCCAJPLI_01377	putative ABC transporter ATP-binding protein YxlF			HCCAJPLI_01446	ABC transporter ATP-binding protein YtrB	HCCAJPLI_01545	putative ABC transporter ATP-binding protein			HCCAJPLI_02094	Inner membrane ABC transporter permease protein YdcV
BIN05_bacbin.4	ACCJIHCI_00014	putative ABC transporter ATP-binding protein	ACCJIHCI_00015	putative ABC transporter ATP-binding protein	ACCJIHCI_00141	putative ABC transporter ATP-binding protein YheS	ACCJIHCI_00270	putative ABC transporter ATP-binding protein	ACCJIHCI_00294	ABC transporter permease protein YxdM			ACCJIHCI_00310	ABC transporter ATP-binding protein YtrB			ACCJIHCI_00354	ABC transporter ATP-binding protein YtrB			ACCJIHCI_00479	Inner membrane ABC transporter permease protein YcjP			ACCJIHCI_00484	putative ABC transporter ATP-binding protein YheS				ACCJIHCI_00501	putative ABC transporter ATP-binding protein YxlF	ACCJIHCI_00520	putative ABC transporter ATP-binding protein			ACCJIHCI_00537	Inner membrane ABC transporter permease protein YcjP				ACCJIHCI_00608	putative ABC transporter ATP-binding protein YknY	ACCJIHCI_00674	putative ABC transporter ATP-binding protein	ACCJIHCI_00675	putative ABC transporter permease protein			ACCJIHCI_00729
BIN05_bacbin.5	HOBEALFL_00040	ABC transporter ATP-binding protein YxdL	HOBEALFL_00177	putative ABC transporter ATP-binding protein	HOBEALFL_00186	Putative ABC transporter arginine-binding protein 2	HOBEALFL_00209	putative ABC transporter ATP-binding protein	HOBEALFL_00228	putative ABC transporter ATP-binding protein YknY			HOBEALFL_00298	putative ABC transporter ATP-binding protein YbhF	HOBEALFL_00305	putative ABC transporter ATP-binding protein	HOBEALFL_00306	putative ABC transporter ATP-binding protein		HOBEALFL_00416	ABC transporter ATP-binding/permease protein				HOBEALFL_00542	putative ABC transporter ATP-binding protein YknY				HOBEALFL_00748	putative			HOBEALFL_00905	ABC transporter ATP-binding protein YtrE			HOBEALFL_01134				HOBEALFL_01136	putativeABC transporter permease protein GlnP			HOBEALFL_01197	ABC transporter ATP-binding protein YtrB	HOBEALFL_01200	putative ABC transporter permease
BIN05_bacbin.6	CFPLJCGD_00008	putative ABC transporter ATP-binding protein YknY	CFPLJCGD_00245	putative ABC transporter ATP-binding protein YknY	CFPLJCGD_00764	putative ABC transporter permease protein	CFPLJCGD_00765	putative ABC transporter ATP-binding protein	CFPLJCGD_00898	ABC transporter ATP-binding protein YtrB			CFPLJCGD_00967	putative ABC transporter ATP-binding protein YheS	CFPLJCGD_01051	putative ABC transporter ATP-binding protein	CFPLJCGD_01152	putative ABC transporter ATP-binding protein	CFPLJCGD_01153	putative ABC transporter ATP-binding protein			CFPLJCGD_01489	putative ABC transporter ATP-binding protein YheS				CFPLJCGD_01507	putative				CFPLJCGD_01508	putative	CFPLJCGD_01653	putative ABC transporter ATP-binding protein	CFPLJCGD_01722	putative ABC transporter ATP-binding protein			CFPLJCGD_01737	ABC transporter ATP-binding protein YtrB			CFPLJCGD_01880	Inner membrane ABC transporter permease protein YdcV	CFPLJCGD_01920	putative ABC transporter ATP-binding protein
BIN05_bacbin.7	GHGFENMM_00178	putative ABC transporter ATP-binding protein YknY	GHGFENMM_00179	ABC transporter ATP-binding protein YxdL	GHGFENMM_00363	ABC transporter ATP-binding protein YxdL	GHGFENMM_00550	putative ABC transporter ATP-binding protein YlmA	GHGFENMM_00607	ABC transporter ATP-binding/permease protein	GHGFENMM_00947	putative ABC transporter ATP-binding protein	GHGFENMM_01046	putative ABC transporter ATP-binding protein
BIN05_bacbin.8	HFMBHOPN_00108	putative ABC transporter ATP-binding protein YheS	HFMBHOPN_00146	putative ABC transporter permease	HFMBHOPN_00205	ABC transporter substrate-binding lipoprotein	HFMBHOPN_00258	putative ABC transporter ATP-binding protein	HFMBHOPN_00259	putative ABC transporter ATP-binding protein			HFMBHOPN_00311					HFMBHOPN_00377	putative			HFMBHOPN_00552	ABC transporter permease protein YxdM			HFMBHOPN_00592				HFMBHOPN_00677	Inner membrane ABC transporter permease protein YdcV	HFMBHOPN_00770	putative ABC transporter ATP-binding protein				HFMBHOPN_00861	putative			HFMBHOPN_00899	putativeABC transporter permease protein GlnM			HFMBHOPN_00949	putativeABC transporter permease protein GlnP			HFMBHOPN_01043
BIN05_bacbin.9	GDCJFFED_00244	putative ABC transporter ATP-binding protein	GDCJFFED_00387	putative ABC transporter ATP-binding protein YknY	GDCJFFED_00442	putative ABC transporter permease YknZ	GDCJFFED_00444	putative ABC transporter ATP-binding protein YknY	GDCJFFED_00460	putative ABC transporter ATP-binding protein YbiT				GDCJFFED_00489				GDCJFFED_00654	ABC transporter arginine-binding protein 1			GDCJFFED_00775	Putative ABC transporter substrate-binding protein YesO			GDCJFFED_00824	Putative ABC transporter substrate-binding protein YesO			GDCJFFED_00830	Putative ABC transporter substrate-binding protein YesO				GDCJFFED_00834	putative	GDCJFFED_00835	putative ABC transporter ATP-binding protein			GDCJFFED_00901	Putative ABC transporter substrate-binding protein YesO			GDCJFFED_00907	Putative ABC transporter substrate-binding protein YesO			GDCJFFED_00936
BIN06_bacbin.1	KPEFEMHM_00006	ABC transporter ATP-binding protein NatA	KPEFEMHM_00196	putative ABC transporter ATP-binding protein	KPEFEMHM_00197	putative ABC transporter ATP-binding protein	KPEFEMHM_00355	putative ABC transporter ATP-binding protein	KPEFEMHM_00356	putative ABC transporter ATP-binding protein			KPEFEMHM_00416	ABC transporter ATP-binding protein YtrB			KPEFEMHM_00430	ABC transporter ATP-binding protein YtrB			KPEFEMHM_00528	Putative ABC transporter substrate-binding protein YesO	KPEFEMHM_00575	putative ABC transporter ATP-binding protein	KPEFEMHM_00576	putative ABC transporter ATP-binding protein				KPEFEMHM_00601	putative ABC transporter ATP-binding protein YknY				KPEFEMHM_00703	putative ABC transporter ATP-binding protein YknY	KPEFEMHM_00812	putative ABC transporter ATP-binding protein	KPEFEMHM_00899	putative ABC transporter ATP-binding protein	KPEFEMHM_00900	putative ABC transporter ATP-binding protein			KPEFEMHM_01050	ABC transporter ATP-binding protein uup			KPEFEMHM_01075
BIN06_bacbin.10	NIHFINHP_00271	putative ABC transporter ATP-binding protein	NIHFINHP_00272	putative ABC transporter ATP-binding protein	NIHFINHP_00306	ABC transporter ATP-binding protein YtrB	NIHFINHP_00351	putative ABC transporter ATP-binding protein	NIHFINHP_00352	putative ABC transporter ATP-binding protein	NIHFINHP_00369	putative ABC transporter ATP-binding protein	NIHFINHP_00370	putative ABC transporter ATP-binding protein				NIHFINHP_00469	putative ABC transporter ATP-binding protein YknY				NIHFINHP_00500	putative ABC transporter ATP-binding protein YknY			NIHFINHP_00899	Inner membrane ABC transporter permease protein YdcV	NIHFINHP_01164	putative ABC transporter ATP-binding protein	NIHFINHP_01298	putative ABC transporter ATP-binding protein				NIHFINHP_01299	putative	NIHFINHP_01377	putative ABC transporter ATP-binding protein			NIHFINHP_01753	putative ABC transporter ATP-binding protein YheS			NIHFINHP_01775	putative ABC transporter ATP-binding protein YheS
BIN06_bacbin.11	GAHIPCHO_00014	putative ABC transporter ATP-binding protein YknY	GAHIPCHO_00104	Inner membrane ABC transporter permease protein YcjP	GAHIPCHO_00401	putative ABC transporter ATP-binding protein	GAHIPCHO_00402	putative ABC transporter ATP-binding protein	GAHIPCHO_00435	putative ABC transporter ATP-binding protein YbiT			GAHIPCHO_00773	putative ABC transporter ATP-binding protein YheS			GAHIPCHO_01077	ABC transporter ATP-binding protein YxdL			GAHIPCHO_01314	Inner membrane ABC transporter permease protein YcjP	GAHIPCHO_01355	putative ABC transporter-binding protein	GAHIPCHO_01407	putative ABC transporter ATP-binding protein	GAHIPCHO_01408	putative ABC transporter ATP-binding protein				GAHIPCHO_01409	putative ABC transporter ATP-binding protein YknY			GAHIPCHO_01518	putative ABC transporter ATP-binding protein YbiT			GAHIPCHO_01542	Inner membrane ABC transporter permease protein YdcV	GAHIPCHO_01639	putative ABC transporter ATP-binding protein			GAHIPCHO_01706	Inner membrane ABC transporter permease protein YdcV
BIN06_bacbin.12	IHOADIIP_00144	putative ABC transporter ATP-binding protein YknY	IHOADIIP_00287	ABC transporter ATP-binding protein YtrB	IHOADIIP_00318	putative ABC transporter ATP-binding protein	IHOADIIP_00319	putative ABC transporter ATP-binding protein	IHOADIIP_00364	Putative ABC transporter arginine-binding protein 2	IHOADIIP_00527	putative ABC transporter ATP-binding protein	IHOADIIP_00528	putative ABC transporter ATP-binding protein			IHOADIIP_00689	Putative ABC transporter ATP-binding protein AlbC				IHOADIIP_00814	putative ABC transporter ATP-binding protein YknY				IHOADIIP_00826					IHOADIIP_00890	putative ABC transporter ATP-binding protein YlmA			IHOADIIP_00998	ABC transporter ATP-binding protein NatA	IHOADIIP_01173	putative ABC transporter ATP-binding protein	IHOADIIP_01308	putative ABC transporter ATP-binding protein			IHOADIIP_01317	putativeABC transporter permease protein GlnM			IHOADIIP_01318	putativeABC transporter permease protein GlnP
BIN06_bacbin.13	EIHFKFHF_00058	putative ABC transporter ATP-binding protein	EIHFKFHF_00106	putative ABC transporter ATP-binding protein YknY	EIHFKFHF_00360	putative ABC transporter ATP-binding protein YbhF	EIHFKFHF_00426	putative ABC transporter ATP-binding protein	EIHFKFHF_00427	putative ABC transporter ATP-binding protein			EIHFKFHF_00501				EIHFKFHF_00503	putativeABC transporter permease protein GlnP			EIHFKFHF_00543	ABC transporter arginine-binding protein 1	EIHFKFHF_00588	putative ABC transporter ATP-binding protein	EIHFKFHF_00589	putative ABC transporter ATP-binding protein			EIHFKFHF_00595	putative ABC transporter ATP-binding protein YheS	EIHFKFHF_00684	putative ABC transporter ATP-binding protein	EIHFKFHF_00685	putative ABC transporter ATP-binding protein			EIHFKFHF_00702	putative ABC transporter ATP-binding protein YheS			EIHFKFHF_01212				EIHFKFHF_01463	Inner membrane ABC transporter permease protein YdcV
BIN06_bacbin.14	LCLEHFND_00110	putative ABC transporter ATP-binding protein YbiT	LCLEHFND_00134	putative ABC transporter ATP-binding protein	LCLEHFND_00135	putative ABC transporter ATP-binding protein	LCLEHFND_00318	ABC transporter ATP-binding protein YxdL	LCLEHFND_00375	putative ABC transporter ATP-binding protein YbiT	LCLEHFND_00456	putative ABC transporter ATP-binding protein				LCLEHFND_00660	putative ABC transporter ATP-binding protein YknY			LCLEHFND_00986	ABC transporter ATP-binding protein YtrB				LCLEHFND_00989	putative ABC transporter ATP-binding protein YknY			LCLEHFND_01020	ABC transporter ATP-binding protein NatA				LCLEHFND_01079	putative ABC transporter ATP-binding protein YknY			LCLEHFND_01106	putative ABC transporter ATP-binding protein YbhF				LCLEHFND_01192	putative				LCLEHFND_01193
BIN06_bacbin.15	OEKGDLAJ_00093	putative ABC transporter ATP-binding protein	OEKGDLAJ_00094	putative ABC transporter ATP-binding protein	OEKGDLAJ_00133	putative ABC transporter ATP-binding protein	OEKGDLAJ_00188	putative ABC transporter ATP-binding protein YknY	OEKGDLAJ_00238	putative ABC transporter ATP-binding protein YbhF			OEKGDLAJ_00241	ABC transporter ATP-binding protein YtrB			OEKGDLAJ_00257	Putative ABC transporter substrate-binding protein YesO			OEKGDLAJ_00500	putative ABC transporter ATP-binding protein YheS				OEKGDLAJ_00536	putative ABC transporter ATP-binding protein YknY			OEKGDLAJ_00570	ABC transporter ATP-binding protein YtrB	OEKGDLAJ_00672	putative ABC transporter-binding protein			OEKGDLAJ_00695	ABC transporter ATP-binding protein YxdL	OEKGDLAJ_00706	putative ABC transporter ATP-binding protein	OEKGDLAJ_00707	putative ABC transporter ATP-binding protein			OEKGDLAJ_00767	Inner membrane ABC transporter permease protein YjfF			OEKGDLAJ_00768	Inner membrane ABC transporter permease protein YtfT
BIN06_bacbin.16	NBNLDNFD_00244	putative ABC transporter ATP-binding protein	NBNLDNFD_00387	putative ABC transporter ATP-binding protein YknY	NBNLDNFD_00443	putative ABC transporter permease YknZ	NBNLDNFD_00445	putative ABC transporter ATP-binding protein YknY	NBNLDNFD_00540	Putative ABC transporter substrate-binding protein YesO			NBNLDNFD_00589	Putative ABC transporter substrate-binding protein YesO			NBNLDNFD_00595	Putative ABC transporter substrate-binding protein YesO				NBNLDNFD_00599	putative	NBNLDNFD_00600	putative ABC transporter ATP-binding protein			NBNLDNFD_00666	Putative ABC transporter substrate-binding protein YesO			NBNLDNFD_00672	Putative ABC transporter substrate-binding protein YesO			NBNLDNFD_00768	ABC transporter ATP-binding protein YtrB			NBNLDNFD_00830	ABC transporter arginine-binding protein 1				NBNLDNFD_00995				NBNLDNFD_01024
BIN06_bacbin.17	MLALLAHL_00036	putative ABC transporter ATP-binding protein	MLALLAHL_00037	putative ABC transporter ATP-binding protein	MLALLAHL_00189	Inner membrane ABC transporter permease protein YdcV	MLALLAHL_00225	Putative metal ABC transporter substrate-binding protein Hpf	MLALLAHL_00265	putative ABC transporter ATP-binding protein YknY			MLALLAHL_00266	putative ABC transporter permease YknZ				MLALLAHL_00294	putative ABC transporter ATP-binding protein YxlF			MLALLAHL_00441	putative ABC transporter ATP-binding protein YheS				MLALLAHL_00688	putative ABC transporter ATP-binding protein YknY			MLALLAHL_00694	ABC transporter permease YtrF				MLALLAHL_00697	putative ABC transporter ATP-binding protein YxlF			MLALLAHL_00704	Daunorubicin/doxorubicin resistance ABC transporter permease protein DrrB			MLALLAHL_00725	Daunorubicin/doxorubicin resistance ABC transporter permease protein DrrB			MLALLAHL_00849	ABC transporter permease YtrF
BIN06_bacbin.18	BCAJPGII_00004	ABC transporter permease protein YxdM	BCAJPGII_00113	putative ABC transporter ATP-binding protein	BCAJPGII_00114	putative ABC transporter ATP-binding protein	BCAJPGII_00175	putative ABC transporter ATP-binding protein YheS	BCAJPGII_00509	putative ABC transporter ATP-binding protein				BCAJPGII_00707		BCAJPGII_00729	putative ABC transporter permease			BCAJPGII_00731	ABC transporter ATP-binding protein YtrE			BCAJPGII_00775	putative ABC transporter ATP-binding protein YbiT			BCAJPGII_00834	Metal ABC transporter substrate-binding lipoprotein			BCAJPGII_01057	putative ABC transporter ATP-binding protein YheS			BCAJPGII_01070	ABC transporter substrate-binding lipoprotein				BCAJPGII_01178	putative ABC transporter ATP-binding protein YxlF			BCAJPGII_01289				BCAJPGII_01292
BIN06_bacbin.19	NJMOCDAD_00305	ABC transporter ATP-binding/permease protein	NJMOCDAD_00354	putative ABC transporter ATP-binding protein YlmA	NJMOCDAD_00614	putative ABC transporter ATP-binding protein	NJMOCDAD_00681	putative ABC transporter ATP-binding protein	NJMOCDAD_00825	putative ABC transporter ATP-binding protein			NJMOCDAD_00860	putative ABC transporter ATP-binding protein YheS				NJMOCDAD_00972	putative ABC transporter ATP-binding protein YknY	NJMOCDAD_01412	putative ABC transporter permease protein	NJMOCDAD_01413	putative ABC transporter ATP-binding protein			NJMOCDAD_01547	putativeABC transporter permease protein GlnM			NJMOCDAD_01548	Putative ABC transporter arginine-binding protein 2			NJMOCDAD_01629	ABC transporter ATP-binding protein NatA	NJMOCDAD_01901	putative ABC transporter ATP-binding protein	NJMOCDAD_01902	putative ABC transporter ATP-binding protein
BIN06_bacbin.2	OJAMFGOH_00081	putative ABC transporter ATP-binding protein	OJAMFGOH_00172	putative ABC transporter ATP-binding protein YknY	OJAMFGOH_00288	putative ABC transporter ATP-binding protein	OJAMFGOH_00458	ABC transporter ATP-binding protein YxdL	OJAMFGOH_00734	putative ABC transporter ATP-binding protein	OJAMFGOH_00735	putative ABC transporter ATP-binding protein				OJAMFGOH_00810	putative	OJAMFGOH_00811	putative ABC transporter ATP-binding protein	OJAMFGOH_01135	putative ABC transporter ATP-binding protein	OJAMFGOH_01136	putative ABC transporter permease protein			OJAMFGOH_01236	Putative ABC transporter substrate-binding protein YesO				OJAMFGOH_01430	putative ABC transporter ATP-binding protein YknY	OJAMFGOH_01683	putative ABC transporter ATP-binding protein	OJAMFGOH_01684	putative ABC transporter ATP-binding protein	OJAMFGOH_01701	putative ABC transporter ATP-binding protein	OJAMFGOH_01826	putative ABC transporter ATP-binding protein				OJAMFGOH_01827	putative	OJAMFGOH_02045	putative ABC transporter ATP-binding protein
BIN06_bacbin.20	KJLMNOAP_00706	putative ABC transporter ATP-binding protein	KJLMNOAP_00707	putative ABC transporter ATP-binding protein	KJLMNOAP_00727	putative ABC transporter ATP-binding protein YheS	KJLMNOAP_00795	putative ABC transporter permease	KJLMNOAP_00920	putative ABC transporter ATP-binding protein				KJLMNOAP_00937	putative ABC transporter ATP-binding protein YknY			KJLMNOAP_00948	putativeABC transporter permease protein GlnP			KJLMNOAP_00950		KJLMNOAP_00993	putative ABC transporter ATP-binding protein	KJLMNOAP_00994	putative ABC transporter ATP-binding protein			KJLMNOAP_00997	putativeABC transporter permease protein GlnP			KJLMNOAP_00998	putativeABC transporter permease protein GlnM	KJLMNOAP_01050	putative ABC transporter ATP-binding protein	KJLMNOAP_01051	putative ABC transporter ATP-binding protein	KJLMNOAP_01165	putative ABC transporter ATP-binding protein				KJLMNOAP_01199	putative ABC transporter ATP-binding protein YlmA
BIN06_bacbin.3	JDPHIBIO_00456	putative ABC transporter ATP-binding protein YlmA	GOGMNJPM_00218	putative ABC transporter ATP-binding protein	JDPHIBIO_00655	putative ABC transporter ATP-binding protein YheS	JDPHIBIO_00856	putative ABC transporter ATP-binding protein YknY	JDPHIBIO_00878	ABC transporter ATP-binding protein YxdL		JDPHIBIO_01288	ABC transporter ATP-binding/permease protein	JDPHIBIO_01491	putative ABC transporter ATP-binding protein	JDPHIBIO_01559	putative ABC transporter ATP-binding protein	JDPHIBIO_01649	putative ABC transporter ATP-binding protein	JDPHIBIO_01691	putative ABC transporter ATP-binding protein
BIN06_bacbin.4	PPKKCGEF_00006	putative ABC transporter ATP-binding protein YknY	MEOBELGI_00128	putative ABC transporter ATP-binding protein	PPKKCGEF_00078	ABC transporter ATP-binding protein YxdL	PPKKCGEF_00114	putativeABC transporter permease protein GlnP	PPKKCGEF_00166	putative ABC transporter ATP-binding protein				PPKKCGEF_00277	putative ABC transporter ATP-binding protein YknY	PPKKCGEF_00282	putative ABC transporter ATP-binding protein			PPKKCGEF_00290	Putative ABC transporter arginine-binding protein 2			PPKKCGEF_00310	putative ABC transporter ATP-binding protein YbhF			PPKKCGEF_00388	putative ABC transporter ATP-binding protein YheS			PPKKCGEF_00458	ABC transporter ATP-binding protein YtrE	PPKKCGEF_00641	putative ABC transporter ATP-binding protein	PPKKCGEF_00782	putative ABC transporter ATP-binding protein		PPKKCGEF_00817	ABC transporter ATP-binding/permease protein				PPKKCGEF_01153	putative	PPKKCGEF_01160	putative ABC transporter ATP-binding protein	PPKKCGEF_01221	putative ABC transporter ATP-binding protein
BIN06_bacbin.5	GOGMNJPM_00201	putative ABC transporter ATP-binding protein YheS	GOGMNJPM_00219	putative ABC transporter ATP-binding protein	GOGMNJPM_01291	ABC transporter ATP-binding protein NatA	GOGMNJPM_01798	Inner membrane ABC transporter permease protein YdcV	GOGMNJPM_01899	putative ABC transporter permease	GOGMNJPM_01938	putative ABC transporter ATP-binding protein	GOGMNJPM_01939	putative ABC transporter ATP-binding protein	GOGMNJPM_01946	putative ABC transporter ATP-binding protein
BIN06_bacbin.7	MEOBELGI_00127	putative ABC transporter ATP-binding protein	MEOBELGI_00219	Inner membrane ABC transporter permease protein YjfF	MEOBELGI_00237	putative ABC transporter ATP-binding protein YbiT	MEOBELGI_00298	ABC transporter ATP-binding protein YtrB	MEOBELGI_00995	putative ABC transporter ATP-binding protein YbhF			MEOBELGI_01002	ABC transporter permease protein YxdM			MEOBELGI_01003	ABC transporter ATP-binding protein YxdL			MEOBELGI_01284	ABC transporter ATP-binding protein YtrB				MEOBELGI_01353	putative ABC transporter ATP-binding protein YxlF	MEOBELGI_01628	putative ABC transporter ATP-binding protein			MEOBELGI_02198	Inner membrane ABC transporter permease protein YdcV			MEOBELGI_02228	ABC transporter ATP-binding protein YtrB			MEOBELGI_02232	ABC transporter ATP-binding protein NatA
BIN06_bacbin.8	CBGFMIFB_00110	Inner membrane ABC transporter permease protein YcjP	CBGFMIFB_00132	putative ABC transporter ATP-binding protein YxlF	CBGFMIFB_00151	putative ABC transporter ATP-binding protein	CBGFMIFB_00168	Inner membrane ABC transporter permease protein YcjP	CBGFMIFB_00217	putative ABC transporter ATP-binding protein	CBGFMIFB_00218	putative ABC transporter ATP-binding protein			CBGFMIFB_00344	putative ABC transporter ATP-binding protein YheS			CBGFMIFB_00459	ABC transporter ATP-binding protein YtrB			CBGFMIFB_00503	ABC transporter ATP-binding protein YtrB			CBGFMIFB_00519	ABC transporter permease protein YxdM	CBGFMIFB_00543	putative ABC transporter ATP-binding protein	CBGFMIFB_00643	putative ABC transporter permease protein	CBGFMIFB_00644	putative ABC transporter ATP-binding protein				CBGFMIFB_00709	putative ABC transporter ATP-binding protein YknY				CBGFMIFB_00783	putative ABC transporter ATP-binding protein YxlF				CBGFMIFB_00806	putative ABC transporter ATP-binding protein YxlF
BIN06_bacbin.9	NGDENABL_00274	putative ABC transporter ATP-binding protein YbiT	NGDENABL_00314	Inner membrane ABC transporter permease protein YdcV	NGDENABL_00339	putative ABC transporter ATP-binding protein YknY	NGDENABL_00502	putative ABC transporter ATP-binding protein YheS	NGDENABL_00624	putative amino-acid ABC transporter-binding protein	NGDENABL_00649	putative ABC transporter ATP-binding protein	NGDENABL_00720	putative ABC transporter ATP-binding protein	NGDENABL_00721	putative ABC transporter ATP-binding protein			NGDENABL_00958	ABC transporter substrate-binding lipoprotein			NGDENABL_01141				NGDENABL_01308	ABC transporter ATP-binding protein YtrB			NGDENABL_01546	putative ABC transporter ATP-binding protein YbhF
[truncated: 43 more columns]

## Sheet: XI
Genome bin	Locus_tag	Predicted_product
BIN01_bacbin.1	NJGCCGBF_00259	putative Xylose isomerase	NJGCCGBF_00277	putative Xylose isomerase
BIN01_bacbin.11	JCDPGKIN_00197	putative Xylose isomerase	JCDPGKIN_01548	putative Xylose isomerase
BIN01_bacbin.13	LLDGPCFD_00773	Xylose isomerase
BIN01_bacbin.17	GMDODPIE_00236	Xylose isomerase
BIN01_bacbin.6	LCLJNIBN_00751	Xylose isomerase
BIN02_bacbin.1	BPDELOEO_00128	putative Xylose isomerase	BPDELOEO_00884	putative Xylose isomerase
BIN02_bacbin.2	IDNJLFPD_00236	Xylose isomerase
BIN02_bacbin.6	KJEIKILP_00629	Xylose isomerase
BIN02_bacbin.12	ECLOGIDO_00688	Xylose isomerase
BIN03_bacbin.2	DDPHPAKE_00693	Xylose isomerase
BIN03_bacbin.4	EPFKLFMP_00236	Xylose isomerase
BIN03_bacbin.12	IFDACKNF_00583	Xylose isomerase
BIN03_bacbin.17	DPKEFDIL_01215	putative Xylose isomerase	DPKEFDIL_01233	putative Xylose isomerase
BIN03_bacbin.18	EJBBDDNC_00601	putative Xylose isomerase	EJBBDDNC_01425	putative Xylose isomerase
BIN04_bacbin.5	BAFNNGAN_00035	putative Xylose isomerase	BAFNNGAN_01215	putative Xylose isomerase
BIN04_bacbin.11	FJDHFPEB_00876	putative Xylose isomerase	FJDHFPEB_00894	putative Xylose isomerase
BIN04_bacbin.13	OGHCNAMF_00759	Xylose isomerase
BIN04_bacbin.15	CIMMGEHH_02708	putative Xylose isomerase
BIN05_bacbin.5	HOBEALFL_00076	putative Xylose isomerase	HOBEALFL_00254	putative Xylose isomerase
BIN05_bacbin.11	PLONBBPN_00842	putative Xylose isomerase	PLONBBPN_00860	putative Xylose isomerase
BIN05_bacbin.18	FFGDAMHL_00867	Xylose isomerase
BIN06_bacbin.4	PPKKCGEF_00340	putative Xylose isomerase	PPKKCGEF_00436	putative Xylose isomerase
BIN06_bacbin.9	NGDENABL_00759	Xylose isomerase
BIN06_bacbin.12	IHOADIIP_00403	putative Xylose isomerase	IHOADIIP_00421	putative Xylose isomerase
Caproiciproducens_galactitolivorans_BS-1
Clostridium_luticellarii_DSM29923
Eubacterium_cellulosolvens_6
Eubacterium_cellulosolvens_LD2006
Ruminococcaceae_bacterium_CPB6

## Sheet: XK
Genome bin	Locus_tag	Predicted_product	Locus_tag	Predicted_product	Locus_tag	Predicted_product	Locus_tag	Predicted_product	Locus_tag	Predicted_product	Locus_tag	Predicted_product
BIN01_bacbin.1	NJGCCGBF_00086	Xylulose kinase	NJGCCGBF_00282	Xylulose kinase
BIN01_bacbin.11	JCDPGKIN_00131	Xylulose kinase
BIN01_bacbin.13	LLDGPCFD_00771	Xylulose kinase
BIN01_bacbin.16	ALIPGPLG_00067	Xylulose kinase
BIN01_bacbin.17	GMDODPIE_00247	Xylulose kinase
BIN01_bacbin.19	PPIJGNMN_01268	Xylulose kinase
BIN01_bacbin.2	MJMOKIEC_00568	Xylulose kinase	MJMOKIEC_00577	Xylulose kinase	MJMOKIEC_01293	Xylulose kinase	MJMOKIEC_01729	Xylulose kinase
BIN01_bacbin.3	PKKLOCOD_00082	Xylulose kinase	PKKLOCOD_02240	Xylulose kinase
BIN01_bacbin.4	HPNGNOAM_00132	Xylulose kinase
BIN01_bacbin.6	LCLJNIBN_00609	Xylulose kinase	LCLJNIBN_00750	Xylulose kinase	LCLJNIBN_00965	Xylulose kinase	LCLJNIBN_01312	Xylulose kinase
BIN01_bacbin.7	ONFBGLLF_00168	Xylulose kinase	ONFBGLLF_01821	Xylulose kinase
BIN01_bacbin.9	HOKDNBDF_00366	Xylulose kinase	HOKDNBDF_00672	Xylulose kinase	HOKDNBDF_01160	Xylulose kinase	HOKDNBDF_01187	Xylulose kinase	HOKDNBDF_02430	Xylulose kinase	HOKDNBDF_02540	Xylulose kinase
BIN02_bacbin.10	OMKODFJE_00168	Xylulose kinase	OMKODFJE_01811	Xylulose kinase
BIN02_bacbin.12	ECLOGIDO_00035	Xylulose kinase	ECLOGIDO_00617	Xylulose kinase	ECLOGIDO_00689	Xylulose kinase	ECLOGIDO_01229	Xylulose kinase
BIN02_bacbin.13	DGPHONAM_00628	Xylulose kinase
BIN02_bacbin.14	AADDFCGH_01292	Xylulose kinase
BIN02_bacbin.16	IDBMHECO_00121	Xylulose kinase	IDBMHECO_02115	Xylulose kinase
BIN02_bacbin.2	IDNJLFPD_00247	Xylulose kinase
BIN02_bacbin.3	NDHGNMDD_00465	Xylulose kinase	NDHGNMDD_01156	Xylulose kinase	NDHGNMDD_01225	Xylulose kinase	NDHGNMDD_01252	Xylulose kinase	NDHGNMDD_02437	Xylulose kinase	NDHGNMDD_02519	Xylulose kinase
BIN02_bacbin.6	KJEIKILP_00631	Xylulose kinase
BIN02_bacbin.9	HPLIMICO_00385	Xylulose kinase	HPLIMICO_00773	Xylulose kinase	HPLIMICO_01560	Xylulose kinase	HPLIMICO_02039	Xylulose kinase
BIN03_bacbin.10	FOIDIKKL_00121	Xylulose kinase	FOIDIKKL_02148	Xylulose kinase
BIN03_bacbin.11	MBKGJNAA_01211	Xylulose kinase
BIN03_bacbin.12	IFDACKNF_00547	Xylulose kinase	IFDACKNF_00584	Xylulose kinase	IFDACKNF_00868	Xylulose kinase	IFDACKNF_01256	Xylulose kinase
BIN03_bacbin.14	BBMBBCGL_00388	Xylulose kinase	BBMBBCGL_00389	Xylulose kinase
BIN03_bacbin.16	EMJIPODL_00075	Xylulose kinase	EMJIPODL_01818	Xylulose kinase
BIN03_bacbin.17	DPKEFDIL_00147	Xylulose kinase	DPKEFDIL_01210	Xylulose kinase
BIN03_bacbin.2	DDPHPAKE_00695	Xylulose kinase
BIN03_bacbin.4	EPFKLFMP_00247	Xylulose kinase
BIN03_bacbin.6	LFCBFCGD_00226	Xylulose kinase
BIN03_bacbin.7	BEOHOAFD_01636	Xylulose kinase
BIN03_bacbin.8	CIELCGMC_00422	Xylulose kinase	CIELCGMC_00813	Xylulose kinase	CIELCGMC_02293	Xylulose kinase	CIELCGMC_02321	Xylulose kinase	CIELCGMC_02588	Xylulose kinase	CIELCGMC_03153	Xylulose kinase
BIN04_bacbin.11	FJDHFPEB_00080	Xylulose kinase	FJDHFPEB_00871	Xylulose kinase
BIN04_bacbin.13	OGHCNAMF_00207	Xylulose kinase	OGHCNAMF_00617	Xylulose kinase	OGHCNAMF_00758	Xylulose kinase	OGHCNAMF_01216	Xylulose kinase
BIN04_bacbin.14	GNBNJPJL_00494	Xylulose kinase
BIN04_bacbin.15	CIMMGEHH_00121	Xylulose kinase	CIMMGEHH_02312	Xylulose kinase	CIMMGEHH_02507	Xylulose kinase	CIMMGEHH_02706	Xylulose kinase
BIN04_bacbin.17	EGELAKKD_00869	Xylulose kinase
BIN04_bacbin.18	POCHMPLE_01580	Xylulose kinase
BIN04_bacbin.3	GHLFOHJJ_01114	Xylulose kinase
BIN04_bacbin.4	HKLBDKFA_00179	Xylulose kinase	HKLBDKFA_00776	Xylulose kinase
BIN04_bacbin.5	BAFNNGAN_00101	Xylulose kinase
BIN04_bacbin.7	DHCJOCBL_00326	Xylulose kinase	DHCJOCBL_00960	Xylulose kinase	DHCJOCBL_02150	Xylulose kinase	DHCJOCBL_02177	Xylulose kinase	DHCJOCBL_02346	Xylulose kinase	DHCJOCBL_02951	Xylulose kinase
BIN04_bacbin.8	GMJBGIKE_00497	Xylulose kinase	GMJBGIKE_00506	Xylulose kinase	GMJBGIKE_01327	Xylulose kinase	GMJBGIKE_01655	Xylulose kinase
BIN04_bacbin.9	FDGDCCKN_01721	Xylulose kinase
BIN05_bacbin.1	PDGIKIBJ_00497	Xylulose kinase	PDGIKIBJ_00506	Xylulose kinase	PDGIKIBJ_01314	Xylulose kinase	PDGIKIBJ_01644	Xylulose kinase
BIN05_bacbin.10	EOGEKGNE_00579	Xylulose kinase	EOGEKGNE_01223	Xylulose kinase
BIN05_bacbin.11	PLONBBPN_00086	Xylulose kinase	PLONBBPN_00865	Xylulose kinase
BIN05_bacbin.13	MPGOFLBL_00366	Xylulose kinase	MPGOFLBL_00674	Xylulose kinase	MPGOFLBL_01122	Xylulose kinase	MPGOFLBL_01149	Xylulose kinase	MPGOFLBL_02390	Xylulose kinase	MPGOFLBL_02545	Xylulose kinase
BIN05_bacbin.15	EDCGMAHG_00826	Xylulose kinase
BIN05_bacbin.18	FFGDAMHL_00207	Xylulose kinase	FFGDAMHL_00760	Xylulose kinase	FFGDAMHL_00866	Xylulose kinase	FFGDAMHL_01288	Xylulose kinase
BIN05_bacbin.4	ACCJIHCI_00451	Xylulose kinase	ACCJIHCI_02434	Xylulose kinase
BIN05_bacbin.6	CFPLJCGD_00661	Xylulose kinase
BIN05_bacbin.9	GDCJFFED_01468	Xylulose kinase
BIN06_bacbin.10	NIHFINHP_01098	Xylulose kinase
BIN06_bacbin.11	GAHIPCHO_00348	Xylulose kinase	GAHIPCHO_00795	Xylulose kinase	GAHIPCHO_02180	Xylulose kinase	GAHIPCHO_02208	Xylulose kinase	GAHIPCHO_02422	Xylulose kinase	GAHIPCHO_02440	Xylulose kinase
BIN06_bacbin.12	IHOADIIP_00338	Xylulose kinase	IHOADIIP_00426	Xylulose kinase
BIN06_bacbin.14	LCLEHFND_00819	Xylulose kinase	LCLEHFND_00828	Xylulose kinase	LCLEHFND_01339	Xylulose kinase	LCLEHFND_01502	Xylulose kinase	LCLEHFND_02460	Xylulose kinase	LCLEHFND_02736	Xylulose kinase
BIN06_bacbin.15	OEKGDLAJ_00578	Xylulose kinase	OEKGDLAJ_00777	Xylulose kinase	OEKGDLAJ_01004	Xylulose kinase
BIN06_bacbin.16	NBNLDNFD_01581	Xylulose kinase
BIN06_bacbin.18	BCAJPGII_00951	Xylulose kinase
BIN06_bacbin.2	OJAMFGOH_00687	Xylulose kinase
BIN06_bacbin.3	JDPHIBIO_01465	Xylulose kinase
BIN06_bacbin.8	CBGFMIFB_00082	Xylulose kinase	CBGFMIFB_02140	Xylulose kinase
BIN06_bacbin.9	NGDENABL_00035	Xylulose kinase	NGDENABL_00652	Xylulose kinase	NGDENABL_00758	Xylulose kinase	NGDENABL_01256	Xylulose kinase
Caproiciproducens_galactitolivorans_BS-1	HOLEENAI_00620	Xylulose kinase	HOLEENAI_01042	Xylulose kinase	HOLEENAI_01228	Xylulose kinase	HOLEENAI_02309	Xylulose kinase
Clostridium_luticellarii_DSM29923	CLJDCPOM_01969	Xylulose kinase	CLJDCPOM_01973	Xylulose kinase	CLJDCPOM_02161	Xylulose kinase
Eubacterium_cellulosolvens_6
Eubacterium_cellulosolvens_LD2006
Ruminococcaceae_bacterium_CPB6

## Sheet: R5PE
Genome bin	Locus_tag	Predicted_product	Locus_tag	Predicted_product
BIN01_bacbin.1	NJGCCGBF_00535	Ribulose-phosphate 3-epimerase
BIN01_bacbin.10	OBHGPOGF_00677	Ribulose-phosphate 3-epimerase
BIN01_bacbin.11	JCDPGKIN_00237	Ribulose-phosphate 3-epimerase
BIN01_bacbin.12	PHKCLGOB_00252	Ribulose-phosphate 3-epimerase
BIN01_bacbin.13	LLDGPCFD_00670	Ribulose-phosphate 3-epimerase
BIN01_bacbin.14	IOAHBNEE_00278	Ribulose-phosphate 3-epimerase
BIN01_bacbin.15	DAAOMKEL_00419	Ribulose-phosphate 3-epimerase
BIN01_bacbin.16	ALIPGPLG_00213	Ribulose-phosphate 3-epimerase
BIN01_bacbin.17	GMDODPIE_00333	Ribulose-phosphate 3-epimerase
BIN01_bacbin.18	PJAGNLAM_00008	Ribulose-phosphate 3-epimerase	PJAGNLAM_01363	Ribulose-phosphate 3-epimerase
BIN01_bacbin.19	PPIJGNMN_00760	Ribulose-phosphate 3-epimerase
BIN01_bacbin.2	MJMOKIEC_00965	Ribulose-phosphate 3-epimerase
BIN01_bacbin.20	GBONKAMO_01272	Ribulose-phosphate 3-epimerase
BIN01_bacbin.3	PKKLOCOD_00193	Ribulose-phosphate 3-epimerase
BIN01_bacbin.4	HPNGNOAM_01585	Ribulose-phosphate 3-epimerase
BIN01_bacbin.5	BKLGAKND_01236	Ribulose-phosphate 3-epimerase
BIN01_bacbin.6	LCLJNIBN_01396	Ribulose-phosphate 3-epimerase
BIN01_bacbin.7	ONFBGLLF_00882	Ribulose-phosphate 3-epimerase
BIN01_bacbin.8	ACMCAGBK_00505	Ribulose-phosphate 3-epimerase
BIN01_bacbin.9	HOKDNBDF_00153	Ribulose-phosphate 3-epimerase
BIN02_bacbin.1	BPDELOEO_00398	Ribulose-phosphate 3-epimerase
BIN02_bacbin.10	OMKODFJE_00877	Ribulose-phosphate 3-epimerase
BIN02_bacbin.11	GNLBJFGA_01246	Ribulose-phosphate 3-epimerase
BIN02_bacbin.12	ECLOGIDO_01264	Ribulose-phosphate 3-epimerase
BIN02_bacbin.13	DGPHONAM_00324	Ribulose-phosphate 3-epimerase
BIN02_bacbin.14	AADDFCGH_00728	Ribulose-phosphate 3-epimerase
BIN02_bacbin.15	LCCLLHDE_01064	Ribulose-phosphate 3-epimerase
BIN02_bacbin.16	IDBMHECO_00010	Ribulose-phosphate 3-epimerase
BIN02_bacbin.2	IDNJLFPD_00333	Ribulose-phosphate 3-epimerase
BIN02_bacbin.3	NDHGNMDD_00153	Ribulose-phosphate 3-epimerase
BIN02_bacbin.4	JFECJBKO_00418	Ribulose-phosphate 3-epimerase
BIN02_bacbin.5	KKHOLDAD_01285	Ribulose-phosphate 3-epimerase
BIN02_bacbin.6	KJEIKILP_00731	Ribulose-phosphate 3-epimerase
BIN02_bacbin.7	HGCEFDNN_01332	Ribulose-phosphate 3-epimerase
BIN02_bacbin.8	MLDAANCJ_00105	Ribulose-phosphate 3-epimerase
BIN02_bacbin.9	HPLIMICO_00707	Ribulose-phosphate 3-epimerase
BIN03_bacbin.1	MOJJDNFP_00391	Ribulose-phosphate 3-epimerase
BIN03_bacbin.10	FOIDIKKL_00010	Ribulose-phosphate 3-epimerase
BIN03_bacbin.11	MBKGJNAA_00744	Ribulose-phosphate 3-epimerase
BIN03_bacbin.12	IFDACKNF_01340	Ribulose-phosphate 3-epimerase
BIN03_bacbin.15	FFAHJGFP_00354	Ribulose-phosphate 3-epimerase
BIN03_bacbin.16	EMJIPODL_00881	Ribulose-phosphate 3-epimerase
BIN03_bacbin.17	DPKEFDIL_00343	Ribulose-phosphate 3-epimerase
BIN03_bacbin.2	DDPHPAKE_00795	Ribulose-phosphate 3-epimerase
BIN03_bacbin.3	KJLMNOAP_00382	Ribulose-phosphate 3-epimerase	KJLMNOAP_00713	Ribulose-phosphate 3-epimerase
BIN03_bacbin.4	EPFKLFMP_00333	Ribulose-phosphate 3-epimerase
BIN03_bacbin.5	AKEPEANK_01064	Ribulose-phosphate 3-epimerase
BIN03_bacbin.6	LFCBFCGD_01695	Ribulose-phosphate 3-epimerase
BIN03_bacbin.7	BEOHOAFD_01391	Ribulose-phosphate 3-epimerase
BIN03_bacbin.8	CIELCGMC_00153	Ribulose-phosphate 3-epimerase
BIN03_bacbin.9	KOFJMCFH_01504	Ribulose-phosphate 3-epimerase
BIN04_bacbin.1	CEFAGKMI_00119	Ribulose-phosphate 3-epimerase
BIN04_bacbin.10	DHIJBJII_00148	Ribulose-phosphate 3-epimerase
BIN04_bacbin.11	FJDHFPEB_00654	Ribulose-phosphate 3-epimerase
BIN04_bacbin.12	HJLLKOGJ_00079	Ribulose-phosphate 3-epimerase
BIN04_bacbin.13	OGHCNAMF_01269	Ribulose-phosphate 3-epimerase
BIN04_bacbin.14	GNBNJPJL_01095	Ribulose-phosphate 3-epimerase
BIN04_bacbin.15	CIMMGEHH_00010	Ribulose-phosphate 3-epimerase
BIN04_bacbin.16	EDDMOLJP_01613	Ribulose-phosphate 3-epimerase
BIN04_bacbin.17	EGELAKKD_00860	Ribulose-phosphate 3-epimerase
BIN04_bacbin.18	POCHMPLE_00807	Ribulose-phosphate 3-epimerase	POCHMPLE_00836	Ribulose-phosphate 3-epimerase
BIN04_bacbin.2	MBHGAMFF_00420	Ribulose-phosphate 3-epimerase
BIN04_bacbin.3	GHLFOHJJ_00495	Ribulose-phosphate 3-epimerase
BIN04_bacbin.4	HKLBDKFA_01680	Ribulose-phosphate 3-epimerase
BIN04_bacbin.5	BAFNNGAN_00126	Ribulose-phosphate 3-epimerase
BIN04_bacbin.6	EFPHBICN_00617	Ribulose-phosphate 3-epimerase
BIN04_bacbin.7	DHCJOCBL_00150	Ribulose-phosphate 3-epimerase
BIN04_bacbin.8	GMJBGIKE_00949	Ribulose-phosphate 3-epimerase
BIN04_bacbin.9	FDGDCCKN_00371	Ribulose-phosphate 3-epimerase
BIN05_bacbin.1	PDGIKIBJ_00949	Ribulose-phosphate 3-epimerase	PDGIKIBJ_01923	Ribulose-phosphate 3-epimerase
BIN05_bacbin.10	EOGEKGNE_01636	Ribulose-phosphate 3-epimerase
BIN05_bacbin.11	PLONBBPN_00293	Ribulose-phosphate 3-epimerase
BIN05_bacbin.13	MPGOFLBL_00150	Ribulose-phosphate 3-epimerase
BIN05_bacbin.14	FHHFPHGM_00587	Ribulose-phosphate 3-epimerase
BIN05_bacbin.15	EDCGMAHG_00443	Ribulose-phosphate 3-epimerase
BIN05_bacbin.17	EICJDPFA_00236	Ribulose-phosphate 3-epimerase
BIN05_bacbin.18	FFGDAMHL_01326	Ribulose-phosphate 3-epimerase
BIN05_bacbin.19	HDOBDNBM_00357	Ribulose-phosphate 3-epimerase
BIN05_bacbin.2	GOBPMOOD_00561	Ribulose-phosphate 3-epimerase
BIN05_bacbin.3	HCCAJPLI_01312	Ribulose-phosphate 3-epimerase
BIN05_bacbin.4	ACCJIHCI_00562	Ribulose-phosphate 3-epimerase
BIN05_bacbin.5	HOBEALFL_00349	Ribulose-phosphate 3-epimerase
BIN05_bacbin.6	CFPLJCGD_00070	Ribulose-phosphate 3-epimerase
BIN05_bacbin.7	GHGFENMM_01307	Ribulose-phosphate 3-epimerase
BIN05_bacbin.9	GDCJFFED_00472	Ribulose-phosphate 3-epimerase	GDCJFFED_00501	Ribulose-phosphate 3-epimerase
BIN06_bacbin.1	KPEFEMHM_00304	Ribulose-phosphate 3-epimerase
BIN06_bacbin.10	NIHFINHP_00410	Ribulose-phosphate 3-epimerase
BIN06_bacbin.11	GAHIPCHO_00131	Ribulose-phosphate 3-epimerase
BIN06_bacbin.12	IHOADIIP_01394	Ribulose-phosphate 3-epimerase
BIN06_bacbin.13	EIHFKFHF_00690	Ribulose-phosphate 3-epimerase
BIN06_bacbin.14	LCLEHFND_00959	Ribulose-phosphate 3-epimerase
BIN06_bacbin.15	OEKGDLAJ_01859	Ribulose-phosphate 3-epimerase
BIN06_bacbin.16	NBNLDNFD_00983	Ribulose-phosphate 3-epimerase	NBNLDNFD_01012	Ribulose-phosphate 3-epimerase
BIN06_bacbin.17	MLALLAHL_00594	Ribulose-phosphate 3-epimerase
BIN06_bacbin.18	BCAJPGII_01358	Ribulose-phosphate 3-epimerase
BIN06_bacbin.19	NJMOCDAD_00457	Ribulose-phosphate 3-epimerase
BIN06_bacbin.2	OJAMFGOH_00324	Ribulose-phosphate 3-epimerase
BIN06_bacbin.3	JDPHIBIO_01545	Ribulose-phosphate 3-epimerase
BIN06_bacbin.4	PPKKCGEF_00660	Ribulose-phosphate 3-epimerase
BIN06_bacbin.5	GOGMNJPM_00618	Ribulose-phosphate 3-epimerase
BIN06_bacbin.7	MEOBELGI_01418	Ribulose-phosphate 3-epimerase
BIN06_bacbin.8	CBGFMIFB_00193	Ribulose-phosphate 3-epimerase
BIN06_bacbin.9	NGDENABL_01294	Ribulose-phosphate 3-epimerase
Caproiciproducens_galactitolivorans_BS-1	HOLEENAI_01168	Ribulose-phosphate 3-epimerase
Clostridium_luticellarii_DSM29923	CLJDCPOM_00528	Ribulose-phosphate 3-epimerase
Eubacterium_cellulosolvens_6	DEJOFGLP_01911	Ribulose-phosphate 3-epimerase
Eubacterium_cellulosolvens_LD2006	CPJNBOIC_00557	Ribulose-phosphate 3-epimerase
Ruminococcaceae_bacterium_CPB6	PGFNAIJK_02000	Ribulose-phosphate 3-epimerase

## Sheet: R5PI
Genome bin	Locus_tag	Predicted_product	Locus_tag	Predicted_product	Locus_tag	Predicted_product
BIN01_bacbin.1	NJGCCGBF_01620	Ribose-5-phosphate isomerase B
BIN01_bacbin.11	JCDPGKIN_01251	Bifunctional ribokinase/ribose-5-phosphate isomerase A	JCDPGKIN_01271	Ribose-5-phosphate isomerase B
BIN01_bacbin.13	LLDGPCFD_00224	Ribose-5-phosphate isomerase A
BIN01_bacbin.14	IOAHBNEE_00339	Ribose-5-phosphate isomerase B	IOAHBNEE_01891	Bifunctional ribokinase/ribose-5-phosphate isomerase A
BIN01_bacbin.15	DAAOMKEL_01068	Ribose-5-phosphate isomerase B
BIN01_bacbin.16	ALIPGPLG_01401	Ribose-5-phosphate isomerase B	ALIPGPLG_01841	Bifunctional ribokinase/ribose-5-phosphate isomerase A
BIN01_bacbin.17	GMDODPIE_00109	Ribose-5-phosphate isomerase A
BIN01_bacbin.18	PJAGNLAM_00652	Ribose-5-phosphate isomerase B	PJAGNLAM_01076	Ribose-5-phosphate isomerase B
BIN01_bacbin.19	PPIJGNMN_00036	Bifunctional ribokinase/ribose-5-phosphate isomerase A	PPIJGNMN_00072	Bifunctional ribokinase/ribose-5-phosphate isomerase A	PPIJGNMN_00576	Ribose-5-phosphate isomerase B
BIN01_bacbin.2	MJMOKIEC_01343	Ribose-5-phosphate isomerase B	MJMOKIEC_02308	Bifunctional ribokinase/ribose-5-phosphate isomerase A
BIN01_bacbin.20	GBONKAMO_00740	Ribose-5-phosphate isomerase B
BIN01_bacbin.3	PKKLOCOD_00941	Bifunctional ribokinase/ribose-5-phosphate isomerase A	PKKLOCOD_00951	Bifunctional ribokinase/ribose-5-phosphate isomerase A
BIN01_bacbin.4	HPNGNOAM_00226	Ribose-5-phosphate isomerase A	HPNGNOAM_00888	Bifunctional ribokinase/ribose-5-phosphate isomerase A	HPNGNOAM_00889	Ribose-5-phosphate isomerase A
BIN01_bacbin.5	BKLGAKND_00995	Ribose-5-phosphate isomerase B	BKLGAKND_02056	Ribose-5-phosphate isomerase A
BIN01_bacbin.6	LCLJNIBN_00159	Bifunctional ribokinase/ribose-5-phosphate isomerase A	LCLJNIBN_00325	Ribose-5-phosphate isomerase A	LCLJNIBN_00784	Bifunctional ribokinase/ribose-5-phosphate isomerase A
BIN01_bacbin.8	ACMCAGBK_00221	Ribose-5-phosphate isomerase B
BIN01_bacbin.9	HOKDNBDF_03053	Ribose-5-phosphate isomerase B
BIN02_bacbin.1	BPDELOEO_01343	Ribose-5-phosphate isomerase B	BPDELOEO_01668	Bifunctional ribokinase/ribose-5-phosphate isomerase A
BIN02_bacbin.12	ECLOGIDO_00260	Bifunctional ribokinase/ribose-5-phosphate isomerase A	ECLOGIDO_00443	Ribose-5-phosphate isomerase A	ECLOGIDO_01597	Bifunctional ribokinase/ribose-5-phosphate isomerase A
BIN02_bacbin.13	DGPHONAM_00985	Ribose-5-phosphate isomerase B	DGPHONAM_01865	Bifunctional ribokinase/ribose-5-phosphate isomerase A
BIN02_bacbin.14	AADDFCGH_00059	Bifunctional ribokinase/ribose-5-phosphate isomerase A	AADDFCGH_00095	Bifunctional ribokinase/ribose-5-phosphate isomerase A	AADDFCGH_00559	Ribose-5-phosphate isomerase B
BIN02_bacbin.15	LCCLLHDE_01340	Ribose-5-phosphate isomerase B
BIN02_bacbin.16	IDBMHECO_00947	Bifunctional ribokinase/ribose-5-phosphate isomerase A	IDBMHECO_00957	Bifunctional ribokinase/ribose-5-phosphate isomerase A
BIN02_bacbin.2	IDNJLFPD_00109	Ribose-5-phosphate isomerase A
BIN02_bacbin.3	NDHGNMDD_03022	Ribose-5-phosphate isomerase B
BIN02_bacbin.4	JFECJBKO_01113	Ribose-5-phosphate isomerase B
BIN02_bacbin.6	KJEIKILP_00090	Ribose-5-phosphate isomerase A
BIN02_bacbin.7	HGCEFDNN_00419	Ribose-5-phosphate isomerase B	HGCEFDNN_02039	Ribose-5-phosphate isomerase A
BIN02_bacbin.8	MLDAANCJ_00587	Ribose-5-phosphate isomerase B
BIN02_bacbin.9	HPLIMICO_01504	Ribose-5-phosphate isomerase B	HPLIMICO_02089	Bifunctional ribokinase/ribose-5-phosphate isomerase A
BIN03_bacbin.10	FOIDIKKL_01208	Bifunctional ribokinase/ribose-5-phosphate isomerase A	FOIDIKKL_01218	Bifunctional ribokinase/ribose-5-phosphate isomerase A
BIN03_bacbin.11	MBKGJNAA_00059	Bifunctional ribokinase/ribose-5-phosphate isomerase A	MBKGJNAA_00095	Bifunctional ribokinase/ribose-5-phosphate isomerase A	MBKGJNAA_00560	Ribose-5-phosphate isomerase B
BIN03_bacbin.12	IFDACKNF_00159	Bifunctional ribokinase/ribose-5-phosphate isomerase A	IFDACKNF_00325	Ribose-5-phosphate isomerase A	IFDACKNF_00718	Bifunctional ribokinase/ribose-5-phosphate isomerase A
BIN03_bacbin.14	BBMBBCGL_00333	Ribose-5-phosphate isomerase A
BIN03_bacbin.15	FFAHJGFP_01351	Ribose-5-phosphate isomerase B
BIN03_bacbin.17	DPKEFDIL_01084	Ribose-5-phosphate isomerase B
BIN03_bacbin.18	EJBBDDNC_00891	Bifunctional ribokinase/ribose-5-phosphate isomerase A	EJBBDDNC_01082	Ribose-5-phosphate isomerase B
BIN03_bacbin.2	DDPHPAKE_00089	Ribose-5-phosphate isomerase A
BIN03_bacbin.3	KJLMNOAP_00542	Ribose-5-phosphate isomerase B	KJLMNOAP_01745	Ribose-5-phosphate isomerase B
BIN03_bacbin.4	EPFKLFMP_00109	Ribose-5-phosphate isomerase A
BIN03_bacbin.5	AKEPEANK_01371	Ribose-5-phosphate isomerase B
BIN03_bacbin.6	LFCBFCGD_00963	Bifunctional ribokinase/ribose-5-phosphate isomerase A	LFCBFCGD_01387	Ribose-5-phosphate isomerase B
BIN03_bacbin.8	CIELCGMC_03208	Ribose-5-phosphate isomerase B
BIN03_bacbin.9	KOFJMCFH_00429	Ribose-5-phosphate isomerase B	KOFJMCFH_02057	Ribose-5-phosphate isomerase A
BIN04_bacbin.1	CEFAGKMI_01791	Ribose-5-phosphate isomerase B
BIN04_bacbin.11	FJDHFPEB_00822	Ribose-5-phosphate isomerase B
BIN04_bacbin.12	HJLLKOGJ_00751	Ribose-5-phosphate isomerase B	HJLLKOGJ_00806	Ribose-5-phosphate isomerase B
BIN04_bacbin.13	OGHCNAMF_00260	Bifunctional ribokinase/ribose-5-phosphate isomerase A	OGHCNAMF_00566	Ribose-5-phosphate isomerase A	OGHCNAMF_01520	Bifunctional ribokinase/ribose-5-phosphate isomerase A
BIN04_bacbin.14	GNBNJPJL_00092	Ribose-5-phosphate isomerase B	GNBNJPJL_01890	Bifunctional ribokinase/ribose-5-phosphate isomerase A
BIN04_bacbin.15	CIMMGEHH_01282	Bifunctional ribokinase/ribose-5-phosphate isomerase A	CIMMGEHH_01292	Bifunctional ribokinase/ribose-5-phosphate isomerase A
BIN04_bacbin.16	EDDMOLJP_00601	Ribose-5-phosphate isomerase B	EDDMOLJP_02073	Ribose-5-phosphate isomerase A
BIN04_bacbin.17	EGELAKKD_00607	Bifunctional ribokinase/ribose-5-phosphate isomerase A	EGELAKKD_00608	Ribose-5-phosphate isomerase A	EGELAKKD_01578	Ribose-5-phosphate isomerase A
BIN04_bacbin.2	MBHGAMFF_01250	Ribose-5-phosphate isomerase B
BIN04_bacbin.3	GHLFOHJJ_01277	Ribose-5-phosphate isomerase B
BIN04_bacbin.4	HKLBDKFA_00357	Ribose-5-phosphate isomerase B
BIN04_bacbin.5	BAFNNGAN_00805	Bifunctional ribokinase/ribose-5-phosphate isomerase A	BAFNNGAN_01727	Ribose-5-phosphate isomerase B
BIN04_bacbin.6	EFPHBICN_00416	Ribose-5-phosphate isomerase B
BIN04_bacbin.7	DHCJOCBL_02993	Ribose-5-phosphate isomerase B
BIN04_bacbin.8	GMJBGIKE_01377	Ribose-5-phosphate isomerase B	GMJBGIKE_02304	Bifunctional ribokinase/ribose-5-phosphate isomerase A
BIN04_bacbin.9	FDGDCCKN_00036	Bifunctional ribokinase/ribose-5-phosphate isomerase A	FDGDCCKN_00072	Bifunctional ribokinase/ribose-5-phosphate isomerase A	FDGDCCKN_01041	Ribose-5-phosphate isomerase B
BIN05_bacbin.1	PDGIKIBJ_01364	Ribose-5-phosphate isomerase B	PDGIKIBJ_02617	Bifunctional ribokinase/ribose-5-phosphate isomerase A
BIN05_bacbin.10	EOGEKGNE_00649	Ribose-5-phosphate isomerase B
BIN05_bacbin.11	PLONBBPN_01389	Ribose-5-phosphate isomerase B
BIN05_bacbin.12	DBKCHAPG_00598	Ribose-5-phosphate isomerase B
BIN05_bacbin.13	MPGOFLBL_03135	Ribose-5-phosphate isomerase B
BIN05_bacbin.14	FHHFPHGM_00297	Ribose-5-phosphate isomerase B
BIN05_bacbin.15	EDCGMAHG_00036	Bifunctional ribokinase/ribose-5-phosphate isomerase A	EDCGMAHG_00072	Bifunctional ribokinase/ribose-5-phosphate isomerase A	EDCGMAHG_00928	Ribose-5-phosphate isomerase B
BIN05_bacbin.17	EICJDPFA_02666	Ribose-5-phosphate isomerase B
BIN05_bacbin.18	FFGDAMHL_00260	Bifunctional ribokinase/ribose-5-phosphate isomerase A	FFGDAMHL_00566	Ribose-5-phosphate isomerase A	FFGDAMHL_00596	Bifunctional ribokinase/ribose-5-phosphate isomerase A
BIN05_bacbin.19	HDOBDNBM_01234	Ribose-5-phosphate isomerase B
BIN05_bacbin.3	HCCAJPLI_00581	Ribose-5-phosphate isomerase B	HCCAJPLI_01981	Ribose-5-phosphate isomerase A
BIN05_bacbin.4	ACCJIHCI_00950	Bifunctional ribokinase/ribose-5-phosphate isomerase A	ACCJIHCI_00960	Bifunctional ribokinase/ribose-5-phosphate isomerase A
BIN05_bacbin.5	HOBEALFL_01053	Bifunctional ribokinase/ribose-5-phosphate isomerase A	HOBEALFL_01142	Ribose-5-phosphate isomerase B
BIN05_bacbin.6	CFPLJCGD_00478	Ribose-5-phosphate isomerase B	CFPLJCGD_01679	Bifunctional ribokinase/ribose-5-phosphate isomerase A
BIN05_bacbin.7	GHGFENMM_00460	Ribose-5-phosphate isomerase B
BIN06_bacbin.1	KPEFEMHM_01199	Ribose-5-phosphate isomerase B
BIN06_bacbin.10	NIHFINHP_00128	Ribose-5-phosphate isomerase B	NIHFINHP_01963	Bifunctional ribokinase/ribose-5-phosphate isomerase A
BIN06_bacbin.11	GAHIPCHO_02943	Ribose-5-phosphate isomerase B
BIN06_bacbin.12	IHOADIIP_00293	Ribose-5-phosphate isomerase B
BIN06_bacbin.14	LCLEHFND_00411	Ribose-5-phosphate isomerase B	LCLEHFND_01289	Ribose-5-phosphate isomerase B	LCLEHFND_02557	Bifunctional ribokinase/ribose-5-phosphate isomerase A
BIN06_bacbin.15	OEKGDLAJ_01049	Ribose-5-phosphate isomerase B
BIN06_bacbin.18	BCAJPGII_00912	Ribose-5-phosphate isomerase A	BCAJPGII_00913	Bifunctional ribokinase/ribose-5-phosphate isomerase A
BIN06_bacbin.2	OJAMFGOH_00046	Bifunctional ribokinase/ribose-5-phosphate isomerase A	OJAMFGOH_01012	Ribose-5-phosphate isomerase B	OJAMFGOH_01603	Bifunctional ribokinase/ribose-5-phosphate isomerase A
BIN06_bacbin.3	JDPHIBIO_00618	Ribose-5-phosphate isomerase B
BIN06_bacbin.4	PPKKCGEF_01405	Ribose-5-phosphate isomerase B
BIN06_bacbin.5	GOGMNJPM_00299	Ribose-5-phosphate isomerase B
BIN06_bacbin.7	MEOBELGI_00415	Ribose-5-phosphate isomerase B	MEOBELGI_02085	Ribose-5-phosphate isomerase A
BIN06_bacbin.8	CBGFMIFB_00838	Bifunctional ribokinase/ribose-5-phosphate isomerase A	CBGFMIFB_00848	Bifunctional ribokinase/ribose-5-phosphate isomerase A
BIN06_bacbin.9	NGDENABL_00260	Bifunctional ribokinase/ribose-5-phosphate isomerase A	NGDENABL_00566	Ribose-5-phosphate isomerase A	NGDENABL_01511	Bifunctional ribokinase/ribose-5-phosphate isomerase A
Caproiciproducens_galactitolivorans_BS-1	HOLEENAI_01997	Ribose-5-phosphate isomerase B
Clostridium_luticellarii_DSM29923
Eubacterium_cellulosolvens_6
Eubacterium_cellulosolvens_LD2006
Ruminococcaceae_bacterium_CPB6	PGFNAIJK_00693	Ribose-5-phosphate isomerase B

## Sheet: TA
Genome bin	Locus_tag	Predicted_product	Locus_tag	Predicted_product
BIN01_bacbin.1	NJGCCGBF_00890	putative transaldolase	NJGCCGBF_01254	putative transaldolase
BIN01_bacbin.10	OBHGPOGF_00291	putative transaldolase
BIN01_bacbin.11	JCDPGKIN_00786	Transaldolase	JCDPGKIN_01124	putative transaldolase
BIN01_bacbin.12	PHKCLGOB_00858	putative transaldolase
BIN01_bacbin.13	LLDGPCFD_01137	Transaldolase
BIN01_bacbin.14	IOAHBNEE_02183	putative transaldolase
BIN01_bacbin.17	GMDODPIE_00385	Transaldolase
BIN01_bacbin.18	PJAGNLAM_00735	putative transaldolase
BIN01_bacbin.2	MJMOKIEC_01772	Transaldolase
BIN01_bacbin.20	GBONKAMO_00534	putative transaldolase
BIN01_bacbin.6	LCLJNIBN_01138	Transaldolase
BIN01_bacbin.7	ONFBGLLF_01661	Transaldolase
BIN01_bacbin.9	HOKDNBDF_00664	Transaldolase
BIN02_bacbin.1	BPDELOEO_00159	putative transaldolase	BPDELOEO_00652	Transaldolase
BIN02_bacbin.10	OMKODFJE_01663	Transaldolase
BIN02_bacbin.11	GNLBJFGA_00313	putative transaldolase
BIN02_bacbin.12	ECLOGIDO_01097	Transaldolase
BIN02_bacbin.15	LCCLLHDE_01002	putative transaldolase
BIN02_bacbin.2	IDNJLFPD_00385	Transaldolase
BIN02_bacbin.3	NDHGNMDD_00473	Transaldolase
BIN02_bacbin.5	KKHOLDAD_00788	putative transaldolase
BIN02_bacbin.6	KJEIKILP_01141	Transaldolase
BIN02_bacbin.8	MLDAANCJ_00550	putative transaldolase
BIN02_bacbin.9	HPLIMICO_01603	Transaldolase
BIN03_bacbin.1	MOJJDNFP_01020	putative transaldolase
BIN03_bacbin.12	IFDACKNF_01099	Transaldolase
BIN03_bacbin.16	EMJIPODL_01670	Transaldolase
BIN03_bacbin.17	DPKEFDIL_00910	putative transaldolase	DPKEFDIL_01172	putative transaldolase
BIN03_bacbin.18	EJBBDDNC_00692	putative transaldolase	EJBBDDNC_00732	Transaldolase
BIN03_bacbin.2	DDPHPAKE_01136	Transaldolase
BIN03_bacbin.3	KJLMNOAP_00595	putative transaldolase
BIN03_bacbin.4	EPFKLFMP_00385	Transaldolase
BIN03_bacbin.5	AKEPEANK_01002	putative transaldolase
BIN03_bacbin.7	BEOHOAFD_01479	putative transaldolase
BIN03_bacbin.8	CIELCGMC_00821	Transaldolase
BIN04_bacbin.10	DHIJBJII_00838	putative transaldolase
BIN04_bacbin.11	FJDHFPEB_00482	putative transaldolase	FJDHFPEB_01532	putative transaldolase
BIN04_bacbin.12	HJLLKOGJ_00552	putative transaldolase	HJLLKOGJ_01103	Transaldolase
BIN04_bacbin.13	OGHCNAMF_01026	Transaldolase
BIN04_bacbin.18	POCHMPLE_01798	Transaldolase
BIN04_bacbin.3	GHLFOHJJ_01319	putative transaldolase	GHLFOHJJ_01320	putative transaldolase
BIN04_bacbin.5	BAFNNGAN_00493	Transaldolase
BIN04_bacbin.7	DHCJOCBL_00318	Transaldolase
BIN04_bacbin.8	GMJBGIKE_01698	Transaldolase
BIN05_bacbin.1	PDGIKIBJ_01687	Transaldolase
BIN05_bacbin.11	PLONBBPN_00495	putative transaldolase
BIN05_bacbin.12	DBKCHAPG_00722	putative transaldolase
BIN05_bacbin.13	MPGOFLBL_00666	Transaldolase
BIN05_bacbin.16	HMEHMGLD_01266	Transaldolase
BIN05_bacbin.18	FFGDAMHL_01159	Transaldolase
BIN05_bacbin.2	GOBPMOOD_01752	putative transaldolase
BIN05_bacbin.5	HOBEALFL_00601	Transaldolase
BIN05_bacbin.7	GHGFENMM_01597	putative transaldolase
BIN05_bacbin.9	GDCJFFED_01797	Transaldolase
BIN06_bacbin.11	GAHIPCHO_00803	Transaldolase
BIN06_bacbin.12	IHOADIIP_01371	putative transaldolase	IHOADIIP_01870	Transaldolase
BIN06_bacbin.13	EIHFKFHF_01183	putative transaldolase
BIN06_bacbin.14	LCLEHFND_01545	Transaldolase
BIN06_bacbin.16	NBNLDNFD_01799	Transaldolase
BIN06_bacbin.19	NJMOCDAD_00874	Transaldolase
BIN06_bacbin.9	NGDENABL_01051	Transaldolase
Caproiciproducens_galactitolivorans_BS-1
Clostridium_luticellarii_DSM29923	CLJDCPOM_03342	Transaldolase
Eubacterium_cellulosolvens_6	DEJOFGLP_01014	Transaldolase
Eubacterium_cellulosolvens_LD2006	CPJNBOIC_00010	Transaldolase
Ruminococcaceae_bacterium_CPB6

## Sheet: TK
Genome bin	Locus_tag	Predicted_product	Locus_tag	Predicted_product	Locus_tag	Predicted_product	Locus_tag	Predicted_product
BIN01_bacbin.1	NJGCCGBF_00889	Transketolase
BIN01_bacbin.10	OBHGPOGF_00292	Transketolase 2	OBHGPOGF_00615	Transketolase
BIN01_bacbin.11	JCDPGKIN_00517	Transketolase 1	JCDPGKIN_00787	Transketolase	JCDPGKIN_01243	Transketolase
BIN01_bacbin.12	PHKCLGOB_00649	Transketolase	PHKCLGOB_00814	Transketolase 2
BIN01_bacbin.13	LLDGPCFD_01138	Transketolase
BIN01_bacbin.14	IOAHBNEE_01239	Transketolase
BIN01_bacbin.15	DAAOMKEL_00702	Transketolase 1
BIN01_bacbin.16	ALIPGPLG_01867	Transketolase
BIN01_bacbin.17	GMDODPIE_00384	Transketolase
BIN01_bacbin.18	PJAGNLAM_00734	Transketolase 2
BIN01_bacbin.19	PPIJGNMN_01638	Transketolase 1
BIN01_bacbin.2	MJMOKIEC_01771	Transketolase
BIN01_bacbin.20	GBONKAMO_01106	Transketolase
BIN01_bacbin.3	PKKLOCOD_01326	Transketolase
BIN01_bacbin.5	BKLGAKND_00104	Transketolase
BIN01_bacbin.6	LCLJNIBN_01139	Transketolase
BIN01_bacbin.7	ONFBGLLF_01659	Transketolase 1
BIN01_bacbin.8	ACMCAGBK_01120	Transketolase
BIN01_bacbin.9	HOKDNBDF_00665	Transketolase 2	HOKDNBDF_02590	Transketolase	HOKDNBDF_02609	Transketolase	HOKDNBDF_02773	Transketolase 2
BIN02_bacbin.1	BPDELOEO_00653	Transketolase	BPDELOEO_01232	Transketolase 1	BPDELOEO_01659	Transketolase
BIN02_bacbin.10	OMKODFJE_01665	Transketolase 1
BIN02_bacbin.11	GNLBJFGA_00314	Transketolase 2	GNLBJFGA_00933	Transketolase
BIN02_bacbin.12	ECLOGIDO_01096	Transketolase
BIN02_bacbin.13	DGPHONAM_01118	Transketolase
BIN02_bacbin.14	AADDFCGH_01626	Transketolase 1
BIN02_bacbin.15	LCCLLHDE_01128	Transketolase
BIN02_bacbin.16	IDBMHECO_01337	Transketolase
BIN02_bacbin.2	IDNJLFPD_00384	Transketolase
BIN02_bacbin.3	NDHGNMDD_00472	Transketolase 2	NDHGNMDD_02580	Transketolase	NDHGNMDD_02599	Transketolase	NDHGNMDD_02716	Transketolase 2
BIN02_bacbin.4	JFECJBKO_00704	Transketolase 1
BIN02_bacbin.5	KKHOLDAD_00522	Transketolase	KKHOLDAD_00744	Transketolase 2
BIN02_bacbin.6	KJEIKILP_01142	Transketolase
BIN02_bacbin.7	HGCEFDNN_00104	Transketolase
BIN02_bacbin.8	MLDAANCJ_00549	Transketolase 2
BIN02_bacbin.9	HPLIMICO_01602	Transketolase
BIN03_bacbin.1	MOJJDNFP_00754	Transketolase	MOJJDNFP_00976	Transketolase 2
BIN03_bacbin.10	FOIDIKKL_01389	Transketolase
BIN03_bacbin.11	MBKGJNAA_01594	Transketolase 1
BIN03_bacbin.12	IFDACKNF_01098	Transketolase
BIN03_bacbin.15	FFAHJGFP_00674	Transketolase 1
BIN03_bacbin.16	EMJIPODL_01672	Transketolase 1
BIN03_bacbin.17	DPKEFDIL_00909	Transketolase
BIN03_bacbin.18	EJBBDDNC_00513	Transketolase 1	EJBBDDNC_00731	Transketolase	EJBBDDNC_00899	Transketolase
BIN03_bacbin.2	DDPHPAKE_01137	Transketolase
BIN03_bacbin.3	KJLMNOAP_00594	Transketolase 2
BIN03_bacbin.4	EPFKLFMP_00384	Transketolase
BIN03_bacbin.5	AKEPEANK_01088	Transketolase
BIN03_bacbin.6	LFCBFCGD_01122	Transketolase
BIN03_bacbin.7	BEOHOAFD_00248	Transketolase	BEOHOAFD_01478	Transketolase 2
BIN03_bacbin.8	CIELCGMC_00820	Transketolase 2	CIELCGMC_02633	Transketolase	CIELCGMC_02652	Transketolase	CIELCGMC_02783	Transketolase 2
BIN03_bacbin.9	KOFJMCFH_00114	Transketolase
BIN04_bacbin.1	CEFAGKMI_01417	Transketolase
BIN04_bacbin.10	DHIJBJII_00794	Transketolase 2	DHIJBJII_01002	Transketolase
BIN04_bacbin.11	FJDHFPEB_00483	Transketolase
BIN04_bacbin.12	HJLLKOGJ_00553	Transketolase 2
BIN04_bacbin.13	OGHCNAMF_01027	Transketolase
BIN04_bacbin.14	GNBNJPJL_00944	Transketolase
BIN04_bacbin.15	CIMMGEHH_01628	Transketolase
BIN04_bacbin.16	EDDMOLJP_00110	Transketolase
BIN04_bacbin.18	POCHMPLE_00752	Transketolase
BIN04_bacbin.2	MBHGAMFF_00852	Transketolase 1
BIN04_bacbin.4	HKLBDKFA_00923	Transketolase
BIN04_bacbin.5	BAFNNGAN_00492	Transketolase	BAFNNGAN_00797	Transketolase	BAFNNGAN_01499	Transketolase 1
BIN04_bacbin.6	EFPHBICN_01178	Transketolase	EFPHBICN_01770	Transketolase
BIN04_bacbin.7	DHCJOCBL_00319	Transketolase 2	DHCJOCBL_02413	Transketolase	DHCJOCBL_02433	Transketolase	DHCJOCBL_02581	Transketolase 2
BIN04_bacbin.8	GMJBGIKE_01697	Transketolase
BIN04_bacbin.9	FDGDCCKN_01777	Transketolase 1
BIN05_bacbin.1	PDGIKIBJ_01686	Transketolase	PDGIKIBJ_02623	Transketolase 1
BIN05_bacbin.10	EOGEKGNE_00093	Transketolase
BIN05_bacbin.11	PLONBBPN_01632	Transketolase
BIN05_bacbin.12	DBKCHAPG_00721	Transketolase 2
BIN05_bacbin.13	MPGOFLBL_00667	Transketolase 2	MPGOFLBL_02560	Transketolase	MPGOFLBL_02580	Transketolase	MPGOFLBL_02788	Transketolase 2
BIN05_bacbin.14	FHHFPHGM_01097	Transketolase	FHHFPHGM_01599	Transketolase
BIN05_bacbin.15	EDCGMAHG_01755	Transketolase 1
BIN05_bacbin.16	HMEHMGLD_01287	Transketolase
BIN05_bacbin.17	EICJDPFA_00609	Transketolase 2
BIN05_bacbin.18	FFGDAMHL_01158	Transketolase
BIN05_bacbin.19	HDOBDNBM_00792	Transketolase 1
BIN05_bacbin.2	GOBPMOOD_00619	Transketolase	GOBPMOOD_01096	Transketolase 2
BIN05_bacbin.3	HCCAJPLI_00242	Transketolase
BIN05_bacbin.4	ACCJIHCI_01701	Transketolase
BIN05_bacbin.5	HOBEALFL_00439	Transketolase	HOBEALFL_01127	Transketolase 1
BIN05_bacbin.6	CFPLJCGD_00565	Transketolase
BIN05_bacbin.9	GDCJFFED_00729	Transketolase
BIN06_bacbin.1	KPEFEMHM_00902	Transketolase 1
BIN06_bacbin.10	NIHFINHP_01481	Transketolase
BIN06_bacbin.11	GAHIPCHO_00802	Transketolase 2	GAHIPCHO_02507	Transketolase	GAHIPCHO_02526	Transketolase	GAHIPCHO_02572	Transketolase 2
BIN06_bacbin.12	IHOADIIP_01370	Transketolase
BIN06_bacbin.13	EIHFKFHF_00373	Transketolase	EIHFKFHF_01587	Transketolase 2
BIN06_bacbin.14	LCLEHFND_01544	Transketolase
BIN06_bacbin.15	OEKGDLAJ_00218	Transketolase
BIN06_bacbin.16	NBNLDNFD_00494	Transketolase
BIN06_bacbin.17	MLALLAHL_01845	Transketolase 2
BIN06_bacbin.19	NJMOCDAD_01590	Transketolase
BIN06_bacbin.4	PPKKCGEF_01112	Transketolase 1	PPKKCGEF_01712	Transketolase
BIN06_bacbin.5	GOGMNJPM_01108	Transketolase	GOGMNJPM_01626	Transketolase
BIN06_bacbin.7	MEOBELGI_00242	Transketolase
BIN06_bacbin.8	CBGFMIFB_01593	Transketolase
BIN06_bacbin.9	NGDENABL_01050	Transketolase
Caproiciproducens_galactitolivorans_BS-1	HOLEENAI_02523	Transketolase
Clostridium_luticellarii_DSM29923	CLJDCPOM_00668	Transketolase	CLJDCPOM_01859	Transketolase
Eubacterium_cellulosolvens_6	DEJOFGLP_01013	Transketolase
Eubacterium_cellulosolvens_LD2006	CPJNBOIC_00011	Transketolase
Ruminococcaceae_bacterium_CPB6	PGFNAIJK_00837	Transketolase

## Sheet: PK
Genome bin	Locus_tag	Predicted_product	Locus_tag	Predicted_product
BIN01_bacbin.1	NJGCCGBF_00083	Xylulose-5-phosphate/fructose-6-phosphate phosphoketolase
BIN01_bacbin.11	JCDPGKIN_01736	Xylulose-5-phosphate/fructose-6-phosphate phosphoketolase
BIN01_bacbin.12	PHKCLGOB_00656	Xylulose-5-phosphate/fructose-6-phosphate phosphoketolase
BIN01_bacbin.13	LLDGPCFD_00587	Xylulose-5-phosphate/fructose-6-phosphate phosphoketolase
BIN01_bacbin.15	DAAOMKEL_00690	Xylulose-5-phosphate phosphoketolase
BIN01_bacbin.16	ALIPGPLG_01377	Xylulose-5-phosphate phosphoketolase
BIN01_bacbin.17	GMDODPIE_00450	Xylulose-5-phosphate/fructose-6-phosphate phosphoketolase
BIN01_bacbin.18	PJAGNLAM_01800	Xylulose-5-phosphate/fructose-6-phosphate phosphoketolase
BIN01_bacbin.19	PPIJGNMN_02094	Xylulose-5-phosphate phosphoketolase
BIN01_bacbin.4	HPNGNOAM_00296	Xylulose-5-phosphate phosphoketolase
BIN01_bacbin.6	LCLJNIBN_00984	Xylulose-5-phosphate phosphoketolase
BIN02_bacbin.1	BPDELOEO_00209	Xylulose-5-phosphate/fructose-6-phosphate phosphoketolase
BIN02_bacbin.11	GNLBJFGA_00579	Xylulose-5-phosphate/fructose-6-phosphate phosphoketolase
BIN02_bacbin.12	ECLOGIDO_00016	Xylulose-5-phosphate phosphoketolase
BIN02_bacbin.13	DGPHONAM_01558	Xylulose-5-phosphate phosphoketolase
BIN02_bacbin.14	AADDFCGH_02112	Xylulose-5-phosphate phosphoketolase
BIN02_bacbin.2	IDNJLFPD_00450	Xylulose-5-phosphate/fructose-6-phosphate phosphoketolase
BIN02_bacbin.4	JFECJBKO_00692	Xylulose-5-phosphate phosphoketolase
BIN02_bacbin.5	KKHOLDAD_00529	Xylulose-5-phosphate/fructose-6-phosphate phosphoketolase
BIN02_bacbin.6	KJEIKILP_00390	Xylulose-5-phosphate/fructose-6-phosphate phosphoketolase
BIN03_bacbin.1	MOJJDNFP_00761	Xylulose-5-phosphate/fructose-6-phosphate phosphoketolase
BIN03_bacbin.11	MBKGJNAA_02088	Xylulose-5-phosphate phosphoketolase
BIN03_bacbin.12	IFDACKNF_00887	Xylulose-5-phosphate phosphoketolase
BIN03_bacbin.14	BBMBBCGL_00235	Xylulose-5-phosphate phosphoketolase
BIN03_bacbin.15	FFAHJGFP_00686	Xylulose-5-phosphate phosphoketolase
BIN03_bacbin.17	DPKEFDIL_00150	Xylulose-5-phosphate/fructose-6-phosphate phosphoketolase
BIN03_bacbin.18	EJBBDDNC_00643	Xylulose-5-phosphate/fructose-6-phosphate phosphoketolase
BIN03_bacbin.2	DDPHPAKE_00585	Xylulose-5-phosphate/fructose-6-phosphate phosphoketolase
BIN03_bacbin.3	KJLMNOAP_01228	Xylulose-5-phosphate/fructose-6-phosphate phosphoketolase
BIN03_bacbin.4	EPFKLFMP_00450	Xylulose-5-phosphate/fructose-6-phosphate phosphoketolase
BIN03_bacbin.6	LFCBFCGD_00336	Xylulose-5-phosphate phosphoketolase
BIN03_bacbin.7	BEOHOAFD_00347	Xylulose-5-phosphate/fructose-6-phosphate phosphoketolase
BIN04_bacbin.10	DHIJBJII_00995	Xylulose-5-phosphate/fructose-6-phosphate phosphoketolase
BIN04_bacbin.11	FJDHFPEB_00077	Xylulose-5-phosphate/fructose-6-phosphate phosphoketolase
BIN04_bacbin.13	OGHCNAMF_00226	Xylulose-5-phosphate phosphoketolase
BIN04_bacbin.14	GNBNJPJL_00116	Xylulose-5-phosphate phosphoketolase
BIN04_bacbin.17	EGELAKKD_00745	Xylulose-5-phosphate phosphoketolase	EGELAKKD_00746	Xylulose-5-phosphate phosphoketolase
BIN04_bacbin.2	MBHGAMFF_00864	Xylulose-5-phosphate phosphoketolase
BIN04_bacbin.5	BAFNNGAN_00614	Xylulose-5-phosphate/fructose-6-phosphate phosphoketolase
BIN05_bacbin.11	PLONBBPN_00083	Xylulose-5-phosphate/fructose-6-phosphate phosphoketolase
BIN05_bacbin.15	EDCGMAHG_01863	Xylulose-5-phosphate phosphoketolase
BIN05_bacbin.18	FFGDAMHL_00226	Xylulose-5-phosphate phosphoketolase
BIN05_bacbin.19	HDOBDNBM_00804	Xylulose-5-phosphate phosphoketolase
BIN05_bacbin.2	GOBPMOOD_00626	Xylulose-5-phosphate/fructose-6-phosphate phosphoketolase
BIN05_bacbin.5	HOBEALFL_01591	Xylulose-5-phosphate/fructose-6-phosphate phosphoketolase
BIN05_bacbin.6	CFPLJCGD_00503	Xylulose-5-phosphate phosphoketolase
BIN06_bacbin.1	KPEFEMHM_00914	Xylulose-5-phosphate phosphoketolase
BIN06_bacbin.10	NIHFINHP_00104	Xylulose-5-phosphate phosphoketolase
BIN06_bacbin.13	EIHFKFHF_00380	Xylulose-5-phosphate/fructose-6-phosphate phosphoketolase
BIN06_bacbin.18	BCAJPGII_00740	Xylulose-5-phosphate phosphoketolase
BIN06_bacbin.2	OJAMFGOH_01794	Xylulose-5-phosphate phosphoketolase
BIN06_bacbin.4	PPKKCGEF_01885	Xylulose-5-phosphate/fructose-6-phosphate phosphoketolase
BIN06_bacbin.9	NGDENABL_00016	Xylulose-5-phosphate phosphoketolase
Caproiciproducens_galactitolivorans_BS-1
Clostridium_luticellarii_DSM29923	CLJDCPOM_02163	Xylulose-5-phosphate phosphoketolase
Eubacterium_cellulosolvens_6
Eubacterium_cellulosolvens_LD2006
Ruminococcaceae_bacterium_CPB6

[truncated: 10 more sheets: GAPDH, PDC, PFOR, PFL, ALDH+ADH, PTA, ACK, LDH, PTB, BUK]
