# Supplementary material for: Machine learning-assisted identification of bioindicators predicts medium-chain carboxylate production performance of an anaerobic mixed culture
Source: Microbiome. 2022 Mar 25;10:48. doi: 10.1186/s40168-021-01219-2 (PMC8952268; doi:10.1186/s40168-021-01219-2)
Supplement: Supplementary file 8 — Additional file 7: Dataset S5. Functional annotations of chain elongation for all MAGs. [file 40168_2021_1219_MOESM8_ESM.xlsx]

## Sheet: Instruction
Additional file 7: Dataset S5. Functional annotations of chain elongation for all 108 metagenome-assembled genomes (MAGs)
Worksheet name	Description
LacR	Locus tags and predicted products related to enzyme LacR
LacP	Locus tags and predicted products related to enzyme LacP
LutABC	Locus tags and predicted products related to enzyme LutABC
LDH	Locus tags and predicted products related to enzyme LDH
PFOR	Locus tags and predicted products related to enzyme PFOR
ACAT	Locus tags and predicted products related to enzyme ACAT
HAD	Locus tags and predicted products related to enzyme HAD
ECH	Locus tags and predicted products related to enzyme ECH
BCD	Locus tags and predicted products related to enzyme BCD
EtfAB	Locus tags and predicted products related to EtfAB
CoAT	Locus tags and predicted products related to CoAT
ACT	Locus tags and predicted products related to ACT
RnfABCDEG	Locus tags and predicted products related to Rnf complex
Predicted function	No.	Enzyme abbreviation	EC number	Enzyme
Lactate utilization	1	LacR	5.1.2.1	lactate racemase
	2	LacP	2.A.14	lactate permease
	3	LutABC		lactate utilization protein ABC
Acetyl-CoA formation	4	LDH	1.1.1.27	lactate dehydrogenase
	5	PFOR	1.2.7.1	pyruvate ferredoxin oxidoreductase
Reverse β-oxidation	6	ACAT	2.3.1.9, 2.3.1.16	acetyl-CoA acetyltransferase
	7	HAD	1.1.1.157, 1.1.1.35	3-hydroxyacyl-CoA dehydrogenase
	8	ECH	4.2.1.150, 4.2.1.55	enoyl-CoA hydratase
	9	BCD	1.3.8.1	butyryl-CoA dehydrogenase
	10	EtfAB		electron transfer flavoprotein A,B
	11	CoAT	2.8.3.-	butyryl-CoA:acetate CoA-transferase
	12	ACT	3.1.2.20	acyl-CoA thioesterase
Energy conservation	13	RnfABCDEG	7.1.1.1	energy-converting NADH: ferredoxin oxidoreductase
Note. Genomes were annotated with Prokka

## Sheet: LacR
Genome bin	Locus_tag	Product
BIN01_bacbin.14	IOAHBNEE_01895	lactate racemase
BIN01_bacbin.5	BKLGAKND_02046	lactate racemase
BIN01_bacbin.7	ONFBGLLF_00029	lactate racemase
BIN02_bacbin.10	OMKODFJE_00029	lactate racemase
BIN02_bacbin.7	HGCEFDNN_02029	lactate racemase
BIN03_bacbin.16	EMJIPODL_00212	lactate racemase
BIN03_bacbin.9	KOFJMCFH_02047	lactate racemase
BIN04_bacbin.16	EDDMOLJP_02064	lactate racemase
BIN04_bacbin.3	GHLFOHJJ_00968	lactate racemase
BIN05_bacbin.3	HCCAJPLI_01972	lactate racemase
BIN05_bacbin.7	GHGFENMM_00575	lactate racemase
BIN06_bacbin.3	JDPHIBIO_01486	lactate racemase
BIN06_bacbin.7	MEOBELGI_02076	lactate racemase
Caproiciproducens_galactitolivorans_BS-1
Clostridium_luticellarii_DSM29923
Eubacterium_cellulosolvens_6
Eubacterium_cellulosolvens_LD2006
Ruminococcaceae_bacterium_CPB6

## Sheet: LacP
Genome bin	Locus_tag	Product	Locus_tag	Product
BIN01_bacbin.14	IOAHBNEE_01896	L-lactate permease
BIN01_bacbin.5	BKLGAKND_02047	L-lactate permease	BKLGAKND_02048	L-lactate permease
BIN01_bacbin.7	ONFBGLLF_00030	L-lactate permease	ONFBGLLF_01243	L-lactate permease
BIN02_bacbin.10	OMKODFJE_00030	L-lactate permease	OMKODFJE_01233	L-lactate permease
BIN02_bacbin.7	HGCEFDNN_02030	L-lactate permease	HGCEFDNN_02031	L-lactate permease
BIN03_bacbin.16	EMJIPODL_00213	L-lactate permease	EMJIPODL_01241	L-lactate permease
BIN03_bacbin.9	KOFJMCFH_02048	L-lactate permease	KOFJMCFH_02049	L-lactate permease
BIN04_bacbin.16	EDDMOLJP_02065	L-lactate permease
BIN04_bacbin.3	GHLFOHJJ_00969	L-lactate permease
BIN05_bacbin.3	HCCAJPLI_01973	L-lactate permease
BIN05_bacbin.7	GHGFENMM_00576	L-lactate permease
BIN06_bacbin.3	JDPHIBIO_01487	L-lactate permease
BIN06_bacbin.7	MEOBELGI_02077	L-lactate permease
Caproiciproducens_galactitolivorans_BS-1
Clostridium_luticellarii_DSM29923
Eubacterium_cellulosolvens_6
Eubacterium_cellulosolvens_LD2006
Ruminococcaceae_bacterium_CPB6	PGFNAIJK_00353	L-lactate permease

## Sheet: LutABC
Genome bin	Locus_tag	Product	Locus_tag	Product	Locus_tag	Product
BIN01_bacbin.20	GBONKAMO_01552	Lactate utilization protein B	GBONKAMO_01553	Lactate utilization protein C	GBONKAMO_01592	Lactate utilization protein A
BIN02_bacbin.15	LCCLLHDE_00038	Lactate utilization protein C	LCCLLHDE_00039	Lactate utilization protein B	LCCLLHDE_00040	Lactate utilization protein A
BIN03_bacbin.5	AKEPEANK_00038	Lactate utilization protein C	AKEPEANK_00039	Lactate utilization protein B	AKEPEANK_00040	Lactate utilization protein A
BIN04_bacbin.3	GHLFOHJJ_00956	Lactate utilization protein A	GHLFOHJJ_00957	Lactate utilization protein B	GHLFOHJJ_00958	Lactate utilization protein C
BIN05_bacbin.16	HMEHMGLD_00823	Lactate utilization protein A
BIN05_bacbin.7	GHGFENMM_00307	Lactate utilization protein B	GHGFENMM_00308	Lactate utilization protein C
BIN06_bacbin.19	NJMOCDAD_01029	Lactate utilization protein A
BIN06_bacbin.3	JDPHIBIO_00720	Lactate utilization protein A	JDPHIBIO_00721	Lactate utilization protein B	JDPHIBIO_00722	Lactate utilization protein C
Caproiciproducens_galactitolivorans_BS-1
Clostridium_luticellarii_DSM29923
Eubacterium_cellulosolvens_6
Eubacterium_cellulosolvens_LD2006
Ruminococcaceae_bacterium_CPB6

## Sheet: LDH
Genome bin	Locus_tag	Product	Locus_tag	Product	Locus_tag	Product	Locus_tag	Product	Locus_tag	Product	Locus_tag	Product
BIN01_bacbin.1	NJGCCGBF_00416	D-lactate dehydrogenase	NJGCCGBF_01034	L-lactate dehydrogenase 2
BIN01_bacbin.10	OBHGPOGF_00649	L-lactate dehydrogenase 2	OBHGPOGF_00710	D-lactate dehydrogenase
BIN01_bacbin.11	JCDPGKIN_00029	L-lactate dehydrogenase	JCDPGKIN_00602	D-lactate dehydrogenase	JCDPGKIN_00869	L-lactate dehydrogenase	JCDPGKIN_01796	L-lactate dehydrogenase	JCDPGKIN_02042	D-lactate dehydrogenase
BIN01_bacbin.12	PHKCLGOB_00441	L-lactate dehydrogenase 2	PHKCLGOB_00445	L-lactate dehydrogenase 1	PHKCLGOB_00596	D-lactate dehydrogenase	PHKCLGOB_00707	L-lactate dehydrogenase
BIN01_bacbin.13	LLDGPCFD_00001	L-lactate dehydrogenase 2	LLDGPCFD_00694	D-lactate dehydrogenase
BIN01_bacbin.15	DAAOMKEL_01122	L-lactate dehydrogenase	DAAOMKEL_02074	D-lactate dehydrogenase
BIN01_bacbin.16	ALIPGPLG_01229	L-lactate dehydrogenase
BIN01_bacbin.17	GMDODPIE_00215	L-lactate dehydrogenase 2
BIN01_bacbin.18	PJAGNLAM_00596	D-lactate dehydrogenase	PJAGNLAM_00857	L-lactate dehydrogenase	PJAGNLAM_00915	L-lactate dehydrogenase 2	PJAGNLAM_01145	L-lactate dehydrogenase	PJAGNLAM_01416	D-lactate dehydrogenase
BIN01_bacbin.19	PPIJGNMN_01892	Putative L-lactate dehydrogenase operon regulatory protein	PPIJGNMN_01911	L-lactate dehydrogenase	PPIJGNMN_01920	L-lactate dehydrogenase 2	PPIJGNMN_02266	L-lactate dehydrogenase
BIN01_bacbin.2	MJMOKIEC_00536	D-lactate dehydrogenase
BIN01_bacbin.3	PKKLOCOD_00348	Putative L-lactate dehydrogenase operon regulatory protein	PKKLOCOD_02136	L-lactate dehydrogenase
BIN01_bacbin.4	HPNGNOAM_00288	D-lactate dehydrogenase	HPNGNOAM_00508	L-lactate dehydrogenase
BIN01_bacbin.5	BKLGAKND_00505	Putative L-lactate dehydrogenase operon regulatory protein	BKLGAKND_01297	L-lactate dehydrogenase	BKLGAKND_02121	L-lactate dehydrogenase 2	BKLGAKND_02137	Putative L-lactate dehydrogenase operon regulatory protein	BKLGAKND_02388	Putative L-lactate dehydrogenase operon regulatory protein
BIN01_bacbin.6	LCLJNIBN_00051	L-lactate dehydrogenase	LCLJNIBN_00582	L-lactate dehydrogenase	LCLJNIBN_00616	D-lactate dehydrogenase	LCLJNIBN_00642	L-lactate dehydrogenase	LCLJNIBN_01010	D-lactate dehydrogenase	LCLJNIBN_01011	D-lactate dehydrogenase
BIN01_bacbin.7	ONFBGLLF_00387	L-lactate dehydrogenase	ONFBGLLF_00390	L-lactate dehydrogenase	ONFBGLLF_01157	L-lactate dehydrogenase 2
BIN01_bacbin.8	ACMCAGBK_00242	D-lactate dehydrogenase	ACMCAGBK_01159	L-lactate dehydrogenase	ACMCAGBK_01505	L-lactate dehydrogenase	ACMCAGBK_01692	L-lactate dehydrogenase
BIN01_bacbin.9	HOKDNBDF_00554	D-lactate dehydrogenase
BIN02_bacbin.1	BPDELOEO_00379	L-lactate dehydrogenase	BPDELOEO_00441	L-lactate dehydrogenase	BPDELOEO_01578	D-lactate dehydrogenase	BPDELOEO_01631	D-lactate dehydrogenase
BIN02_bacbin.10	OMKODFJE_00326	L-lactate dehydrogenase	OMKODFJE_00329	L-lactate dehydrogenase	OMKODFJE_01147	L-lactate dehydrogenase 2
BIN02_bacbin.11	GNLBJFGA_00249	D-lactate dehydrogenase	GNLBJFGA_00949	L-lactate dehydrogenase 2
BIN02_bacbin.12	ECLOGIDO_00368	L-lactate dehydrogenase	ECLOGIDO_00624	D-lactate dehydrogenase	ECLOGIDO_00650	L-lactate dehydrogenase	ECLOGIDO_00922	D-lactate dehydrogenase	ECLOGIDO_00923	D-lactate dehydrogenase	ECLOGIDO_01844	L-lactate dehydrogenase
BIN02_bacbin.13	DGPHONAM_00408	L-lactate dehydrogenase
BIN02_bacbin.14	AADDFCGH_01952	Putative L-lactate dehydrogenase operon regulatory protein	AADDFCGH_01971	L-lactate dehydrogenase	AADDFCGH_01980	L-lactate dehydrogenase 2	AADDFCGH_02291	L-lactate dehydrogenase
BIN02_bacbin.16	IDBMHECO_00348	Putative L-lactate dehydrogenase operon regulatory protein	IDBMHECO_02042	L-lactate dehydrogenase	IDBMHECO_02374	Putative L-lactate dehydrogenase operon regulatory protein
BIN02_bacbin.2	IDNJLFPD_00215	L-lactate dehydrogenase 2
BIN02_bacbin.3	NDHGNMDD_00591	D-lactate dehydrogenase
BIN02_bacbin.4	JFECJBKO_01167	L-lactate dehydrogenase	JFECJBKO_01961	D-lactate dehydrogenase
BIN02_bacbin.5	KKHOLDAD_00237	L-lactate dehydrogenase 2	KKHOLDAD_00241	L-lactate dehydrogenase 1	KKHOLDAD_00482	D-lactate dehydrogenase	KKHOLDAD_00661	L-lactate dehydrogenase
BIN02_bacbin.6	KJEIKILP_00313	L-lactate dehydrogenase 2	KJEIKILP_00707	D-lactate dehydrogenase
BIN02_bacbin.7	HGCEFDNN_00841	L-lactate dehydrogenase	HGCEFDNN_00982	Putative L-lactate dehydrogenase operon regulatory protein	HGCEFDNN_02104	L-lactate dehydrogenase 2	HGCEFDNN_02120	Putative L-lactate dehydrogenase operon regulatory protein
BIN02_bacbin.8	MLDAANCJ_00054	L-lactate dehydrogenase 2	MLDAANCJ_00130	D-lactate dehydrogenase	MLDAANCJ_00188	D-lactate dehydrogenase	MLDAANCJ_00284	L-lactate dehydrogenase	MLDAANCJ_00685	L-lactate dehydrogenase	MLDAANCJ_00865	L-lactate dehydrogenase
BIN02_bacbin.9	HPLIMICO_00353	D-lactate dehydrogenase
BIN03_bacbin.1	MOJJDNFP_00546	L-lactate dehydrogenase 2	MOJJDNFP_00550	L-lactate dehydrogenase 1	MOJJDNFP_00701	D-lactate dehydrogenase	MOJJDNFP_00869	L-lactate dehydrogenase
BIN03_bacbin.10	FOIDIKKL_00348	Putative L-lactate dehydrogenase operon regulatory protein	FOIDIKKL_02058	L-lactate dehydrogenase
BIN03_bacbin.11	MBKGJNAA_01896	Putative L-lactate dehydrogenase operon regulatory protein	MBKGJNAA_01920	L-lactate dehydrogenase	MBKGJNAA_01944	L-lactate dehydrogenase 2	MBKGJNAA_02283	L-lactate dehydrogenase
BIN03_bacbin.12	IFDACKNF_00051	L-lactate dehydrogenase	IFDACKNF_00514	L-lactate dehydrogenase	IFDACKNF_00540	D-lactate dehydrogenase	IFDACKNF_00954	D-lactate dehydrogenase	IFDACKNF_00955	D-lactate dehydrogenase	IFDACKNF_01372	L-lactate dehydrogenase
BIN03_bacbin.14	BBMBBCGL_00602	L-lactate dehydrogenase	BBMBBCGL_00823	L-lactate dehydrogenase	BBMBBCGL_00838	D-lactate dehydrogenase
BIN03_bacbin.15	FFAHJGFP_01062	L-lactate dehydrogenase	FFAHJGFP_01988	D-lactate dehydrogenase
BIN03_bacbin.16	EMJIPODL_00387	L-lactate dehydrogenase	EMJIPODL_00390	L-lactate dehydrogenase	EMJIPODL_01217	L-lactate dehydrogenase 2
BIN03_bacbin.17	DPKEFDIL_00583	D-lactate dehydrogenase	DPKEFDIL_01743	L-lactate dehydrogenase 2
BIN03_bacbin.18	EJBBDDNC_00084	L-lactate dehydrogenase	EJBBDDNC_00803	L-lactate dehydrogenase	EJBBDDNC_01625	D-lactate dehydrogenase	EJBBDDNC_01772	D-lactate dehydrogenase
BIN03_bacbin.2	DDPHPAKE_00313	L-lactate dehydrogenase 2	DDPHPAKE_00771	D-lactate dehydrogenase
BIN03_bacbin.3	KJLMNOAP_00304	L-lactate dehydrogenase 2	KJLMNOAP_00354	D-lactate dehydrogenase	KJLMNOAP_00496	L-lactate dehydrogenase	KJLMNOAP_01301	D-lactate dehydrogenase	KJLMNOAP_01323	L-lactate dehydrogenase
BIN03_bacbin.4	EPFKLFMP_00215	L-lactate dehydrogenase 2
BIN03_bacbin.6	LFCBFCGD_00256	L-lactate dehydrogenase
BIN03_bacbin.7	BEOHOAFD_00474	D-lactate dehydrogenase	BEOHOAFD_00776	L-lactate dehydrogenase 2
BIN03_bacbin.8	CIELCGMC_00581	D-lactate dehydrogenase
BIN03_bacbin.9	KOFJMCFH_00755	L-lactate dehydrogenase	KOFJMCFH_01088	Putative L-lactate dehydrogenase operon regulatory protein	KOFJMCFH_02072	Putative L-lactate dehydrogenase operon regulatory protein	KOFJMCFH_02088	L-lactate dehydrogenase 2	KOFJMCFH_02563	Putative L-lactate dehydrogenase operon regulatory protein
BIN04_bacbin.1	CEFAGKMI_01247	L-lactate dehydrogenase	CEFAGKMI_01472	Putative L-lactate dehydrogenase operon regulatory protein
BIN04_bacbin.10	DHIJBJII_00337	L-lactate dehydrogenase 2	DHIJBJII_00341	L-lactate dehydrogenase 1	DHIJBJII_00569	D-lactate dehydrogenase	DHIJBJII_00711	L-lactate dehydrogenase
BIN04_bacbin.11	FJDHFPEB_01065	D-lactate dehydrogenase	FJDHFPEB_01451	L-lactate dehydrogenase 2
BIN04_bacbin.12	HJLLKOGJ_00099	L-lactate dehydrogenase	HJLLKOGJ_00182	L-lactate dehydrogenase	HJLLKOGJ_00205	D-lactate dehydrogenase	HJLLKOGJ_00441	L-lactate dehydrogenase 2	HJLLKOGJ_00705	D-lactate dehydrogenase	HJLLKOGJ_00771	L-lactate dehydrogenase
BIN04_bacbin.13	OGHCNAMF_00368	L-lactate dehydrogenase	OGHCNAMF_00624	D-lactate dehydrogenase	OGHCNAMF_00650	L-lactate dehydrogenase	OGHCNAMF_01008	D-lactate dehydrogenase	OGHCNAMF_01009	D-lactate dehydrogenase	OGHCNAMF_01814	L-lactate dehydrogenase
BIN04_bacbin.14	GNBNJPJL_01025	L-lactate dehydrogenase
BIN04_bacbin.15	CIMMGEHH_01152	Putative L-lactate dehydrogenase operon regulatory protein	CIMMGEHH_02264	L-lactate dehydrogenase	CIMMGEHH_02805	Putative L-lactate dehydrogenase operon regulatory protein
BIN04_bacbin.16	EDDMOLJP_00832	Putative L-lactate dehydrogenase operon regulatory protein	EDDMOLJP_01182	L-lactate dehydrogenase	EDDMOLJP_02138	L-lactate dehydrogenase 2	EDDMOLJP_02154	Putative L-lactate dehydrogenase operon regulatory protein
BIN04_bacbin.17	EGELAKKD_00364	L-lactate dehydrogenase	EGELAKKD_00509	D-lactate dehydrogenase	EGELAKKD_01209	L-lactate dehydrogenase
BIN04_bacbin.18	POCHMPLE_00158	L-lactate dehydrogenase	POCHMPLE_01135	L-lactate dehydrogenase 2	POCHMPLE_01688	L-lactate dehydrogenase
BIN04_bacbin.2	MBHGAMFF_01292	L-lactate dehydrogenase	MBHGAMFF_02089	D-lactate dehydrogenase
BIN04_bacbin.3	GHLFOHJJ_00116	L-lactate dehydrogenase	GHLFOHJJ_00574	D-lactate dehydrogenase
BIN04_bacbin.4	HKLBDKFA_00830	L-lactate dehydrogenase 2	HKLBDKFA_01221	L-lactate dehydrogenase	HKLBDKFA_01225	L-lactate dehydrogenase	HKLBDKFA_01623	L-lactate dehydrogenase 1
BIN04_bacbin.5	BAFNNGAN_00145	L-lactate dehydrogenase	BAFNNGAN_00405	L-lactate dehydrogenase	BAFNNGAN_00565	D-lactate dehydrogenase	BAFNNGAN_01152	L-lactate dehydrogenase	BAFNNGAN_01168	D-lactate dehydrogenase
BIN04_bacbin.6	EFPHBICN_00395	D-lactate dehydrogenase	EFPHBICN_01224	L-lactate dehydrogenase	EFPHBICN_01577	L-lactate dehydrogenase	EFPHBICN_01806	L-lactate dehydrogenase
BIN04_bacbin.7	DHCJOCBL_00559	D-lactate dehydrogenase
BIN04_bacbin.8	GMJBGIKE_00538	D-lactate dehydrogenase
BIN04_bacbin.9	FDGDCCKN_01636	L-lactate dehydrogenase	FDGDCCKN_01669	Putative L-lactate dehydrogenase operon regulatory protein	FDGDCCKN_01738	L-lactate dehydrogenase 2	FDGDCCKN_02141	L-lactate dehydrogenase
BIN05_bacbin.1	PDGIKIBJ_00905	D-lactate dehydrogenase
BIN05_bacbin.10	EOGEKGNE_00070	L-lactate dehydrogenase	EOGEKGNE_00074	L-lactate dehydrogenase	EOGEKGNE_00491	L-lactate dehydrogenase 2	EOGEKGNE_01318	L-lactate dehydrogenase 1
BIN05_bacbin.11	PLONBBPN_01205	D-lactate dehydrogenase
BIN05_bacbin.12	DBKCHAPG_00318	L-lactate dehydrogenase	DBKCHAPG_00764	D-lactate dehydrogenase	DBKCHAPG_01114	L-lactate dehydrogenase 2
BIN05_bacbin.13	MPGOFLBL_00579	D-lactate dehydrogenase
BIN05_bacbin.14	FHHFPHGM_00276	D-lactate dehydrogenase	FHHFPHGM_01143	L-lactate dehydrogenase	FHHFPHGM_01430	L-lactate dehydrogenase	FHHFPHGM_01634	L-lactate dehydrogenase
BIN05_bacbin.15	EDCGMAHG_01581	L-lactate dehydrogenase	EDCGMAHG_01719	L-lactate dehydrogenase 2	EDCGMAHG_02140	L-lactate dehydrogenase	EDCGMAHG_02281	Putative L-lactate dehydrogenase operon regulatory protein
BIN05_bacbin.17	EICJDPFA_02198	Putative L-lactate dehydrogenase operon regulatory protein	EICJDPFA_02742	L-lactate dehydrogenase
BIN05_bacbin.18	FFGDAMHL_00368	L-lactate dehydrogenase	FFGDAMHL_00727	L-lactate dehydrogenase	FFGDAMHL_00753	D-lactate dehydrogenase	FFGDAMHL_01014	D-lactate dehydrogenase	FFGDAMHL_01015	D-lactate dehydrogenase	FFGDAMHL_01815	L-lactate dehydrogenase
BIN05_bacbin.19	HDOBDNBM_01282	L-lactate dehydrogenase	HDOBDNBM_02110	D-lactate dehydrogenase
BIN05_bacbin.2	GOBPMOOD_00345	L-lactate dehydrogenase 1	GOBPMOOD_00349	L-lactate dehydrogenase 2	GOBPMOOD_00502	D-lactate dehydrogenase	GOBPMOOD_00869	L-lactate dehydrogenase
BIN05_bacbin.3	HCCAJPLI_00829	L-lactate dehydrogenase	HCCAJPLI_01063	Putative L-lactate dehydrogenase operon regulatory protein	HCCAJPLI_02046	L-lactate dehydrogenase 2	HCCAJPLI_02062	Putative L-lactate dehydrogenase operon regulatory protein	HCCAJPLI_02302	Putative L-lactate dehydrogenase operon regulatory protein
BIN05_bacbin.4	ACCJIHCI_01577	Putative L-lactate dehydrogenase operon regulatory protein	ACCJIHCI_02341	L-lactate dehydrogenase
BIN05_bacbin.5	HOBEALFL_00103	D-lactate dehydrogenase	HOBEALFL_00502	L-lactate dehydrogenase	HOBEALFL_00641	L-lactate dehydrogenase	HOBEALFL_01014	L-lactate dehydrogenase
BIN05_bacbin.6	CFPLJCGD_00220	L-lactate dehydrogenase
BIN05_bacbin.7	GHGFENMM_00697	D-lactate dehydrogenase
BIN05_bacbin.9	GDCJFFED_00298	L-lactate dehydrogenase	GDCJFFED_01145	L-lactate dehydrogenase 2	GDCJFFED_01747	L-lactate dehydrogenase
BIN06_bacbin.1	KPEFEMHM_01247	L-lactate dehydrogenase	KPEFEMHM_02098	D-lactate dehydrogenase
BIN06_bacbin.10	NIHFINHP_00948	L-lactate dehydrogenase
BIN06_bacbin.11	GAHIPCHO_00538	D-lactate dehydrogenase
BIN06_bacbin.12	IHOADIIP_01199	L-lactate dehydrogenase 2	IHOADIIP_01340	D-lactate dehydrogenase
BIN06_bacbin.13	EIHFKFHF_00237	L-lactate dehydrogenase 2	EIHFKFHF_00241	L-lactate dehydrogenase 1	EIHFKFHF_00578	L-lactate dehydrogenase	EIHFKFHF_01127	D-lactate dehydrogenase
BIN06_bacbin.14	LCLEHFND_00527	D-lactate dehydrogenase
BIN06_bacbin.15	OEKGDLAJ_00096	L-lactate dehydrogenase 2	OEKGDLAJ_00195	L-lactate dehydrogenase	OEKGDLAJ_00199	L-lactate dehydrogenase	OEKGDLAJ_01747	L-lactate dehydrogenase 1
BIN06_bacbin.16	NBNLDNFD_00298	L-lactate dehydrogenase	NBNLDNFD_01029	L-lactate dehydrogenase 2	NBNLDNFD_01749	L-lactate dehydrogenase
BIN06_bacbin.17	MLALLAHL_01221	Putative L-lactate dehydrogenase operon regulatory protein	MLALLAHL_01421	L-lactate dehydrogenase
BIN06_bacbin.18	BCAJPGII_00146	L-lactate dehydrogenase	BCAJPGII_00323	D-lactate dehydrogenase	BCAJPGII_01849	L-lactate dehydrogenase
BIN06_bacbin.2	OJAMFGOH_01564	L-lactate dehydrogenase 2	OJAMFGOH_02125	L-lactate dehydrogenase	OJAMFGOH_02264	Putative L-lactate dehydrogenase operon regulatory protein	OJAMFGOH_02291	L-lactate dehydrogenase
BIN06_bacbin.3	JDPHIBIO_01199	L-lactate dehydrogenase
BIN06_bacbin.4	PPKKCGEF_00046	D-lactate dehydrogenase	PPKKCGEF_00381	L-lactate dehydrogenase	PPKKCGEF_00866	L-lactate dehydrogenase	PPKKCGEF_00992	L-lactate dehydrogenase	PPKKCGEF_01355	D-lactate dehydrogenase
BIN06_bacbin.5	GOGMNJPM_00278	D-lactate dehydrogenase	GOGMNJPM_01148	L-lactate dehydrogenase	GOGMNJPM_01415	L-lactate dehydrogenase	GOGMNJPM_01668	L-lactate dehydrogenase
BIN06_bacbin.7	MEOBELGI_00814	Putative L-lactate dehydrogenase operon regulatory protein	MEOBELGI_01479	L-lactate dehydrogenase	MEOBELGI_02150	L-lactate dehydrogenase 2	MEOBELGI_02166	Putative L-lactate dehydrogenase operon regulatory protein	MEOBELGI_02337	Putative L-lactate dehydrogenase operon regulatory protein
BIN06_bacbin.8	CBGFMIFB_01469	Putative L-lactate dehydrogenase operon regulatory protein	CBGFMIFB_02125	L-lactate dehydrogenase
BIN06_bacbin.9	NGDENABL_00368	L-lactate dehydrogenase	NGDENABL_00619	L-lactate dehydrogenase	NGDENABL_00645	D-lactate dehydrogenase	NGDENABL_00906	D-lactate dehydrogenase	NGDENABL_00907	D-lactate dehydrogenase	NGDENABL_01807	L-lactate dehydrogenase
Caproiciproducens_galactitolivorans_BS-1	HOLEENAI_00055	L-lactate dehydrogenase	HOLEENAI_01194	L-lactate dehydrogenase
Clostridium_luticellarii_DSM29923	CLJDCPOM_02068	L-lactate dehydrogenase	CLJDCPOM_02070	L-lactate dehydrogenase
Eubacterium_cellulosolvens_6	DEJOFGLP_00988	D-lactate dehydrogenase
Eubacterium_cellulosolvens_LD2006	CPJNBOIC_00045	D-lactate dehydrogenase
Ruminococcaceae_bacterium_CPB6

## Sheet: PFOR
Genome bin	Locus_tag	Product	Locus_tag	Product	Locus_tag	Product	Locus_tag	Product	Locus_tag	Product	Locus_tag	Product	Locus_tag	Product	Locus_tag	Product
BIN01_bacbin.1	NJGCCGBF_00359	Pyruvate synthase
BIN01_bacbin.10	OBHGPOGF_00339	Pyruvate synthase
BIN01_bacbin.11	JCDPGKIN_00985	Pyruvate synthase
BIN01_bacbin.12	PHKCLGOB_01068	Pyruvate synthase
BIN01_bacbin.14	IOAHBNEE_01956	Pyruvate synthase subunit PorC	IOAHBNEE_02175	Pyruvate synthase
BIN01_bacbin.15	DAAOMKEL_00447	Pyruvate synthase
BIN01_bacbin.18	PJAGNLAM_00698	Pyruvate synthase
BIN01_bacbin.19	PPIJGNMN_00733	Pyruvate synthase
BIN01_bacbin.2	MJMOKIEC_01323	Pyruvate synthase
BIN01_bacbin.20	GBONKAMO_01174	Pyruvate synthase
BIN01_bacbin.3	PKKLOCOD_01054	Pyruvate synthase	PKKLOCOD_01394	Pyruvate synthase
BIN01_bacbin.5	BKLGAKND_01783	Pyruvate synthase
BIN01_bacbin.7	ONFBGLLF_00643	Pyruvate synthase	ONFBGLLF_00751	Pyruvate synthase
BIN01_bacbin.8	ACMCAGBK_01006	Pyruvate synthase subunit PorC	ACMCAGBK_01114	Pyruvate synthase subunit PorD	ACMCAGBK_01153	Pyruvate synthase	ACMCAGBK_01799	Pyruvate synthase subunit PorC
BIN01_bacbin.9	HOKDNBDF_00699	Pyruvate synthase subunit PorC	HOKDNBDF_00700	Pyruvate synthase subunit PorD	HOKDNBDF_00701	Pyruvate synthase subunit PorA	HOKDNBDF_00702	Pyruvate synthase subunit PorB	HOKDNBDF_01370	Pyruvate synthase
BIN02_bacbin.1	BPDELOEO_00369	Pyruvate synthase
BIN02_bacbin.10	OMKODFJE_00482	Pyruvate synthase	OMKODFJE_00742	Pyruvate synthase
BIN02_bacbin.11	GNLBJFGA_00078	Pyruvate synthase
BIN02_bacbin.13	DGPHONAM_01331	Pyruvate synthase
BIN02_bacbin.14	AADDFCGH_00755	Pyruvate synthase
BIN02_bacbin.15	LCCLLHDE_01490	Pyruvate synthase
BIN02_bacbin.16	IDBMHECO_00645	Pyruvate synthase	IDBMHECO_01412	Pyruvate synthase
BIN02_bacbin.3	NDHGNMDD_00435	Pyruvate synthase subunit PorB	NDHGNMDD_00436	Pyruvate synthase subunit PorA	NDHGNMDD_00437	Pyruvate synthase subunit PorD	NDHGNMDD_00438	Pyruvate synthase subunit PorC	NDHGNMDD_01435	Pyruvate synthase
BIN02_bacbin.4	JFECJBKO_00446	Pyruvate synthase
BIN02_bacbin.5	KKHOLDAD_01080	Pyruvate synthase
BIN02_bacbin.7	HGCEFDNN_01772	Pyruvate synthase
BIN02_bacbin.8	MLDAANCJ_00792	Pyruvate synthase
BIN02_bacbin.9	HPLIMICO_01484	Pyruvate synthase
BIN03_bacbin.1	MOJJDNFP_01134	Pyruvate synthase
BIN03_bacbin.10	FOIDIKKL_00645	Pyruvate synthase	FOIDIKKL_01475	Pyruvate synthase
BIN03_bacbin.11	MBKGJNAA_00717	Pyruvate synthase
BIN03_bacbin.15	FFAHJGFP_00326	Pyruvate synthase
BIN03_bacbin.16	EMJIPODL_00642	Pyruvate synthase	EMJIPODL_00717	Pyruvate synthase
BIN03_bacbin.17	DPKEFDIL_00640	Pyruvate synthase
BIN03_bacbin.18	EJBBDDNC_00861	Pyruvate synthase
BIN03_bacbin.3	KJLMNOAP_00011	Pyruvate synthase
BIN03_bacbin.5	AKEPEANK_01503	Pyruvate synthase
BIN03_bacbin.6	LFCBFCGD_01315	Pyruvate synthase
BIN03_bacbin.7	BEOHOAFD_00762	Pyruvate synthase
BIN03_bacbin.8	CIELCGMC_00783	Pyruvate synthase subunit PorB	CIELCGMC_00784	Pyruvate synthase subunit PorA	CIELCGMC_00785	Pyruvate synthase subunit PorD	CIELCGMC_00786	Pyruvate synthase subunit PorC	CIELCGMC_01397	Pyruvate synthase
BIN03_bacbin.9	KOFJMCFH_01785	Pyruvate synthase
BIN04_bacbin.1	CEFAGKMI_00444	Pyruvate synthase	CEFAGKMI_00539	Pyruvate synthase subunit PorC	CEFAGKMI_01532	Pyruvate synthase
BIN04_bacbin.10	DHIJBJII_00952	Pyruvate synthase
BIN04_bacbin.11	FJDHFPEB_01819	Pyruvate synthase
BIN04_bacbin.12	HJLLKOGJ_01067	Pyruvate synthase
BIN04_bacbin.14	GNBNJPJL_01405	Pyruvate synthase
BIN04_bacbin.15	CIMMGEHH_00420	Pyruvate synthase	CIMMGEHH_01348	Pyruvate synthase
BIN04_bacbin.16	EDDMOLJP_01879	Pyruvate synthase
BIN04_bacbin.18	POCHMPLE_00861	Pyruvate synthase
BIN04_bacbin.2	MBHGAMFF_00392	Pyruvate synthase
BIN04_bacbin.3	GHLFOHJJ_01706	Pyruvate synthase
BIN04_bacbin.4	HKLBDKFA_00308	Pyruvate synthase	HKLBDKFA_00784	Pyruvate synthase
BIN04_bacbin.5	BAFNNGAN_01606	Pyruvate synthase
BIN04_bacbin.6	EFPHBICN_01065	Pyruvate synthase subunit PorC	EFPHBICN_01184	Pyruvate synthase subunit PorD	EFPHBICN_01230	Pyruvate synthase	EFPHBICN_01957	Pyruvate synthase subunit PorC
BIN04_bacbin.7	DHCJOCBL_00353	Pyruvate synthase subunit PorC	DHCJOCBL_00354	Pyruvate synthase subunit PorD	DHCJOCBL_00355	Pyruvate synthase subunit PorA	DHCJOCBL_00356	Pyruvate synthase subunit PorB	DHCJOCBL_01135	Pyruvate synthase
BIN04_bacbin.8	GMJBGIKE_01357	Pyruvate synthase
BIN04_bacbin.9	FDGDCCKN_00398	Pyruvate synthase
BIN05_bacbin.1	PDGIKIBJ_01344	Pyruvate synthase
BIN05_bacbin.10	EOGEKGNE_00587	Pyruvate synthase	EOGEKGNE_01011	Pyruvate synthase
BIN05_bacbin.11	PLONBBPN_00930	Pyruvate synthase
BIN05_bacbin.12	DBKCHAPG_01077	Pyruvate synthase
BIN05_bacbin.13	MPGOFLBL_00701	Pyruvate synthase subunit PorC	MPGOFLBL_00702	Pyruvate synthase subunit PorD	MPGOFLBL_00703	Pyruvate synthase subunit PorA	MPGOFLBL_00704	Pyruvate synthase subunit PorB	MPGOFLBL_02230	Pyruvate synthase
BIN05_bacbin.14	FHHFPHGM_00993	Pyruvate synthase subunit PorC	FHHFPHGM_01103	Pyruvate synthase subunit PorD	FHHFPHGM_01149	Pyruvate synthase	FHHFPHGM_01765	Pyruvate synthase subunit PorC
BIN05_bacbin.15	EDCGMAHG_00470	Pyruvate synthase
BIN05_bacbin.16	HMEHMGLD_00378	Pyruvate synthase	HMEHMGLD_01617	Pyruvate synthase subunit PorB
BIN05_bacbin.17	EICJDPFA_00326	Phosphoenolpyruvate synthase	EICJDPFA_00997	Pyruvate synthase	EICJDPFA_01949	Pyruvate synthase subunit PorC	EICJDPFA_02696	Pyruvate synthase
BIN05_bacbin.19	HDOBDNBM_00329	Pyruvate synthase
BIN05_bacbin.2	GOBPMOOD_01158	Pyruvate synthase
BIN05_bacbin.3	HCCAJPLI_01701	Pyruvate synthase
BIN05_bacbin.4	ACCJIHCI_00367	Pyruvate synthase	ACCJIHCI_00581	Pyruvate synthase
BIN05_bacbin.5	HOBEALFL_00732	Pyruvate synthase
BIN05_bacbin.6	CFPLJCGD_01591	Pyruvate synthase
BIN05_bacbin.7	GHGFENMM_01532	Pyruvate synthase
BIN05_bacbin.9	GDCJFFED_00526	Pyruvate synthase
BIN06_bacbin.1	KPEFEMHM_00332	Pyruvate synthase
BIN06_bacbin.11	GAHIPCHO_00765	Pyruvate synthase subunit PorB	GAHIPCHO_00766	Pyruvate synthase subunit PorA	GAHIPCHO_00767	Pyruvate synthase subunit PorD	GAHIPCHO_00768	Pyruvate synthase subunit PorC	GAHIPCHO_02263	Pyruvate synthase
BIN06_bacbin.12	IHOADIIP_01937	Pyruvate synthase
BIN06_bacbin.13	EIHFKFHF_00910	Pyruvate synthase
BIN06_bacbin.14	LCLEHFND_01309	Pyruvate synthase
BIN06_bacbin.15	OEKGDLAJ_00555	Pyruvate synthase	OEKGDLAJ_00785	Pyruvate synthase
BIN06_bacbin.16	NBNLDNFD_00958	Pyruvate synthase
BIN06_bacbin.17	MLALLAHL_00648	Pyruvate synthase	MLALLAHL_01079	Pyruvate synthase	MLALLAHL_01449	Pyruvate synthase subunit PorC
BIN06_bacbin.19	NJMOCDAD_00873	Pyruvate synthase	NJMOCDAD_01560	Pyruvate synthase subunit PorB
BIN06_bacbin.2	OJAMFGOH_00351	Pyruvate synthase
BIN06_bacbin.3	JDPHIBIO_01190	Pyruvate synthase
BIN06_bacbin.4	PPKKCGEF_01001	Pyruvate synthase
BIN06_bacbin.5	GOGMNJPM_01004	Pyruvate synthase subunit PorC	GOGMNJPM_01114	Pyruvate synthase subunit PorD	GOGMNJPM_01142	Pyruvate synthase	GOGMNJPM_01821	Pyruvate synthase subunit PorC
BIN06_bacbin.7	MEOBELGI_01920	Pyruvate synthase
BIN06_bacbin.8	CBGFMIFB_00446	Pyruvate synthase	CBGFMIFB_00736	Pyruvate synthase
Caproiciproducens_galactitolivorans_BS-1	HOLEENAI_01533	Pyruvate synthase
Clostridium_luticellarii_DSM29923	CLJDCPOM_00258	Pyruvate synthase subunit PorC	CLJDCPOM_00790	Pyruvate synthase subunit PorB	CLJDCPOM_00791	Pyruvate synthase subunit PorA	CLJDCPOM_00792	Pyruvate synthase subunit PorD	CLJDCPOM_00793	Pyruvate synthase subunit PorC	CLJDCPOM_01064	Pyruvate synthase	CLJDCPOM_01777	Pyruvate synthase	CLJDCPOM_02013	Pyruvate synthase subunit PorC
Eubacterium_cellulosolvens_6	DEJOFGLP_01119	Pyruvate synthase	DEJOFGLP_02088	Pyruvate synthase subunit PorC	DEJOFGLP_02089	Pyruvate synthase subunit PorD	DEJOFGLP_02090	Pyruvate synthase subunit PorA	DEJOFGLP_02091	Pyruvate synthase subunit PorB
Eubacterium_cellulosolvens_LD2006	CPJNBOIC_01036	Pyruvate synthase subunit PorB	CPJNBOIC_01037	Pyruvate synthase subunit PorA	CPJNBOIC_01038	Pyruvate synthase subunit PorD	CPJNBOIC_01039	Pyruvate synthase subunit PorC	CPJNBOIC_02352	Pyruvate synthase
Ruminococcaceae_bacterium_CPB6	PGFNAIJK_01806	Pyruvate synthase

## Sheet: ACAT
Genome bin	Locus_tag	Product	Locus_tag	Product
BIN01_bacbin.15	DAAOMKEL_01511	Acetyl-CoA acetyltransferase
BIN01_bacbin.18	PJAGNLAM_00625	Acetyl-CoA acetyltransferase
BIN01_bacbin.19	PPIJGNMN_01589	Acetyl-CoA acetyltransferase
BIN01_bacbin.2	MJMOKIEC_00384	Acetyl-CoA acetyltransferase
BIN01_bacbin.3	PKKLOCOD_00431	Acetyl-CoA acetyltransferase
BIN01_bacbin.4	HPNGNOAM_00319	Acetyl-CoA acetyltransferase
BIN01_bacbin.5	BKLGAKND_01029	Acetyl-CoA acetyltransferase
BIN01_bacbin.6	LCLJNIBN_01864	Acetyl-CoA acetyltransferase
BIN01_bacbin.7	ONFBGLLF_00182	Acetyl-CoA acetyltransferase
BIN01_bacbin.8	ACMCAGBK_00333	Acetyl-CoA acetyltransferase
BIN01_bacbin.9	HOKDNBDF_02840	Acetyl-CoA acetyltransferase
BIN02_bacbin.10	OMKODFJE_00182	Acetyl-CoA acetyltransferase
BIN02_bacbin.12	ECLOGIDO_00945	Acetyl-CoA acetyltransferase
BIN02_bacbin.14	AADDFCGH_01577	Acetyl-CoA acetyltransferase
BIN02_bacbin.16	IDBMHECO_00632	Acetyl-CoA acetyltransferase
BIN02_bacbin.3	NDHGNMDD_02783	Acetyl-CoA acetyltransferase
BIN02_bacbin.4	JFECJBKO_01482	Acetyl-CoA acetyltransferase
BIN02_bacbin.7	HGCEFDNN_00453	Acetyl-CoA acetyltransferase
BIN02_bacbin.8	MLDAANCJ_00075	Acetyl-CoA acetyltransferase
BIN02_bacbin.9	HPLIMICO_00211	Acetyl-CoA acetyltransferase
BIN03_bacbin.10	FOIDIKKL_00632	Acetyl-CoA acetyltransferase
BIN03_bacbin.11	MBKGJNAA_01547	Acetyl-CoA acetyltransferase
BIN03_bacbin.12	IFDACKNF_01846	Acetyl-CoA acetyltransferase
BIN03_bacbin.15	FFAHJGFP_01468	Acetyl-CoA acetyltransferase
BIN03_bacbin.16	EMJIPODL_00061	Acetyl-CoA acetyltransferase
BIN03_bacbin.3	KJLMNOAP_00927	Acetyl-CoA acetyltransferase
BIN03_bacbin.8	CIELCGMC_02888	Acetyl-CoA acetyltransferase
BIN03_bacbin.9	KOFJMCFH_00463	Acetyl-CoA acetyltransferase
BIN04_bacbin.1	CEFAGKMI_02184	Acetyl-CoA acetyltransferase
BIN04_bacbin.12	HJLLKOGJ_00010	Acetyl-CoA acetyltransferase
BIN04_bacbin.13	OGHCNAMF_01863	Acetyl-CoA acetyltransferase
BIN04_bacbin.15	CIMMGEHH_00206	Acetyl-CoA acetyltransferase
BIN04_bacbin.16	EDDMOLJP_00567	Acetyl-CoA acetyltransferase
BIN04_bacbin.17	EGELAKKD_01899	Acetyl-CoA acetyltransferase
BIN04_bacbin.2	MBHGAMFF_01639	Acetyl-CoA acetyltransferase
BIN04_bacbin.4	HKLBDKFA_00066	Acetyl-CoA acetyltransferase
BIN04_bacbin.6	EFPHBICN_00446	Acetyl-CoA acetyltransferase
BIN04_bacbin.7	DHCJOCBL_02698	Acetyl-CoA acetyltransferase
BIN04_bacbin.8	GMJBGIKE_00026	Acetyl-CoA acetyltransferase
BIN04_bacbin.9	FDGDCCKN_01205	Acetyl-CoA acetyltransferase
BIN05_bacbin.1	PDGIKIBJ_00026	Acetyl-CoA acetyltransferase
BIN05_bacbin.10	EOGEKGNE_00201	Acetyl-CoA acetyltransferase
BIN05_bacbin.12	DBKCHAPG_00682	Acetyl-CoA acetyltransferase
BIN05_bacbin.13	MPGOFLBL_02919	Acetyl-CoA acetyltransferase
BIN05_bacbin.14	FHHFPHGM_00327	Acetyl-CoA acetyltransferase
BIN05_bacbin.15	EDCGMAHG_01731	Acetyl-CoA acetyltransferase
BIN05_bacbin.17	EICJDPFA_02671	Acetyl-CoA acetyltransferase
BIN05_bacbin.18	FFGDAMHL_01873	Acetyl-CoA acetyltransferase
BIN05_bacbin.19	HDOBDNBM_01623	Acetyl-CoA acetyltransferase
BIN05_bacbin.3	HCCAJPLI_00547	Acetyl-CoA acetyltransferase
BIN05_bacbin.4	ACCJIHCI_00008	Acetyl-CoA acetyltransferase
BIN06_bacbin.1	KPEFEMHM_01635	Acetyl-CoA acetyltransferase
BIN06_bacbin.11	GAHIPCHO_02726	Acetyl-CoA acetyltransferase
BIN06_bacbin.14	LCLEHFND_00231	Acetyl-CoA acetyltransferase
BIN06_bacbin.15	OEKGDLAJ_00510	Acetyl-CoA acetyltransferase
BIN06_bacbin.17	MLALLAHL_01525	Acetyl-CoA acetyltransferase
BIN06_bacbin.18	BCAJPGII_00036	Acetyl-CoA acetyltransferase
BIN06_bacbin.2	OJAMFGOH_01756	Acetyl-CoA acetyltransferase
BIN06_bacbin.7	MEOBELGI_00449	Acetyl-CoA acetyltransferase
BIN06_bacbin.8	CBGFMIFB_00211	Acetyl-CoA acetyltransferase
BIN06_bacbin.9	NGDENABL_01871	Acetyl-CoA acetyltransferase
Caproiciproducens_galactitolivorans_BS-1	HOLEENAI_01235	Acetyl-CoA acetyltransferase	HOLEENAI_01757	Acetyl-CoA acetyltransferase
Clostridium_luticellarii_DSM29923	CLJDCPOM_00861	Acetyl-CoA acetyltransferase
Eubacterium_cellulosolvens_6	DEJOFGLP_00423	Acetyl-CoA acetyltransferase
Eubacterium_cellulosolvens_LD2006	CPJNBOIC_01108	Acetyl-CoA acetyltransferase
Ruminococcaceae_bacterium_CPB6	PGFNAIJK_01270	Acetyl-CoA acetyltransferase

## Sheet: HAD
Genome bin	Locus_tag	Product	Locus_tag	Product	Locus_tag	Product
BIN01_bacbin.1	NJGCCGBF_00055	3-hydroxybutyryl-CoA dehydrogenase	NJGCCGBF_00217	3-hydroxybutyryl-CoA dehydrogenase	NJGCCGBF_00288	3-hydroxybutyryl-CoA dehydrogenase
BIN01_bacbin.10	OBHGPOGF_00432	putative 3-hydroxybutyryl-CoA dehydrogenase
BIN01_bacbin.11	JCDPGKIN_00010	3-hydroxybutyryl-CoA dehydrogenase	JCDPGKIN_01687	3-hydroxybutyryl-CoA dehydrogenase
BIN01_bacbin.12	PHKCLGOB_01083	3-hydroxybutyryl-CoA dehydrogenase	PHKCLGOB_01445	3-hydroxybutyryl-CoA dehydrogenase
BIN01_bacbin.14	IOAHBNEE_01382	3-hydroxybutyryl-CoA dehydrogenase
BIN01_bacbin.15	DAAOMKEL_01513	3-hydroxybutyryl-CoA dehydrogenase
BIN01_bacbin.18	PJAGNLAM_00624	3-hydroxybutyryl-CoA dehydrogenase	PJAGNLAM_00736	putative 3-hydroxybutyryl-CoA dehydrogenase
BIN01_bacbin.19	PPIJGNMN_01587	3-hydroxybutyryl-CoA dehydrogenase
BIN01_bacbin.2	MJMOKIEC_00382	3-hydroxybutyryl-CoA dehydrogenase	MJMOKIEC_02114	putative 3-hydroxybutyryl-CoA dehydrogenase
BIN01_bacbin.3	PKKLOCOD_00433	3-hydroxybutyryl-CoA dehydrogenase
BIN01_bacbin.5	BKLGAKND_01027	3-hydroxybutyryl-CoA dehydrogenase
BIN01_bacbin.6	LCLJNIBN_01296	putative 3-hydroxybutyryl-CoA dehydrogenase
BIN01_bacbin.7	ONFBGLLF_00184	3-hydroxybutyryl-CoA dehydrogenase
BIN01_bacbin.8	ACMCAGBK_00338	3-hydroxybutyryl-CoA dehydrogenase	ACMCAGBK_01661	3-hydroxybutyryl-CoA dehydrogenase
BIN01_bacbin.9	HOKDNBDF_02842	3-hydroxybutyryl-CoA dehydrogenase
BIN02_bacbin.1	BPDELOEO_01266	3-hydroxybutyryl-CoA dehydrogenase	BPDELOEO_01353	3-hydroxybutyryl-CoA dehydrogenase
BIN02_bacbin.10	OMKODFJE_00184	3-hydroxybutyryl-CoA dehydrogenase
BIN02_bacbin.11	GNLBJFGA_01041	putative 3-hydroxybutyryl-CoA dehydrogenase
BIN02_bacbin.12	ECLOGIDO_01213	putative 3-hydroxybutyryl-CoA dehydrogenase
BIN02_bacbin.14	AADDFCGH_01575	3-hydroxybutyryl-CoA dehydrogenase
BIN02_bacbin.16	IDBMHECO_00630	3-hydroxybutyryl-CoA dehydrogenase
BIN02_bacbin.3	NDHGNMDD_02785	3-hydroxybutyryl-CoA dehydrogenase
BIN02_bacbin.4	JFECJBKO_01484	3-hydroxybutyryl-CoA dehydrogenase
BIN02_bacbin.5	KKHOLDAD_01065	3-hydroxybutyryl-CoA dehydrogenase	KKHOLDAD_01428	3-hydroxybutyryl-CoA dehydrogenase
BIN02_bacbin.7	HGCEFDNN_00451	3-hydroxybutyryl-CoA dehydrogenase
BIN02_bacbin.8	MLDAANCJ_00076	3-hydroxybutyryl-CoA dehydrogenase	MLDAANCJ_00319	putative 3-hydroxybutyryl-CoA dehydrogenase	MLDAANCJ_01457	3-hydroxybutyryl-CoA dehydrogenase
BIN02_bacbin.9	HPLIMICO_00209	3-hydroxybutyryl-CoA dehydrogenase	HPLIMICO_01943	putative 3-hydroxybutyryl-CoA dehydrogenase
BIN03_bacbin.1	MOJJDNFP_01150	3-hydroxybutyryl-CoA dehydrogenase	MOJJDNFP_01489	3-hydroxybutyryl-CoA dehydrogenase
BIN03_bacbin.10	FOIDIKKL_00630	3-hydroxybutyryl-CoA dehydrogenase
BIN03_bacbin.11	MBKGJNAA_01545	3-hydroxybutyryl-CoA dehydrogenase
BIN03_bacbin.12	IFDACKNF_01272	putative 3-hydroxybutyryl-CoA dehydrogenase
BIN03_bacbin.15	FFAHJGFP_01466	3-hydroxybutyryl-CoA dehydrogenase
BIN03_bacbin.16	EMJIPODL_00059	3-hydroxybutyryl-CoA dehydrogenase
BIN03_bacbin.17	DPKEFDIL_00016	3-hydroxybutyryl-CoA dehydrogenase	DPKEFDIL_00178	3-hydroxybutyryl-CoA dehydrogenase	DPKEFDIL_01204	3-hydroxybutyryl-CoA dehydrogenase
BIN03_bacbin.18	EJBBDDNC_00027	3-hydroxybutyryl-CoA dehydrogenase	EJBBDDNC_00066	3-hydroxybutyryl-CoA dehydrogenase	EJBBDDNC_01202	3-hydroxybutyryl-CoA dehydrogenase
BIN03_bacbin.3	KJLMNOAP_00928	3-hydroxybutyryl-CoA dehydrogenase	KJLMNOAP_01665	putative 3-hydroxybutyryl-CoA dehydrogenase	KJLMNOAP_01764	3-hydroxybutyryl-CoA dehydrogenase
BIN03_bacbin.7	BEOHOAFD_00884	putative 3-hydroxybutyryl-CoA dehydrogenase
BIN03_bacbin.8	CIELCGMC_02886	3-hydroxybutyryl-CoA dehydrogenase
BIN03_bacbin.9	KOFJMCFH_00461	3-hydroxybutyryl-CoA dehydrogenase
BIN04_bacbin.1	CEFAGKMI_01468	putative 3-hydroxybutyryl-CoA dehydrogenase	CEFAGKMI_01469	putative 3-hydroxybutyryl-CoA dehydrogenase
BIN04_bacbin.10	DHIJBJII_00967	3-hydroxybutyryl-CoA dehydrogenase	DHIJBJII_01296	3-hydroxybutyryl-CoA dehydrogenase
BIN04_bacbin.11	FJDHFPEB_00049	3-hydroxybutyryl-CoA dehydrogenase	FJDHFPEB_00865	3-hydroxybutyryl-CoA dehydrogenase	FJDHFPEB_01551	3-hydroxybutyryl-CoA dehydrogenase
BIN04_bacbin.12	HJLLKOGJ_00009	3-hydroxybutyryl-CoA dehydrogenase	HJLLKOGJ_00314	putative 3-hydroxybutyryl-CoA dehydrogenase	HJLLKOGJ_00623	3-hydroxybutyryl-CoA dehydrogenase
BIN04_bacbin.13	OGHCNAMF_01200	putative 3-hydroxybutyryl-CoA dehydrogenase
BIN04_bacbin.15	CIMMGEHH_00208	3-hydroxybutyryl-CoA dehydrogenase
BIN04_bacbin.16	EDDMOLJP_00569	3-hydroxybutyryl-CoA dehydrogenase
BIN04_bacbin.18	POCHMPLE_00888	putative 3-hydroxybutyryl-CoA dehydrogenase
BIN04_bacbin.2	MBHGAMFF_01637	3-hydroxybutyryl-CoA dehydrogenase
BIN04_bacbin.3	GHLFOHJJ_00370	putative 3-hydroxybutyryl-CoA dehydrogenase
BIN04_bacbin.4	HKLBDKFA_00064	3-hydroxybutyryl-CoA dehydrogenase
BIN04_bacbin.5	BAFNNGAN_00703	3-hydroxybutyryl-CoA dehydrogenase	BAFNNGAN_01036	3-hydroxybutyryl-CoA dehydrogenase	BAFNNGAN_01972	3-hydroxybutyryl-CoA dehydrogenase
BIN04_bacbin.6	EFPHBICN_00451	3-hydroxybutyryl-CoA dehydrogenase	EFPHBICN_01692	3-hydroxybutyryl-CoA dehydrogenase
BIN04_bacbin.7	DHCJOCBL_02696	3-hydroxybutyryl-CoA dehydrogenase
BIN04_bacbin.8	GMJBGIKE_00028	3-hydroxybutyryl-CoA dehydrogenase	GMJBGIKE_02062	putative 3-hydroxybutyryl-CoA dehydrogenase
BIN04_bacbin.9	FDGDCCKN_01203	3-hydroxybutyryl-CoA dehydrogenase
BIN05_bacbin.1	PDGIKIBJ_00028	3-hydroxybutyryl-CoA dehydrogenase	PDGIKIBJ_02146	putative 3-hydroxybutyryl-CoA dehydrogenase
BIN05_bacbin.10	EOGEKGNE_00199	3-hydroxybutyryl-CoA dehydrogenase
BIN05_bacbin.11	PLONBBPN_00055	3-hydroxybutyryl-CoA dehydrogenase	PLONBBPN_00871	3-hydroxybutyryl-CoA dehydrogenase	PLONBBPN_01466	3-hydroxybutyryl-CoA dehydrogenase
BIN05_bacbin.12	DBKCHAPG_00637	putative 3-hydroxybutyryl-CoA dehydrogenase	DBKCHAPG_00681	3-hydroxybutyryl-CoA dehydrogenase
BIN05_bacbin.13	MPGOFLBL_02917	3-hydroxybutyryl-CoA dehydrogenase
BIN05_bacbin.14	FHHFPHGM_00332	3-hydroxybutyryl-CoA dehydrogenase	FHHFPHGM_00564	3-hydroxybutyryl-CoA dehydrogenase
BIN05_bacbin.15	EDCGMAHG_01729	3-hydroxybutyryl-CoA dehydrogenase
BIN05_bacbin.17	EICJDPFA_00086	3-hydroxybutyryl-CoA dehydrogenase	EICJDPFA_02201	putative 3-hydroxybutyryl-CoA dehydrogenase	EICJDPFA_02202	putative 3-hydroxybutyryl-CoA dehydrogenase
BIN05_bacbin.18	FFGDAMHL_01304	putative 3-hydroxybutyryl-CoA dehydrogenase
BIN05_bacbin.19	HDOBDNBM_01621	3-hydroxybutyryl-CoA dehydrogenase
BIN05_bacbin.2	GOBPMOOD_01143	3-hydroxybutyryl-CoA dehydrogenase	GOBPMOOD_01314	3-hydroxybutyryl-CoA dehydrogenase
BIN05_bacbin.3	HCCAJPLI_00549	3-hydroxybutyryl-CoA dehydrogenase
BIN05_bacbin.4	ACCJIHCI_00010	3-hydroxybutyryl-CoA dehydrogenase
BIN05_bacbin.5	HOBEALFL_00704	3-hydroxybutyryl-CoA dehydrogenase	HOBEALFL_01433	3-hydroxybutyryl-CoA dehydrogenase
BIN05_bacbin.7	GHGFENMM_01482	3-hydroxybutyryl-CoA dehydrogenase
BIN05_bacbin.9	GDCJFFED_00553	putative 3-hydroxybutyryl-CoA dehydrogenase
BIN06_bacbin.1	KPEFEMHM_01633	3-hydroxybutyryl-CoA dehydrogenase
BIN06_bacbin.11	GAHIPCHO_02728	3-hydroxybutyryl-CoA dehydrogenase
BIN06_bacbin.12	IHOADIIP_01640	3-hydroxybutyryl-CoA dehydrogenase	IHOADIIP_01693	3-hydroxybutyryl-CoA dehydrogenase	IHOADIIP_01947	3-hydroxybutyryl-CoA dehydrogenase
BIN06_bacbin.13	EIHFKFHF_00927	3-hydroxybutyryl-CoA dehydrogenase	EIHFKFHF_01285	3-hydroxybutyryl-CoA dehydrogenase
BIN06_bacbin.14	LCLEHFND_00229	3-hydroxybutyryl-CoA dehydrogenase	LCLEHFND_02009	putative 3-hydroxybutyryl-CoA dehydrogenase
BIN06_bacbin.15	OEKGDLAJ_00508	3-hydroxybutyryl-CoA dehydrogenase
BIN06_bacbin.16	NBNLDNFD_00931	putative 3-hydroxybutyryl-CoA dehydrogenase
BIN06_bacbin.17	MLALLAHL_00447	3-hydroxybutyryl-CoA dehydrogenase	MLALLAHL_01217	putative 3-hydroxybutyryl-CoA dehydrogenase	MLALLAHL_01218	putative 3-hydroxybutyryl-CoA dehydrogenase
BIN06_bacbin.19	NJMOCDAD_00145	putative 3-hydroxybutyryl-CoA dehydrogenase
BIN06_bacbin.2	OJAMFGOH_01754	3-hydroxybutyryl-CoA dehydrogenase
BIN06_bacbin.3	JDPHIBIO_00158	putative 3-hydroxybutyryl-CoA dehydrogenase
BIN06_bacbin.4	PPKKCGEF_01346	3-hydroxybutyryl-CoA dehydrogenase	PPKKCGEF_01774	3-hydroxybutyryl-CoA dehydrogenase
BIN06_bacbin.7	MEOBELGI_00447	3-hydroxybutyryl-CoA dehydrogenase
BIN06_bacbin.8	CBGFMIFB_00213	3-hydroxybutyryl-CoA dehydrogenase
BIN06_bacbin.9	NGDENABL_01272	putative 3-hydroxybutyryl-CoA dehydrogenase	NGDENABL_01272	putative 3-hydroxybutyryl-CoA dehydrogenase
Caproiciproducens_galactitolivorans_BS-1	HOLEENAI_01755	3-hydroxybutyryl-CoA dehydrogenase
Clostridium_luticellarii_DSM29923	CLJDCPOM_00119	3-hydroxybutyryl-CoA dehydrogenase	CLJDCPOM_03340	putative 3-hydroxybutyryl-CoA dehydrogenase
Eubacterium_cellulosolvens_6	DEJOFGLP_00421	3-hydroxybutyryl-CoA dehydrogenase
Eubacterium_cellulosolvens_LD2006	CPJNBOIC_01106	3-hydroxybutyryl-CoA dehydrogenase
Ruminococcaceae_bacterium_CPB6	PGFNAIJK_01268	3-hydroxybutyryl-CoA dehydrogenase

## Sheet: ECH
Genome bin	Locus_tag	Product	Locus_tag	Product	Locus_tag	Product
BIN01_bacbin.15	DAAOMKEL_01512	Short-chain-enoyl-CoA hydratase
BIN01_bacbin.19	PPIJGNMN_01588	Short-chain-enoyl-CoA hydratase
BIN01_bacbin.2	MJMOKIEC_00383	Short-chain-enoyl-CoA hydratase
BIN01_bacbin.3	PKKLOCOD_00432	Short-chain-enoyl-CoA hydratase
BIN01_bacbin.5	BKLGAKND_01028	Short-chain-enoyl-CoA hydratase
BIN01_bacbin.7	ONFBGLLF_00183	Short-chain-enoyl-CoA hydratase
BIN01_bacbin.8	ACMCAGBK_00339	Short-chain-enoyl-CoA hydratase
BIN01_bacbin.9	HOKDNBDF_02603	(R)-specific enoyl-CoA hydratase	HOKDNBDF_02841	Short-chain-enoyl-CoA hydratase
BIN02_bacbin.10	OMKODFJE_00183	Short-chain-enoyl-CoA hydratase
BIN02_bacbin.14	AADDFCGH_01576	Short-chain-enoyl-CoA hydratase
BIN02_bacbin.16	IDBMHECO_00631	Short-chain-enoyl-CoA hydratase
BIN02_bacbin.3	NDHGNMDD_02586	(R)-specific enoyl-CoA hydratase	NDHGNMDD_02784	Short-chain-enoyl-CoA hydratase
BIN02_bacbin.4	JFECJBKO_01483	Short-chain-enoyl-CoA hydratase
BIN02_bacbin.7	HGCEFDNN_00452	Short-chain-enoyl-CoA hydratase
BIN02_bacbin.9	HPLIMICO_00210	Short-chain-enoyl-CoA hydratase
BIN03_bacbin.10	FOIDIKKL_00631	Short-chain-enoyl-CoA hydratase
BIN03_bacbin.11	MBKGJNAA_01546	Short-chain-enoyl-CoA hydratase
BIN03_bacbin.15	FFAHJGFP_01467	Short-chain-enoyl-CoA hydratase
BIN03_bacbin.16	EMJIPODL_00060	Short-chain-enoyl-CoA hydratase
BIN03_bacbin.8	CIELCGMC_02639	(R)-specific enoyl-CoA hydratase	CIELCGMC_02887	Short-chain-enoyl-CoA hydratase
BIN03_bacbin.9	KOFJMCFH_00462	Short-chain-enoyl-CoA hydratase
BIN04_bacbin.1	CEFAGKMI_00967	Short-chain-enoyl-CoA hydratase	CEFAGKMI_01841	Short-chain-enoyl-CoA hydratase	CEFAGKMI_02441	(R)-specific enoyl-CoA hydratase
BIN04_bacbin.15	CIMMGEHH_00207	Short-chain-enoyl-CoA hydratase
BIN04_bacbin.16	EDDMOLJP_00568	Short-chain-enoyl-CoA hydratase
BIN04_bacbin.2	MBHGAMFF_01638	Short-chain-enoyl-CoA hydratase
BIN04_bacbin.3	GHLFOHJJ_00947	putative enoyl-CoA hydratase echA12	GHLFOHJJ_01100	(R)-specific enoyl-CoA hydratase
BIN04_bacbin.4	HKLBDKFA_00065	Short-chain-enoyl-CoA hydratase
BIN04_bacbin.6	EFPHBICN_00452	Short-chain-enoyl-CoA hydratase
BIN04_bacbin.7	DHCJOCBL_02427	(R)-specific enoyl-CoA hydratase	DHCJOCBL_02697	Short-chain-enoyl-CoA hydratase
BIN04_bacbin.8	GMJBGIKE_00027	Short-chain-enoyl-CoA hydratase
BIN04_bacbin.9	FDGDCCKN_01204	Short-chain-enoyl-CoA hydratase
BIN05_bacbin.1	PDGIKIBJ_00027	Short-chain-enoyl-CoA hydratase
BIN05_bacbin.10	EOGEKGNE_00200	Short-chain-enoyl-CoA hydratase
BIN05_bacbin.13	MPGOFLBL_02574	(R)-specific enoyl-CoA hydratase	MPGOFLBL_02918	Short-chain-enoyl-CoA hydratase
BIN05_bacbin.14	FHHFPHGM_00333	Short-chain-enoyl-CoA hydratase
BIN05_bacbin.15	EDCGMAHG_01730	Short-chain-enoyl-CoA hydratase
BIN05_bacbin.17	EICJDPFA_00082	Short-chain-enoyl-CoA hydratase	EICJDPFA_00356	(R)-specific enoyl-CoA hydratase	EICJDPFA_00933	Short-chain-enoyl-CoA hydratase
BIN05_bacbin.19	HDOBDNBM_01622	Short-chain-enoyl-CoA hydratase
BIN05_bacbin.3	HCCAJPLI_00548	Short-chain-enoyl-CoA hydratase
BIN05_bacbin.4	ACCJIHCI_00009	Short-chain-enoyl-CoA hydratase
BIN05_bacbin.7	GHGFENMM_00675	(R)-specific enoyl-CoA hydratase
BIN06_bacbin.1	KPEFEMHM_01634	Short-chain-enoyl-CoA hydratase
BIN06_bacbin.11	GAHIPCHO_02520	(R)-specific enoyl-CoA hydratase	GAHIPCHO_02727	Short-chain-enoyl-CoA hydratase
BIN06_bacbin.14	LCLEHFND_00230	Short-chain-enoyl-CoA hydratase
BIN06_bacbin.15	OEKGDLAJ_00509	Short-chain-enoyl-CoA hydratase
BIN06_bacbin.17	MLALLAHL_00443	Short-chain-enoyl-CoA hydratase	MLALLAHL_01334	(R)-specific enoyl-CoA hydratase	MLALLAHL_01646	Short-chain-enoyl-CoA hydratase
BIN06_bacbin.2	OJAMFGOH_01755	Short-chain-enoyl-CoA hydratase
BIN06_bacbin.3	JDPHIBIO_00711	putative enoyl-CoA hydratase echA12	JDPHIBIO_01496	(R)-specific enoyl-CoA hydratase
BIN06_bacbin.7	MEOBELGI_00448	Short-chain-enoyl-CoA hydratase
BIN06_bacbin.8	CBGFMIFB_00212	Short-chain-enoyl-CoA hydratase	CBGFMIFB_00212	Short-chain-enoyl-CoA hydratase
Caproiciproducens_galactitolivorans_BS-1	HOLEENAI_01756	Short-chain-enoyl-CoA hydratase
Clostridium_luticellarii_DSM29923	CLJDCPOM_00123	Short-chain-enoyl-CoA hydratase
Eubacterium_cellulosolvens_6	DEJOFGLP_00422	Short-chain-enoyl-CoA hydratase
Eubacterium_cellulosolvens_LD2006	CPJNBOIC_01107	Short-chain-enoyl-CoA hydratase
Ruminococcaceae_bacterium_CPB6	PGFNAIJK_01269	Short-chain-enoyl-CoA hydratase

## Sheet: BCD
Genome bin	Locus_tag	Product	Locus_tag	Product	Locus_tag	Product	Locus_tag	Product
BIN01_bacbin.15	DAAOMKEL_01514	Acyl-CoA dehydrogenase-short-chain specific
BIN01_bacbin.19	PPIJGNMN_01586	Acyl-CoA dehydrogenase-short-chain specific
BIN01_bacbin.2	MJMOKIEC_00381	Acyl-CoA dehydrogenase-short-chain specific	MJMOKIEC_01725	Acyl-CoA dehydrogenase
BIN01_bacbin.3	PKKLOCOD_00434	Acyl-CoA dehydrogenase-short-chain specific
BIN01_bacbin.5	BKLGAKND_00504	Acyl-CoA dehydrogenase-short-chain specific	BKLGAKND_01026	Acyl-CoA dehydrogenase-short-chain specific	BKLGAKND_02390	Acyl-CoA dehydrogenase
BIN01_bacbin.7	ONFBGLLF_00757	Acyl-CoA dehydrogenase-short-chain specific	ONFBGLLF_01246	Acyl-CoA dehydrogenase-short-chain specific
BIN01_bacbin.8	ACMCAGBK_00337	Acyl-CoA dehydrogenase-short-chain specific	ACMCAGBK_00536	Acyl-CoA dehydrogenase-short-chain specific	ACMCAGBK_02058	Acyl-CoA dehydrogenase-short-chain specific
BIN01_bacbin.9	HOKDNBDF_01471	Acyl-CoA dehydrogenase
BIN02_bacbin.10	OMKODFJE_00748	Acyl-CoA dehydrogenase-short-chain specific	OMKODFJE_01236	Acyl-CoA dehydrogenase-short-chain specific
BIN02_bacbin.14	AADDFCGH_01574	Acyl-CoA dehydrogenase-short-chain specific
BIN02_bacbin.16	IDBMHECO_00629	Acyl-CoA dehydrogenase-short-chain specific	IDBMHECO_02372	Acyl-CoA dehydrogenase
BIN02_bacbin.3	NDHGNMDD_01602	Acyl-CoA dehydrogenase
BIN02_bacbin.4	JFECJBKO_01485	Acyl-CoA dehydrogenase-short-chain specific
BIN02_bacbin.7	HGCEFDNN_00450	Acyl-CoA dehydrogenase-short-chain specific	HGCEFDNN_00983	Acyl-CoA dehydrogenase-short-chain specific
BIN02_bacbin.9	HPLIMICO_00208	Acyl-CoA dehydrogenase-short-chain specific	HPLIMICO_01556	Acyl-CoA dehydrogenase
BIN03_bacbin.10	FOIDIKKL_00629	Acyl-CoA dehydrogenase-short-chain specific
BIN03_bacbin.11	MBKGJNAA_01544	Acyl-CoA dehydrogenase-short-chain specific
BIN03_bacbin.15	FFAHJGFP_01465	Acyl-CoA dehydrogenase-short-chain specific
BIN03_bacbin.16	EMJIPODL_00711	Acyl-CoA dehydrogenase-short-chain specific	EMJIPODL_01244	Acyl-CoA dehydrogenase-short-chain specific
BIN03_bacbin.8	CIELCGMC_01662	Acyl-CoA dehydrogenase
BIN03_bacbin.9	KOFJMCFH_00460	Acyl-CoA dehydrogenase-short-chain specific	KOFJMCFH_01087	Acyl-CoA dehydrogenase-short-chain specific	KOFJMCFH_02565	Acyl-CoA dehydrogenase
BIN04_bacbin.1	CEFAGKMI_00966	Acyl-CoA dehydrogenase-short-chain specific	CEFAGKMI_01463	Acyl-CoA dehydrogenase-short-chain specific	CEFAGKMI_02795	Acyl-CoA dehydrogenase-short-chain specific
BIN04_bacbin.15	CIMMGEHH_00209	Acyl-CoA dehydrogenase-short-chain specific	CIMMGEHH_02807	Acyl-CoA dehydrogenase
BIN04_bacbin.16	EDDMOLJP_00570	Acyl-CoA dehydrogenase-short-chain specific	EDDMOLJP_00831	Acyl-CoA dehydrogenase-short-chain specific
BIN04_bacbin.2	MBHGAMFF_01636	Acyl-CoA dehydrogenase-short-chain specific
BIN04_bacbin.3	GHLFOHJJ_01747	Acyl-CoA dehydrogenase-short-chain specific
BIN04_bacbin.4	HKLBDKFA_00063	Acyl-CoA dehydrogenase-short-chain specific
BIN04_bacbin.6	EFPHBICN_00450	Acyl-CoA dehydrogenase-short-chain specific	EFPHBICN_00648	Acyl-CoA dehydrogenase-short-chain specific
BIN04_bacbin.7	DHCJOCBL_01329	Acyl-CoA dehydrogenase
BIN04_bacbin.8	GMJBGIKE_00029	Acyl-CoA dehydrogenase-short-chain specific	GMJBGIKE_01651	Acyl-CoA dehydrogenase
BIN04_bacbin.9	FDGDCCKN_01202	Acyl-CoA dehydrogenase-short-chain specific
BIN05_bacbin.1	PDGIKIBJ_00029	Acyl-CoA dehydrogenase-short-chain specific	PDGIKIBJ_01640	Acyl-CoA dehydrogenase
BIN05_bacbin.10	EOGEKGNE_00198	Acyl-CoA dehydrogenase-short-chain specific
BIN05_bacbin.13	MPGOFLBL_01463	Acyl-CoA dehydrogenase
BIN05_bacbin.14	FHHFPHGM_00331	Acyl-CoA dehydrogenase-short-chain specific	FHHFPHGM_00618	Acyl-CoA dehydrogenase-short-chain specific
BIN05_bacbin.15	EDCGMAHG_01728	Acyl-CoA dehydrogenase-short-chain specific
BIN05_bacbin.17	EICJDPFA_00083	Acyl-CoA dehydrogenase-short-chain specific	EICJDPFA_00931	Acyl-CoA dehydrogenase-short-chain specific	EICJDPFA_02206	Acyl-CoA dehydrogenase-short-chain specific
BIN05_bacbin.19	HDOBDNBM_01620	Acyl-CoA dehydrogenase-short-chain specific
BIN05_bacbin.3	HCCAJPLI_00550	Acyl-CoA dehydrogenase-short-chain specific	HCCAJPLI_01062	Acyl-CoA dehydrogenase-short-chain specific	HCCAJPLI_02300	Acyl-CoA dehydrogenase
BIN05_bacbin.4	ACCJIHCI_00011	Acyl-CoA dehydrogenase-short-chain specific
BIN06_bacbin.1	KPEFEMHM_01632	Acyl-CoA dehydrogenase-short-chain specific
BIN06_bacbin.11	GAHIPCHO_01391	Acyl-CoA dehydrogenase
BIN06_bacbin.14	LCLEHFND_00228	Acyl-CoA dehydrogenase-short-chain specific	LCLEHFND_01498	Acyl-CoA dehydrogenase
BIN06_bacbin.15	OEKGDLAJ_00507	Acyl-CoA dehydrogenase-short-chain specific	OEKGDLAJ_01451	Acyl-CoA dehydrogenase
BIN06_bacbin.17	MLALLAHL_00444	Acyl-CoA dehydrogenase-short-chain specific	MLALLAHL_01213	Acyl-CoA dehydrogenase-short-chain specific	MLALLAHL_02073	Acyl-CoA dehydrogenase-short-chain specific	MLALLAHL_02074	Acyl-CoA dehydrogenase-short-chain specific
BIN06_bacbin.2	OJAMFGOH_01753	Acyl-CoA dehydrogenase-short-chain specific
BIN06_bacbin.3	JDPHIBIO_00998	Acyl-CoA dehydrogenase
BIN06_bacbin.7	MEOBELGI_00446	Acyl-CoA dehydrogenase-short-chain specific	MEOBELGI_00813	Acyl-CoA dehydrogenase-short-chain specific	MEOBELGI_02335	Acyl-CoA dehydrogenase
BIN06_bacbin.8	CBGFMIFB_00214	Acyl-CoA dehydrogenase-short-chain specific	CBGFMIFB_00214	Acyl-CoA dehydrogenase-short-chain specific
Caproiciproducens_galactitolivorans_BS-1	HOLEENAI_00634	Acyl-CoA dehydrogenase-short-chain specific	HOLEENAI_01754	Acyl-CoA dehydrogenase-short-chain specific
Clostridium_luticellarii_DSM29923	CLJDCPOM_00122	Acyl-CoA dehydrogenase-short-chain specific	CLJDCPOM_00933	Acyl-CoA dehydrogenase-short-chain specific
Eubacterium_cellulosolvens_6	DEJOFGLP_00420	Acyl-CoA dehydrogenase-short-chain specific
Eubacterium_cellulosolvens_LD2006	CPJNBOIC_01105	Acyl-CoA dehydrogenase-short-chain specific
Ruminococcaceae_bacterium_CPB6	PGFNAIJK_00358	Acyl-CoA dehydrogenase-short-chain specific	PGFNAIJK_00516	Acyl-CoA dehydrogenase

[truncated: 5 more sheets: EtfAB, CoAT, ACT, RnfABCDEG, EchABCDEF]
