# Supplementary material for: Machine learning-assisted identification of bioindicators predicts medium-chain carboxylate production performance of an anaerobic mixed culture
Source: Microbiome. 2022 Mar 25;10:48. doi: 10.1186/s40168-021-01219-2 (PMC8952268; doi:10.1186/s40168-021-01219-2)
Supplement: Supplementary file 9 — Additional file 8. ASV and taxonomy table. [file 40168_2021_1219_MOESM9_ESM.xls]

## Sheet: Instruction
Additional file 8: ASV table and taxonomy table
Worksheet name	Description
ASV_table	ASV table before rarefaction
ASV_table_rarefied_13518	ASVs of all samples were rarefied to an equal sequencing depth of 13,518 reads
Taxonomy_table	The taxonomy of ASVs

## Sheet: ASV_table
	D01-R147	D01-R148	D08-R147	D08-R148	D15-R147	D15-R148	D22-R147	D22-R148	D32-R147	D32-R148	D39-R147	D39-R148	D50-R147	D50-R148	D53-R147	D53-R148	D60-R147	D60-R148	D67-R147	D67-R148	D74-R147	D74-R148	D81-R147	D81-R148	D85-R147	D85-R148	D92-R147	D92-R148	D99-R147	D99-R148	D106-R147	D106-R148	D109-R147	D109-R148	D113-R147	D113-R148	D116-R147	D116-R148	D120-R147	D120-R148	D123-R147	D123-R148	D127-R147	D127-R148	D130-R147	D130-R148	D134-R147	D134-R148	D137-R147
ASV001	0	0	0	0	0	0	0	0	0	0	0	0	0	0	0	0	0	0	0	0	4	0	0	0	0	0	0	0	0	0	0	0	0	0	0	0	0	0	0	0	0	0	0	0	0	0	0	0	0
ASV002	2063	2782	4963	3665	11914	12912	4563	7112	5878	7550	4798	2996	4138	4778	4749	4145	3045	4092	5105	2637	4976	6417	5482	3519	6337	5571	5752	1520	5965	2859	5843	3694	3589	1833	7773	359	8349	2941	6132	3381	9418	2619	4156	1145	3308	1711	1660	2898	1280
ASV003	0	0	0	0	0	0	0	0	0	0	0	28	0	0	0	0	0	0	0	0	0	0	0	0	0	0	0	0	0	0	0	0	0	0	0	0	0	1	0	0	0	0	0	0	0	0	0	0	0
ASV004	0	0	0	0	0	0	0	0	0	0	0	0	0	0	0	0	0	0	0	0	0	0	0	0	0	0	0	0	0	0	0	0	0	0	0	0	0	0	0	0	0	0	0	0	0	0	0	0	0
ASV005	0	0	0	0	0	0	0	0	0	0	0	0	0	0	0	0	0	0	0	0	0	0	0	0	0	0	0	0	0	0	0	0	0	0	0	0	0	0	0	0	0	0	0	0	0	0	0	0	0
ASV006	3405	4353	3096	2514	8777	8924	3781	4662	5271	6658	2837	1661	469	890	405	1736	773	2543	2227	2477	2525	5064	3150	3478	2764	11392	2444	2790	3843	4705	3773	6966	2538	7771	4498	10730	4633	6905	2812	9843	3691	10303	1677	5687	535	6251	1521	10979	2958
ASV007	4051	5631	5068	2565	18539	17027	7016	8025	9256	14632	7925	5385	6579	8925	8083	7816	3775	8372	7341	7113	6403	14130	8840	6661	7339	12614	9818	3062	10213	7359	7173	7874	5276	6810	8101	9408	9306	10269	4946	9589	10064	8404	5724	6296	8550	6902	5726	11380	4723
ASV008	36	37	107	86	478	454	324	456	1323	636	740	445	810	324	1087	254	855	332	1281	442	740	1247	729	876	652	1796	370	278	283	368	259	434	169	418	325	409	355	674	341	1022	499	972	326	333	397	328	665	667	766
ASV009	0	0	0	0	0	0	0	0	0	0	0	0	0	0	0	0	0	0	0	0	0	0	0	0	0	0	0	0	0	0	0	0	0	0	0	0	0	0	0	0	0	0	0	0	0	0	0	0	0
ASV010	249	306	299	183	229	263	109	185	189	261	166	115	156	141	160	143	93	332	138	412	141	766	143	493	199	1185	204	189	182	302	192	592	155	624	291	1029	367	652	235	811	367	728	255	346	269	330	368	693	393
ASV011	0	0	0	0	0	0	0	0	0	0	0	0	0	0	0	0	0	0	0	0	0	0	0	0	0	0	0	0	0	0	0	0	0	0	0	0	0	0	0	0	0	0	0	0	0	0	0	0	0
ASV012	0	0	0	0	0	0	0	0	0	0	0	0	0	0	0	0	0	0	0	0	0	0	0	0	0	0	0	0	0	0	0	0	0	4	0	0	0	0	0	0	0	0	0	0	0	0	0	0	0
ASV013	0	0	0	0	0	0	0	0	0	0	0	0	0	0	0	0	0	0	0	0	0	0	0	0	0	0	0	0	0	0	0	0	0	0	0	0	0	0	0	0	0	0	0	0	0	0	0	0	0
ASV014	0	0	0	0	0	0	0	0	0	0	0	0	0	0	0	0	0	0	0	0	0	0	0	0	0	0	0	0	0	0	0	0	0	0	0	0	0	0	0	0	0	0	0	0	0	0	0	0	0
ASV015	2333	3350	2874	2356	5927	7638	2639	4486	3026	5959	3306	2113	2454	3775	2405	3270	1460	3700	2592	3131	3054	5834	3435	3019	4505	8763	3714	2039	3613	3913	3894	5584	2448	4247	4584	5607	4530	4920	4058	5011	5348	4629	3414	2204	3104	2944	2357	3661	1590
ASV016	0	0	0	0	0	0	0	0	0	0	0	0	0	0	0	0	0	0	0	0	0	0	0	0	0	0	0	0	0	0	0	0	0	0	0	0	0	0	0	0	0	0	0	0	0	0	0	0	0
ASV017	0	0	0	0	0	0	0	0	0	0	0	0	0	0	0	0	0	0	0	0	0	0	0	2	0	0	0	0	0	0	0	0	0	0	0	0	0	0	0	0	0	0	0	0	0	0	0	0	0
ASV018	0	0	0	0	0	0	0	0	0	0	0	0	0	0	0	0	0	0	0	0	0	0	0	0	0	0	0	0	0	0	0	0	0	0	0	0	0	0	0	0	0	0	0	0	0	0	0	0	0
ASV019	0	0	0	0	0	0	0	0	0	0	0	0	0	0	0	0	0	0	0	0	0	0	0	0	0	0	0	0	0	0	0	0	0	0	0	0	0	0	0	0	0	0	0	0	0	0	0	0	0
ASV020	0	0	0	0	0	0	0	0	0	0	0	0	0	0	0	0	0	0	0	0	0	0	0	0	0	0	0	0	0	0	0	0	0	0	0	0	0	0	0	0	0	0	0	0	0	0	0	0	0
ASV021	0	0	0	0	0	0	0	0	0	0	0	0	0	0	0	0	0	0	0	0	0	0	0	0	0	0	0	0	0	0	0	0	0	0	0	0	0	0	0	0	0	0	0	3	0	0	0	0	0
ASV022	0	0	0	0	0	0	0	0	0	0	0	0	0	0	0	0	0	0	0	0	0	0	0	0	0	0	0	0	0	0	0	0	0	0	0	0	0	0	0	0	0	0	0	0	0	0	0	0	0
ASV023	0	0	0	0	0	0	0	0	0	0	0	0	0	0	0	0	0	0	0	0	0	0	6	0	0	0	0	0	0	0	0	0	0	0	0	0	0	0	0	0	0	0	0	0	0	0	0	0	0
ASV024	0	0	0	0	0	0	0	0	0	0	0	0	0	0	0	0	0	0	0	0	0	0	0	0	0	0	0	0	0	0	0	0	0	0	0	0	0	0	0	0	0	11	0	0	0	0	0	0	0
ASV025	0	9	0	0	8	0	0	0	0	23	0	0	0	9	0	0	0	7	5	5	0	0	0	0	0	0	0	0	0	0	0	0	0	0	16	0	0	0	0	11	8	0	10	0	0	0	0	5	0
ASV026	0	0	0	0	0	0	0	0	0	0	0	0	0	0	0	0	0	0	0	0	0	0	0	0	0	0	0	0	0	0	0	0	0	0	0	0	0	0	0	0	0	0	0	0	0	0	0	0	0
ASV027	16	29	38	21	60	71	18	32	50	45	30	0	31	34	21	29	0	45	23	21	21	29	0	22	22	22	37	0	27	22	37	22	0	16	24	10	40	26	34	25	37	21	34	0	28	0	34	16	0
ASV028	0	0	0	0	0	0	0	0	0	0	0	0	0	0	0	0	0	0	0	0	0	0	0	0	0	0	0	35	0	0	0	0	0	0	0	0	0	0	0	0	0	0	0	0	0	0	0	0	0
ASV029	0	0	0	0	0	0	0	0	0	0	0	0	0	0	0	0	0	0	0	0	0	0	0	0	0	0	0	0	0	0	0	0	0	0	0	0	0	0	0	0	0	0	0	0	0	0	0	0	0
ASV030	0	0	0	0	0	6	0	0	0	0	0	0	13	0	0	4	0	0	0	0	0	0	0	0	0	0	0	0	0	0	0	0	0	0	0	4	0	0	0	0	0	0	0	0	5	0	0	0	0
ASV031	0	0	0	0	23	37	0	0	13	15	0	12	0	0	0	0	0	13	0	14	8	21	0	9	16	0	14	5	16	0	0	0	0	14	0	0	0	17	0	0	18	0	0	13	13	0	0	0	0
ASV032	0	0	0	0	0	0	0	0	0	0	0	0	0	0	0	0	0	0	0	0	0	0	0	0	0	0	0	0	0	0	0	0	0	0	0	0	0	0	0	0	3	0	0	0	0	0	0	0	0
ASV033	92	106	158	83	288	246	159	156	208	272	99	82	108	140	164	121	47	166	79	99	82	121	112	98	127	164	133	49	165	108	109	92	56	64	153	46	183	71	162	102	217	84	96	20	81	36	84	82	51
ASV034	691	980	952	684	1888	2208	806	1270	1068	1318	708	492	410	537	525	475	342	695	580	584	490	716	544	328	536	727	508	236	562	493	532	702	329	949	565	1546	628	1103	418	1460	640	1499	269	2104	281	1336	244	2767	233
ASV035	0	0	0	0	0	0	0	0	0	0	0	0	0	0	0	0	0	0	0	0	0	0	0	0	0	0	0	0	0	0	0	0	0	0	0	0	0	0	0	0	0	0	0	0	0	0	0	0	0
ASV036	0	0	0	0	3	0	0	0	0	0	0	0	0	0	0	0	0	0	0	0	0	0	0	0	0	0	0	0	0	0	0	0	0	0	0	0	0	0	0	0	0	0	0	0	0	0	0	0	0
ASV037	0	0	0	0	0	0	0	0	0	0	0	0	2	0	0	0	0	0	0	0	0	0	0	0	0	0	0	0	0	0	0	0	0	0	0	0	0	0	0	0	0	0	0	0	0	0	0	0	0
ASV038	5	7	0	0	0	0	0	9	19	20	17	13	18	4	15	8	0	5	0	5	18	17	16	0	19	6	14	0	21	0	11	0	0	0	16	0	9	7	10	3	15	0	0	0	7	0	0	0	0
ASV039	0	0	0	0	0	0	0	0	0	0	0	0	0	0	0	0	0	0	0	0	0	0	0	0	0	0	0	0	0	0	0	0	0	0	0	0	0	0	0	0	0	0	0	2	0	0	0	0	0
ASV040	38	57	61	25	118	122	29	36	61	119	50	37	24	86	78	89	28	159	71	99	35	99	93	37	42	92	82	22	102	99	44	58	27	89	59	84	66	74	40	72	60	74	28	86	96	39	56	115	52
ASV041	0	0	0	0	0	0	0	0	0	0	0	0	0	0	0	0	0	0	0	0	0	0	0	0	0	0	0	0	0	0	0	0	0	0	0	0	0	0	0	0	0	0	0	0	0	0	0	0	0
ASV042	295	429	551	411	1186	1175	526	827	699	1037	570	363	315	502	413	515	253	813	476	664	442	1252	548	918	560	2338	543	434	677	906	786	1296	449	1444	966	1827	1033	1246	705	1590	1134	1485	689	689	793	813	579	1372	481
ASV043	0	0	0	0	0	0	0	0	0	0	0	0	0	0	0	0	0	0	0	0	0	0	0	0	0	0	0	0	0	0	0	0	0	0	0	0	0	0	0	6	0	0	0	0	0	0	0	0	0
ASV044	0	0	0	0	0	0	0	0	0	0	0	0	0	0	0	0	0	0	0	0	0	0	0	0	0	0	0	0	0	0	0	0	0	0	0	0	0	0	0	6	0	0	0	0	0	0	0	0	0
ASV045	0	0	0	0	0	0	0	0	0	0	0	0	0	0	0	0	0	0	0	0	0	0	0	0	0	0	0	0	0	7	0	0	0	0	0	0	0	0	0	0	0	0	0	0	0	0	0	0	0
ASV046	0	0	0	0	0	0	4	0	0	0	0	0	0	0	0	0	0	0	0	0	0	0	0	0	0	0	0	0	0	0	0	0	0	0	0	0	0	9	0	6	0	7	0	0	0	0	0	0	0
ASV047	32	31	41	25	38	37	18	26	49	52	46	32	22	41	43	57	25	46	59	29	49	156	75	107	79	165	88	51	52	126	86	129	39	115	75	190	109	114	71	152	96	84	63	61	50	95	71	148	54
ASV048	0	0	0	0	0	0	0	0	0	0	0	0	0	0	0	0	0	0	0	0	0	0	0	0	0	0	0	0	0	0	0	9	0	0	0	0	0	0	0	0	0	0	0	0	0	0	0	0	0
ASV049	0	0	0	0	0	24	0	0	0	11	10	0	0	0	0	0	0	0	12	0	0	0	0	0	0	0	10	3	0	0	0	0	0	0	0	0	0	0	11	0	0	0	0	0	0	9	0	0	0
ASV050	0	0	0	0	0	0	0	0	0	0	0	0	0	0	0	0	0	0	0	0	0	0	0	0	0	0	0	0	0	0	0	0	0	0	0	0	0	0	0	0	0	0	0	0	0	0	0	0	0
ASV051	0	0	0	0	0	0	0	0	0	0	0	0	0	0	0	0	0	0	0	0	0	0	0	0	0	0	0	0	0	0	0	0	0	0	0	0	0	0	0	0	0	0	0	0	0	0	0	0	0
ASV052	0	0	0	0	0	0	0	0	0	0	0	0	0	0	0	0	0	0	0	0	5	0	0	0	0	0	0	0	0	0	0	0	0	0	0	0	0	0	0	0	0	0	0	0	0	0	0	0	0
ASV053	339	487	516	281	975	984	333	430	489	635	406	280	301	365	430	308	235	510	494	509	325	973	512	576	467	1394	592	261	611	466	533	594	398	843	695	2123	808	1600	554	1751	794	1448	501	1162	591	974	672	2037	456
ASV054	0	0	0	0	0	14	0	0	0	0	0	0	0	0	0	0	0	0	0	0	0	0	0	0	0	0	0	0	0	0	0	0	0	0	0	0	0	0	0	0	0	0	0	0	0	0	0	0	0
ASV055	0	0	0	0	0	0	0	0	0	0	0	0	0	0	0	0	0	0	0	0	0	0	0	0	0	0	0	0	0	0	0	0	0	0	0	0	0	0	0	0	4	0	0	0	0	0	0	0	0
ASV056	0	0	0	0	0	0	0	0	0	0	0	0	0	0	0	0	0	0	0	0	0	0	0	0	0	0	12	0	0	0	0	0	0	0	0	0	0	0	0	0	0	0	0	0	0	0	0	0	0
ASV057	2156	2709	1967	1159	4208	4512	2080	3467	3314	4719	2943	1829	2060	2426	2102	2130	1283	3449	1750	3587	1594	6774	1628	3532	1826	6259	1571	1411	1857	2719	2126	3666	1384	3612	2624	5948	2771	5103	1966	5379	2953	4105	1316	1600	1292	1628	1852	2584	1969
ASV058	1305	1652	1699	1070	3704	3829	1250	1729	1847	2454	1299	897	770	1212	1353	1282	873	2004	1699	1412	1376	2219	2015	1548	1740	3548	2143	746	2241	1441	2497	1893	1748	1129	4003	1403	4915	1764	3967	2159	6550	2065	3406	1174	3073	1085	2662	1939	2268
ASV059	0	0	0	0	0	0	0	0	16	0	0	0	0	0	0	0	0	0	0	0	0	0	0	0	0	0	0	0	0	0	0	0	0	0	0	0	0	0	0	0	0	0	0	0	0	0	0	0	0
ASV060	263	335	201	142	210	95	253	279	387	298	288	169	323	264	331	250	125	200	187	84	182	29	258	9	222	0	241	0	228	21	209	28	131	19	248	55	274	66	172	162	291	121	116	124	191	98	113	180	55
ASV061	0	0	0	0	0	0	3	0	0	0	0	0	0	0	0	0	0	0	0	0	0	0	0	0	0	0	0	0	0	0	0	0	0	0	0	0	0	0	0	0	0	0	0	0	0	0	0	0	0
ASV062	0	0	0	0	0	0	0	0	0	0	0	0	0	0	0	0	0	0	0	0	0	0	0	0	0	0	0	0	0	0	0	0	0	0	0	0	0	0	0	11	0	0	0	0	0	0	0	0	0
ASV063	0	0	0	0	0	0	0	0	0	0	0	0	0	0	0	0	0	0	0	0	0	0	0	0	0	0	0	0	0	0	0	0	0	0	0	0	0	0	0	0	0	0	0	0	0	0	0	0	0
ASV064	0	0	0	0	0	0	0	0	0	0	0	0	0	0	0	0	0	0	0	0	0	0	0	0	0	0	0	0	0	0	0	0	0	0	0	0	0	0	0	0	0	0	0	0	0	0	0	0	0
ASV065	127	131	402	212	364	360	214	264	392	528	325	193	387	439	459	367	266	439	396	236	372	329	468	223	541	364	782	65	820	95	933	90	539	14	1069	13	1164	112	848	146	1323	119	657	0	631	26	346	41	141
ASV066	153	209	217	130	604	599	212	330	313	449	237	122	232	260	226	182	139	242	254	195	234	331	271	204	244	358	228	84	202	129	219	207	128	63	242	23	243	102	189	134	332	116	213	0	292	45	202	80	183
ASV067	0	0	0	0	0	0	0	0	0	0	0	0	0	0	0	0	0	0	0	0	0	0	0	0	0	0	0	0	0	0	0	0	0	0	0	0	0	0	0	0	0	0	0	0	0	0	0	0	0
ASV068	47	56	58	43	52	36	20	27	88	118	79	62	52	75	38	69	19	79	0	69	23	133	44	26	57	8	57	0	67	43	37	68	48	50	124	18	110	42	92	14	134	0	82	0	97	0	92	23	59
ASV069	0	7	0	0	0	0	0	0	0	0	0	0	0	0	0	0	0	0	0	0	0	0	0	0	0	0	0	0	0	0	0	0	0	0	0	0	0	0	0	0	0	0	0	0	0	0	0	0	0
ASV070	345	424	234	146	327	334	259	475	382	789	460	328	382	1103	784	1472	885	2574	1069	2512	597	3353	568	1425	589	1770	580	240	689	334	661	404	417	101	900	43	809	1150	675	971	1026	577	565	30	685	128	886	169	637
ASV071	0	0	0	0	0	0	0	0	0	0	0	0	0	0	0	0	0	0	9	0	0	0	0	0	0	0	0	0	0	0	0	0	0	0	0	0	0	0	0	0	0	0	0	0	0	0	0	0	0
ASV072	0	0	0	0	0	0	0	0	0	0	0	0	0	0	0	0	0	0	0	0	0	0	0	0	0	0	0	0	0	0	0	0	0	0	0	0	0	1	0	0	0	0	0	0	0	0	0	0	0
ASV073	0	0	0	0	0	0	106	33	58	43	262	158	156	190	165	168	112	169	178	140	167	370	174	231	141	226	118	80	134	112	126	135	104	24	250	11	312	115	242	133	367	75	226	12	265	39	196	74	233
ASV074	75	129	89	53	277	334	111	140	230	479	195	178	248	148	163	119	40	333	159	352	158	458	173	239	159	562	159	111	122	199	117	269	83	201	197	330	195	284	136	332	312	344	217	99	343	168	239	232	221
ASV075	0	0	0	0	0	0	0	0	0	0	0	0	0	0	0	0	0	0	0	0	0	0	0	0	0	0	0	0	0	0	0	0	0	0	0	0	0	0	0	0	0	0	0	0	0	0	0	0	0
ASV076	8716	12951	17074	11008	36105	34354	14498	15222	23168	29347	15813	9357	14489	16775	15914	14647	7341	18189	12737	13491	11566	20847	13859	11736	14219	21741	15978	5475	15815	10096	14304	13430	8392	8358	18247	6811	20366	11689	14763	11704	21457	9419	13085	2803	14391	6334	12818	8445	7343
ASV077	0	0	0	0	0	10	0	0	0	0	0	0	0	0	0	0	0	0	0	0	0	0	0	0	0	0	0	0	0	0	0	0	0	0	3	0	9	0	0	0	0	0	4	0	0	0	0	0	0
ASV078	0	0	0	0	0	0	0	0	0	0	0	0	0	0	0	0	0	0	0	0	0	0	0	0	0	0	0	0	0	0	0	0	0	0	0	0	0	0	0	0	0	0	0	0	0	0	0	0	0
ASV079	118	154	479	314	491	630	195	395	369	946	784	487	1866	3332	2549	2214	1218	1492	1299	446	847	298	743	56	1062	39	1508	0	1100	21	913	16	667	0	1657	0	1745	108	1323	39	2236	15	1312	0	1462	0	990	0	407
ASV080	0	0	0	0	0	0	0	0	0	0	0	0	0	0	0	0	0	0	0	0	0	0	0	0	0	0	0	0	0	0	0	0	0	0	0	0	0	0	0	0	3	0	0	0	0	0	0	0	0
ASV081	0	0	0	0	0	0	0	0	0	0	0	0	0	0	0	0	0	0	0	0	0	0	0	0	0	0	0	0	0	0	0	0	0	0	0	0	0	0	0	0	0	0	0	0	0	0	0	0	0
ASV082	62	111	40	33	81	71	23	29	15	34	13	8	21	26	24	21	13	27	27	20	23	44	19	17	33	33	30	7	22	21	18	23	18	43	29	67	28	43	20	29	35	20	15	22	43	22	23	65	22
ASV083	0	0	0	0	0	0	0	0	0	0	0	0	0	0	0	0	0	0	0	0	0	0	0	0	0	0	0	0	0	0	0	0	0	0	0	0	0	0	0	0	0	0	0	0	0	0	0	0	0
ASV084	0	0	0	0	0	0	0	5	0	0	0	0	0	0	0	0	0	0	0	0	0	0	0	0	0	0	0	0	0	0	0	0	0	0	0	0	0	0	0	0	0	0	0	0	0	0	0	0	0
ASV085	0	0	0	0	0	0	0	4	0	0	0	0	0	0	0	0	0	0	0	0	0	0	0	0	0	0	0	0	0	0	0	0	0	0	0	0	5	0	0	0	0	0	0	0	0	0	0	0	0
ASV086	0	0	0	0	0	0	0	0	0	0	0	0	0	0	0	0	0	0	0	0	0	0	0	0	0	0	0	0	0	0	0	0	0	0	0	14	0	0	0	0	0	0	0	0	0	0	0	0	0
[truncated: 41 more columns]

## Sheet: ASV_table_rarefied_13518
	D01.R147	D01.R148	D08.R147	D08.R148	D15.R147	D15.R148	D22.R147	D22.R148	D32.R147	D32.R148	D39.R147	D39.R148	D50.R147	D50.R148	D53.R147	D53.R148	D60.R147	D60.R148	D67.R147	D67.R148	D74.R147	D74.R148	D81.R147	D81.R148	D85.R147	D85.R148	D92.R147	D92.R148	D99.R147	D99.R148	D106.R147	D106.R148	D109.R147	D109.R148	D113.R147	D113.R148	D116.R147	D116.R148	D120.R147	D120.R148	D123.R147	D123.R148	D127.R147	D127.R148	D130.R147	D130.R148	D134.R147	D134.R148	D137.R147
ASV001	0	0	0	0	0	0	0	0	0	0	0	0	0	0	0	0	0	0	0	0	2	0	0	0	0	0	0	0	0	0	0	0	0	0	0	0	0	0	0	0	0	0	0	0	0	0	0	0	0
ASV002	1030	1039	1610	1853	1676	1818	1592	1948	1360	1297	1428	1414	1533	1389	1519	1279	1726	1105	1695	888	1903	1249	1675	1237	1938	890	1646	1100	1613	1042	1750	1077	1721	661	1887	113	1790	767	1844	821	1787	690	1427	606	1112	698	650	745	637
ASV003	0	0	0	0	0	0	0	0	0	0	0	11	0	0	0	0	0	0	0	0	0	0	0	0	0	0	0	0	0	0	0	0	0	0	0	0	0	0	0	0	0	0	0	0	0	0	0	0	0
ASV005	0	0	0	0	0	0	0	0	0	0	0	0	0	0	0	0	0	0	0	0	0	0	0	0	0	0	0	0	0	0	0	0	0	0	0	0	0	0	0	0	0	0	0	0	0	0	0	0	0
ASV006	1664	1614	1007	1247	1177	1189	1281	1251	1198	1119	872	819	157	256	128	586	450	658	745	806	918	968	975	1211	857	1881	688	1970	1080	1730	1127	1995	1164	2714	1082	3041	991	1812	855	2445	677	2838	587	2925	171	2676	587	2961	1493
ASV007	2047	2055	1705	1285	2647	2380	2390	2155	2106	2509	2456	2621	2434	2552	2551	2484	2195	2260	2435	2367	2327	2611	2726	2313	2223	2087	2850	2162	2732	2717	2160	2213	2463	2402	1884	2697	2013	2686	1508	2314	1885	2303	2030	3262	2725	3025	2273	3047	2360
ASV008	13	12	39	42	60	50	108	134	309	110	217	224	291	91	338	73	509	91	421	156	279	257	222	284	197	291	105	201	69	125	88	116	66	141	77	111	82	190	107	268	113	264	118	164	138	142	262	175	398
ASV009	0	0	0	0	0	0	0	0	0	0	0	0	0	0	0	0	0	0	0	0	0	0	0	0	0	0	0	0	0	0	0	0	0	0	0	0	0	0	0	0	0	0	0	0	0	0	0	0	0
ASV010	120	105	109	91	34	39	32	38	45	39	63	63	55	33	53	48	59	75	46	144	52	153	51	168	62	203	59	131	45	104	56	160	73	212	62	307	71	187	79	220	74	198	82	185	99	145	144	192	211
ASV011	0	0	0	0	0	0	0	0	0	0	0	0	0	0	0	0	0	0	0	0	0	0	0	0	0	0	0	0	0	0	0	0	0	0	0	0	0	0	0	0	0	0	0	0	0	0	0	0	0
ASV012	0	0	0	0	0	0	0	0	0	0	0	0	0	0	0	0	0	0	0	0	0	0	0	0	0	0	0	0	0	0	0	0	0	1	0	0	0	0	0	0	0	0	0	0	0	0	0	0	0
ASV014	0	0	0	0	0	0	0	0	0	0	0	0	0	0	0	0	0	0	0	0	0	0	0	0	0	0	0	0	0	0	0	0	0	0	0	0	0	0	0	0	0	0	0	0	0	0	0	0	0
ASV015	1156	1185	906	1177	796	1028	916	1213	714	1053	1013	1036	919	1118	793	1063	870	972	868	1004	1161	1107	1062	999	1360	1489	1079	1394	987	1421	1107	1578	1143	1500	1094	1522	942	1295	1190	1210	1091	1275	1157	1153	1013	1294	964	963	802
ASV016	0	0	0	0	0	0	0	0	0	0	0	0	0	0	0	0	0	0	0	0	0	0	0	0	0	0	0	0	0	0	0	0	0	0	0	0	0	0	0	0	0	0	0	0	0	0	0	0	0
ASV017	0	0	0	0	0	0	0	0	0	0	0	0	0	0	0	0	0	0	0	0	0	0	0	1	0	0	0	0	0	0	0	0	0	0	0	0	0	0	0	0	0	0	0	0	0	0	0	0	0
ASV018	0	0	0	0	0	0	0	0	0	0	0	0	0	0	0	0	0	0	0	0	0	0	0	0	0	0	0	0	0	0	0	0	0	0	0	0	0	0	0	0	0	0	0	0	0	0	0	0	0
ASV019	0	0	0	0	0	0	0	0	0	0	0	0	0	0	0	0	0	0	0	0	0	0	0	0	0	0	0	0	0	0	0	0	0	0	0	0	0	0	0	0	0	0	0	0	0	0	0	0	0
ASV021	0	0	0	0	0	0	0	0	0	0	0	0	0	0	0	0	0	0	0	0	0	0	0	0	0	0	0	0	0	0	0	0	0	0	0	0	0	0	0	0	0	0	0	2	0	0	0	0	0
ASV023	0	0	0	0	0	0	0	0	0	0	0	0	0	0	0	0	0	0	0	0	0	0	1	0	0	0	0	0	0	0	0	0	0	0	0	0	0	0	0	0	0	0	0	0	0	0	0	0	0
ASV024	0	0	0	0	0	0	0	0	0	0	0	0	0	0	0	0	0	0	0	0	0	0	0	0	0	0	0	0	0	0	0	0	0	0	0	0	0	0	0	0	0	4	0	0	0	0	0	0	0
ASV025	0	4	0	0	2	0	0	0	0	3	0	0	0	5	0	0	0	2	1	2	0	0	0	0	0	0	0	0	0	0	0	0	0	0	4	0	0	0	0	2	1	0	2	0	0	0	0	0	0
ASV026	0	0	0	0	0	0	0	0	0	0	0	0	0	0	0	0	0	0	0	0	0	0	0	0	0	0	0	0	0	0	0	0	0	0	0	0	0	0	0	0	0	0	0	0	0	0	0	0	0
ASV027	8	10	12	9	11	16	4	10	18	8	10	0	12	7	6	8	0	7	7	8	7	6	0	11	6	1	9	0	9	13	12	9	0	4	5	2	3	5	9	4	1	5	11	0	8	0	18	5	0
ASV028	0	0	0	0	0	0	0	0	0	0	0	0	0	0	0	0	0	0	0	0	0	0	0	0	0	0	0	24	0	0	0	0	0	0	0	0	0	0	0	0	0	0	0	0	0	0	0	0	0
ASV029	0	0	0	0	0	0	0	0	0	0	0	0	0	0	0	0	0	0	0	0	0	0	0	0	0	0	0	0	0	0	0	0	0	0	0	0	0	0	0	0	0	0	0	0	0	0	0	0	0
ASV030	0	0	0	0	0	1	0	0	0	0	0	0	6	0	0	0	0	0	0	0	0	0	0	0	0	0	0	0	0	0	0	0	0	0	0	0	0	0	0	0	0	0	0	0	3	0	0	0	0
ASV031	0	0	0	0	2	4	0	0	5	2	0	6	0	0	0	0	0	5	0	5	3	4	0	0	4	0	1	4	2	0	0	0	0	7	0	0	0	3	0	0	3	0	0	7	7	0	0	0	0
ASV033	45	35	52	45	44	35	68	44	48	55	28	35	45	44	62	45	34	55	30	32	29	22	28	35	27	22	34	35	54	38	24	25	14	20	37	10	48	19	49	22	42	20	34	9	23	17	31	14	29
ASV034	350	365	315	333	267	280	275	344	229	221	202	269	148	168	156	159	203	188	196	188	191	131	173	114	163	143	161	164	147	176	157	185	147	343	141	433	130	316	124	346	127	401	86	1097	97	577	82	744	114
ASV038	1	4	0	0	0	0	0	2	3	2	4	7	6	2	5	3	0	1	0	2	8	4	9	0	4	1	4	0	5	0	4	0	0	0	3	0	4	0	1	1	2	0	0	0	1	0	0	0	0
ASV039	0	0	0	0	0	0	0	0	0	0	0	0	0	0	0	0	0	0	0	0	0	0	0	0	0	0	0	0	0	0	0	0	0	0	0	0	0	0	0	0	0	0	0	1	0	0	0	0	0
ASV040	19	15	16	12	17	11	13	9	23	19	16	14	5	24	22	31	16	35	26	29	9	27	22	9	17	15	26	15	34	33	16	17	12	34	13	24	13	18	13	10	7	17	13	44	26	17	26	27	32
ASV041	0	0	0	0	0	0	0	0	0	0	0	0	0	0	0	0	0	0	0	0	0	0	0	0	0	0	0	0	0	0	0	0	0	0	0	0	0	0	0	0	0	0	0	0	0	0	0	0	0
ASV042	160	141	168	203	172	177	182	216	184	181	158	175	111	134	136	154	155	221	158	201	156	244	177	332	170	382	154	306	173	335	239	361	209	488	238	530	200	335	222	366	228	402	234	386	265	346	249	374	256
ASV043	0	0	0	0	0	0	0	0	0	0	0	0	0	0	0	0	0	0	0	0	0	0	0	0	0	0	0	0	0	0	0	0	0	0	0	0	0	0	0	2	0	0	0	0	0	0	0	0	0
ASV044	0	0	0	0	0	0	0	0	0	0	0	0	0	0	0	0	0	0	0	0	0	0	0	0	0	0	0	0	0	0	0	0	0	0	0	0	0	0	0	2	0	0	0	0	0	0	0	0	0
ASV045	0	0	0	0	0	0	0	0	0	0	0	0	0	0	0	0	0	0	0	0	0	0	0	0	0	0	0	0	0	2	0	0	0	0	0	0	0	0	0	0	0	0	0	0	0	0	0	0	0
ASV046	0	0	0	0	0	0	1	0	0	0	0	0	0	0	0	0	0	0	0	0	0	0	0	0	0	0	0	0	0	0	0	0	0	0	0	0	0	1	0	1	0	2	0	0	0	0	0	0	0
ASV047	12	9	15	13	3	9	5	5	14	14	14	14	8	10	20	19	12	15	20	10	14	27	27	33	17	27	25	36	9	49	29	39	21	32	17	46	22	27	30	34	19	19	24	29	13	45	33	36	28
ASV048	0	0	0	0	0	0	0	0	0	0	0	0	0	0	0	0	0	0	0	0	0	0	0	0	0	0	0	0	0	0	0	2	0	0	0	0	0	0	0	0	0	0	0	0	0	0	0	0	0
ASV049	0	0	0	0	0	6	0	0	0	0	2	0	0	0	0	0	0	0	2	0	0	0	0	0	0	0	2	2	0	0	0	0	0	0	0	0	0	0	6	0	0	0	0	0	0	4	0	0	0
ASV051	0	0	0	0	0	0	0	0	0	0	0	0	0	0	0	0	0	0	0	0	0	0	0	0	0	0	0	0	0	0	0	0	0	0	0	0	0	0	0	0	0	0	0	0	0	0	0	0	0
ASV053	161	180	182	145	132	139	121	110	119	101	131	135	105	94	141	115	133	133	160	167	126	181	155	205	152	218	172	180	152	186	169	163	182	282	156	602	187	415	168	403	148	389	163	600	199	437	256	553	239
ASV054	0	0	0	0	0	4	0	0	0	0	0	0	0	0	0	0	0	0	0	0	0	0	0	0	0	0	0	0	0	0	0	0	0	0	0	0	0	0	0	0	0	0	0	0	0	0	0	0	0
ASV056	0	0	0	0	0	0	0	0	0	0	0	0	0	0	0	0	0	0	0	0	0	0	0	0	0	0	4	0	0	0	0	0	0	0	0	0	0	0	0	0	0	0	0	0	0	0	0	0	0
ASV057	1052	953	649	544	551	627	676	941	777	787	864	877	736	711	649	657	783	907	610	1152	576	1269	522	1227	580	1069	457	993	521	1018	616	992	651	1274	564	1681	629	1313	592	1283	595	1156	489	810	422	674	730	663	993
ASV058	660	587	534	549	496	535	437	457	437	416	407	452	264	353	412	415	496	527	582	473	484	415	626	520	517	582	599	512	615	540	692	483	797	370	934	386	1002	475	1229	506	1254	548	1206	627	1032	472	975	508	1177
ASV059	0	0	0	0	0	0	0	0	5	0	0	0	0	0	0	0	0	0	0	0	0	0	0	0	0	0	0	0	0	0	0	0	0	0	0	0	0	0	0	0	0	0	0	0	0	0	0	0	0
ASV060	131	125	65	66	25	16	90	77	88	44	85	77	110	73	107	77	75	43	63	27	79	3	86	2	86	0	75	0	60	5	62	6	60	6	44	13	55	20	56	39	53	33	41	62	66	35	46	50	25
ASV062	0	0	0	0	0	0	0	0	0	0	0	0	0	0	0	0	0	0	0	0	0	0	0	0	0	0	0	0	0	0	0	0	0	0	0	0	0	0	0	3	0	0	0	0	0	0	0	0	0
ASV063	0	0	0	0	0	0	0	0	0	0	0	0	0	0	0	0	0	0	0	0	0	0	0	0	0	0	0	0	0	0	0	0	0	0	0	0	0	0	0	0	0	0	0	0	0	0	0	0	0
ASV064	0	0	0	0	0	0	0	0	0	0	0	0	0	0	0	0	0	0	0	0	0	0	0	0	0	0	0	0	0	0	0	0	0	0	0	0	0	0	0	0	0	0	0	0	0	0	0	0	0
ASV065	57	38	138	101	54	64	72	67	93	96	87	97	155	119	151	105	148	106	125	79	119	59	139	80	170	61	229	43	251	44	274	20	265	5	239	6	250	23	221	47	265	45	234	0	204	10	126	13	79
ASV066	89	73	77	71	98	86	68	96	73	80	81	58	81	84	65	52	79	68	91	77	92	66	77	69	77	58	73	54	52	49	63	53	59	23	49	8	49	32	55	34	58	30	72	0	103	14	87	20	102
ASV067	0	0	0	0	0	0	0	0	0	0	0	0	0	0	0	0	0	0	0	0	0	0	0	0	0	0	0	0	0	0	0	0	0	0	0	0	0	0	0	0	0	0	0	0	0	0	0	0	0
ASV068	18	17	17	14	6	6	8	8	19	14	26	32	18	19	7	18	14	20	0	23	10	23	18	7	19	4	15	0	22	14	11	12	21	22	28	8	23	11	22	3	34	0	29	0	41	0	43	4	30
ASV069	0	2	0	0	0	0	0	0	0	0	0	0	0	0	0	0	0	0	0	0	0	0	0	0	0	0	0	0	0	0	0	0	0	0	0	0	0	0	0	0	0	0	0	0	0	0	0	0	0
ASV070	167	164	64	73	40	44	91	120	90	153	136	144	131	312	234	492	528	666	374	818	223	642	171	510	176	284	168	168	209	131	188	130	186	34	209	10	178	327	210	253	213	157	203	18	228	49	353	42	330
ASV071	0	0	0	0	0	0	0	0	0	0	0	0	0	0	0	0	0	0	3	0	0	0	0	0	0	0	0	0	0	0	0	0	0	0	0	0	0	0	0	0	0	0	0	0	0	0	0	0	0
ASV073	0	0	0	0	0	0	34	9	11	5	86	77	62	49	51	49	56	53	73	45	69	65	51	86	54	27	39	59	36	38	49	39	45	6	48	4	78	24	71	34	71	21	80	8	91	19	75	21	106
ASV074	32	40	29	26	41	62	35	47	61	86	75	89	91	50	47	42	24	99	61	121	60	80	54	65	46	101	44	81	33	61	34	73	35	69	61	86	42	77	45	81	58	96	79	47	117	67	98	72	97
ASV076	4446	4630	5647	5437	5080	4801	4948	4093	5405	4951	4807	4536	5345	4846	5069	4810	4221	4822	4277	4535	4310	3839	4235	3973	4275	3662	4405	3880	4324	3634	4335	3762	3873	2855	4229	1858	4326	3096	4438	2754	4239	2595	4630	1466	4803	2748	5005	2272	3776
ASV077	0	0	0	0	0	0	0	0	0	0	0	0	0	0	0	0	0	0	0	0	0	0	0	0	0	0	0	0	0	0	0	0	0	0	0	0	1	0	0	0	0	0	2	0	0	0	0	0	0
ASV078	0	0	0	0	0	0	0	0	0	0	0	0	0	0	0	0	0	0	0	0	0	0	0	0	0	0	0	0	0	0	0	0	0	0	0	0	0	0	0	0	0	0	0	0	0	0	0	0	0
ASV079	52	64	148	165	76	86	64	109	79	149	245	232	682	968	786	727	721	379	443	151	301	58	230	22	313	9	387	0	279	8	249	4	299	0	404	0	383	35	368	6	466	5	478	0	498	0	397	0	191
ASV080	0	0	0	0	0	0	0	0	0	0	0	0	0	0	0	0	0	0	0	0	0	0	0	0	0	0	0	0	0	0	0	0	0	0	0	0	0	0	0	0	2	0	0	0	0	0	0	0	0
ASV081	0	0	0	0	0	0	0	0	0	0	0	0	0	0	0	0	0	0	0	0	0	0	0	0	0	0	0	0	0	0	0	0	0	0	0	0	0	0	0	0	0	0	0	0	0	0	0	0	0
ASV082	28	52	14	17	11	5	7	11	5	4	5	4	8	7	10	7	11	5	6	8	10	8	6	5	8	11	8	4	5	5	7	4	12	13	9	16	5	9	6	4	5	5	7	10	13	7	8	17	13
ASV084	0	0	0	0	0	0	0	1	0	0	0	0	0	0	0	0	0	0	0	0	0	0	0	0	0	0	0	0	0	0	0	0	0	0	0	0	0	0	0	0	0	0	0	0	0	0	0	0	0
ASV085	0	0	0	0	0	0	0	3	0	0	0	0	0	0	0	0	0	0	0	0	0	0	0	0	0	0	0	0	0	0	0	0	0	0	0	0	1	0	0	0	0	0	0	0	0	0	0	0	0
ASV086	0	0	0	0	0	0	0	0	0	0	0	0	0	0	0	0	0	0	0	0	0	0	0	0	0	0	0	0	0	0	0	0	0	0	0	4	0	0	0	0	0	0	0	0	0	0	0	0	0
[truncated: 41 more columns]

## Sheet: Taxonomy_table
	Phylum	Class	Order	Family	Genus
ASV001	Firmicutes	Clostridia	Clostridiales	Eubacteriaceae	Eubacterium
ASV002	Firmicutes	Erysipelotrichia	Erysipelotrichales	Erysipelotrichaceae	unclassified Erysipelotrichaceae
ASV003	Firmicutes	Clostridia	Clostridiales	Eubacteriaceae	Eubacterium
ASV005	Firmicutes	Erysipelotrichia	Erysipelotrichales	Erysipelotrichaceae	Bulleidia
ASV006	Firmicutes	Clostridia	Clostridiales	Ruminococcaceae	Clostridium IV
ASV007	Firmicutes	Bacilli	Lactobacillales	Lactobacillaceae	Lactobacillus
ASV008	Firmicutes	Clostridia	Clostridiales	Clostridiaceae 1	Clostridium sensu stricto
ASV009	Firmicutes	Clostridia	Clostridiales	Lachnospiraceae	Syntrophococcus
ASV010	Firmicutes	Erysipelotrichia	Erysipelotrichales	Erysipelotrichaceae	Bulleidia
ASV011	Firmicutes	Bacilli	Lactobacillales	Lactobacillaceae	Lactobacillus
ASV012	Firmicutes	Clostridia	Clostridiales	Ruminococcaceae	Clostridium IV
ASV014	Actinobacteria	Actinobacteria	Micrococcales	Microbacteriaceae	Microbacterium
ASV015	Firmicutes	Clostridia	Clostridiales	Ruminococcaceae	Clostridium IV
ASV016	Firmicutes	Clostridia	Clostridiales	Clostridiaceae 1	Clostridium sensu stricto
ASV017	Actinobacteria	Coriobacteriia	Coriobacteriales	Coriobacteriaceae	Olsenella
ASV018	Firmicutes	Clostridia	Clostridiales	Ruminococcaceae	Clostridium IV
ASV019	Actinobacteria	Coriobacteriia	Coriobacteriales	Coriobacteriaceae	unclassified Coriobacteriaceae
ASV021	Firmicutes	Clostridia	Clostridiales	Lachnospiraceae	Lachnospiracea incertae sedis
ASV023	Actinobacteria	Coriobacteriia	Coriobacteriales	Coriobacteriaceae	Olsenella
ASV024	Firmicutes	Bacilli	Lactobacillales	Lactobacillaceae	Lactobacillus
ASV025	Actinobacteria	Actinobacteria	Micrococcales	Microbacteriaceae	Pseudoclavibacter
ASV026	Actinobacteria	Coriobacteriia	Coriobacteriales	Coriobacteriaceae	Olsenella
ASV027	Firmicutes	Clostridia	Clostridiales	Lachnospiraceae	Syntrophococcus
ASV028	Firmicutes	Erysipelotrichia	Erysipelotrichales	Erysipelotrichaceae	unclassified Erysipelotrichaceae
ASV029	Actinobacteria	Actinobacteria	Actinomycetales	Actinomycetaceae	Actinomyces
ASV030	Actinobacteria	Actinobacteria	Corynebacteriales	Nocardiaceae	Rhodococcus
ASV031	Firmicutes	Bacilli	Lactobacillales	Lactobacillaceae	Lactobacillus
ASV033	Actinobacteria	Coriobacteriia	Coriobacteriales	Coriobacteriaceae	Slackia
ASV034	Actinobacteria	Coriobacteriia	Coriobacteriales	Coriobacteriaceae	Olsenella
ASV038	Firmicutes	Clostridia	Clostridiales	Clostridiales Incertae Sedis XI	Sporanaerobacter
ASV039	Firmicutes	Clostridia	Clostridiales	Ruminococcaceae	unclassified Ruminococcaceae
ASV040	Actinobacteria	Coriobacteriia	Coriobacteriales	Coriobacteriaceae	Olsenella
ASV041	Actinobacteria	Coriobacteriia	Coriobacteriales	Coriobacteriaceae	Olsenella
ASV042	Firmicutes	Clostridia	Clostridiales	Eubacteriaceae	Eubacterium
ASV043	Actinobacteria	Coriobacteriia	Coriobacteriales	Coriobacteriaceae	Olsenella
ASV044	Actinobacteria	Coriobacteriia	Coriobacteriales	Coriobacteriaceae	Olsenella
ASV045	Firmicutes	Clostridia	Clostridiales	Ruminococcaceae	Clostridium IV
ASV046	Firmicutes	Clostridia	Clostridiales	Ruminococcaceae	Clostridium IV
ASV047	Actinobacteria	Coriobacteriia	Coriobacteriales	Coriobacteriaceae	unclassified Coriobacteriaceae
ASV048	Firmicutes	Bacilli	Lactobacillales	Lactobacillaceae	Lactobacillus
ASV049	Firmicutes	Erysipelotrichia	Erysipelotrichales	Erysipelotrichaceae	unclassified Erysipelotrichaceae
ASV051	Firmicutes	Clostridia	Clostridiales	Clostridiaceae 1	Clostridium sensu stricto
ASV053	Firmicutes	Clostridia	Clostridiales	Lachnospiraceae	Lachnospiracea incertae sedis
ASV054	Firmicutes	Clostridia	Clostridiales	Lachnospiraceae	Syntrophococcus
ASV056	Firmicutes	Clostridia	Clostridiales	Eubacteriaceae	Eubacterium
ASV057	Actinobacteria	Coriobacteriia	Coriobacteriales	Coriobacteriaceae	Olsenella
ASV058	Actinobacteria	Coriobacteriia	Coriobacteriales	Coriobacteriaceae	Olsenella
ASV059	Firmicutes	Clostridia	Clostridiales	Eubacteriaceae	Eubacterium
ASV060	Firmicutes	Clostridia	Clostridiales	Lachnospiraceae	Syntrophococcus
ASV062	Firmicutes	Erysipelotrichia	Erysipelotrichales	Erysipelotrichaceae	unclassified Erysipelotrichaceae
ASV063	Firmicutes	Clostridia	Clostridiales	Ruminococcaceae	Clostridium IV
ASV064	Firmicutes	Clostridia	Clostridiales	Ruminococcaceae	Clostridium IV
ASV065	Firmicutes	Clostridia	Clostridiales	Ruminococcaceae	unclassified Ruminococcaceae
ASV066	Firmicutes	Clostridia	Clostridiales	Ruminococcaceae	Clostridium IV
ASV067	Firmicutes	Bacilli	Lactobacillales	Lactobacillaceae	Lactobacillus
ASV068	Firmicutes	Erysipelotrichia	Erysipelotrichales	Erysipelotrichaceae	Bulleidia
ASV069	Actinobacteria	Coriobacteriia	Coriobacteriales	Coriobacteriaceae	Olsenella
ASV070	Firmicutes	Clostridia	Clostridiales	Ruminococcaceae	Clostridium IV
ASV071	Firmicutes	Clostridia	Clostridiales	Ruminococcaceae	Clostridium IV
ASV073	Firmicutes	Clostridia	Clostridiales	Ruminococcaceae	Clostridium IV
ASV074	Firmicutes	Bacilli	Lactobacillales	Lactobacillaceae	Lactobacillus
ASV076	Firmicutes	Clostridia	Clostridiales	Lachnospiraceae	Syntrophococcus
ASV077	Actinobacteria	Coriobacteriia	Coriobacteriales	Coriobacteriaceae	Olsenella
ASV078	Actinobacteria	Coriobacteriia	Coriobacteriales	Coriobacteriaceae	Olsenella
ASV079	Firmicutes	Clostridia	Clostridiales	Ruminococcaceae	Clostridium IV
ASV080	Firmicutes	Clostridia	Clostridiales	Ruminococcaceae	Clostridium IV
ASV081	Firmicutes	Erysipelotrichia	Erysipelotrichales	Erysipelotrichaceae	unclassified Erysipelotrichaceae
ASV082	Actinobacteria	Coriobacteriia	Coriobacteriales	Coriobacteriaceae	unclassified Coriobacteriaceae
ASV084	Actinobacteria	Coriobacteriia	Coriobacteriales	Coriobacteriaceae	Olsenella
ASV085	Firmicutes	Bacilli	Lactobacillales	Lactobacillaceae	Lactobacillus
ASV086	Firmicutes	Bacilli	Lactobacillales	Lactobacillaceae	Lactobacillus
