# Supplementary material for: Machine learning-assisted identification of bioindicators predicts medium-chain carboxylate production performance of an anaerobic mixed culture
Source: Microbiome. 2022 Mar 25;10:48. doi: 10.1186/s40168-021-01219-2 (PMC8952268; doi:10.1186/s40168-021-01219-2)
Supplement: Supplementary file 10 — Additional file 9. Gini scores of all ASVs in the classification-based prediction of HRT phases. [file 40168_2021_1219_MOESM10_ESM.xlsx]

## Sheet: Gini scores
Additional file 9: Gini scores of all ASVs in the classification-based prediction of HRT phases.
The percentage was calculated by dividing the Gini score of certain ASV by the sum of the Gini scores of all ASVs.
No.	Bioreactor A			Bioreactor B
	ASV name	Mean decrease in Gini	Percentage	ASV name	Mean decrease in Gini	Percentage
1	ASV073	1.58967	0.159699	ASV057	2.77247	0.278255
2	ASV057	1.50627	0.15132	ASV073	1.25772	0.12623
3	ASV002	1.3598	0.136607	ASV034	1.17998	0.118427
4	ASV082	1.14854	0.115383	ASV040	0.632094	0.0634392
5	ASV008	0.684734	0.0687888	ASV002	0.590676	0.0592823
6	ASV006	0.431414	0.0433401	ASV008	0.58698	0.0589114
7	ASV015	0.374975	0.0376703	ASV060	0.5801	0.0582209
8	ASV053	0.314875	0.0316326	ASV074	0.340148	0.0341385
9	ASV058	0.294927	0.0296285	ASV082	0.259427	0.026037
10	ASV034	0.257597	0.0258783	ASV058	0.240767	0.0241642
11	ASV060	0.243909	0.0245032	ASV010	0.192587	0.0193287
12	ASV027	0.201831	0.020276	ASV053	0.17459	0.0175225
13	ASV074	0.168921	0.0169699	ASV042	0.165377	0.0165978
14	ASV054	0.150495	0.0151188	ASV066	0.155847	0.0156414
15	ASV010	0.136308	0.0136936	ASV068	0.0979987	0.0098355
16	ASV007	0.106682	0.0107174	ASV070	0.0865433	0.0086858
17	ASV047	0.102287	0.0102758	ASV076	0.0835468	0.00838506
18	ASV065	0.0904208	0.00908373	ASV065	0.0776118	0.00778939
19	ASV076	0.0760495	0.00763998	ASV079	0.0640177	0.00642504
20	ASV046	0.0667109	0.00670182	ASV038	0.0491333	0.00493119
21	ASV042	0.0664429	0.0066749	ASV047	0.0472967	0.00474686
22	ASV066	0.0659868	0.00662908	ASV025	0.0471869	0.00473584
23	ASV038	0.0659012	0.00662047	ASV007	0.0465852	0.00467546
24	ASV033	0.0607534	0.00610333	ASV084	0.043392	0.00435498
25	ASV070	0.0606058	0.00608849	ASV006	0.0321885	0.00323055
26	ASV030	0.054663	0.00549148	ASV078	0.0312063	0.00313198
27	ASV079	0.0370309	0.00372015	ASV033	0.0269378	0.00270358
28	ASV040	0.0359641	0.00361298	ASV027	0.0250599	0.0025151
29	ASV049	0.0336892	0.00338444	ASV031	0.022057	0.00221372
30	ASV026	0.0254977	0.00256151	ASV015	0.0218939	0.00219735
31	ASV051	0.0246561	0.00247697	ASV041	0.0116462	0.00116885
32	ASV068	0.0223261	0.00224289	ASV059	0.00883975	0.000887189
33	ASV025	0.0194749	0.00195646	ASV030	0.00562222	0.000564266
34	ASV031	0.0185776	0.00186632	ASV046	0.00269048	0.000270026
35	ASV069	0.0113036	0.00113557	ASV049	0.000923077	9.26433e-05
36	ASV084	0.0111801	0.00112315	ASV016	0.000888889	8.9212e-05
37	ASV085	0.00960699	0.000965124	ASV051	0.000888889	8.9212e-05
38	ASV014	0.00909161	0.000913348	ASV012	0.000857143	8.60259e-05
39	ASV019	0.00680693	0.000683828	ASV001	0	0
40	ASV003	0.003375	0.000339055	ASV003	0	0
41	ASV018	0.00216793	0.000217792	ASV005	0	0
42	ASV011	0.00175714	0.000176524	ASV009	0	0
43	ASV081	0.000875	8.79031e-05	ASV011	0	0
44	ASV001	0	0	ASV014	0	0
45	ASV005	0	0	ASV017	0	0
46	ASV009	0	0	ASV018	0	0
47	ASV012	0	0	ASV019	0	0
48	ASV016	0	0	ASV021	0	0
49	ASV017	0	0	ASV023	0	0
50	ASV021	0	0	ASV024	0	0
51	ASV023	0	0	ASV026	0	0
52	ASV024	0	0	ASV028	0	0
53	ASV028	0	0	ASV029	0	0
54	ASV029	0	0	ASV039	0	0
55	ASV039	0	0	ASV043	0	0
56	ASV041	0	0	ASV044	0	0
57	ASV043	0	0	ASV045	0	0
58	ASV044	0	0	ASV048	0	0
59	ASV045	0	0	ASV054	0	0
60	ASV048	0	0	ASV056	0	0
61	ASV056	0	0	ASV062	0	0
62	ASV059	0	0	ASV063	0	0
63	ASV062	0	0	ASV064	0	0
64	ASV063	0	0	ASV067	0	0
65	ASV064	0	0	ASV069	0	0
66	ASV067	0	0	ASV071	0	0
67	ASV071	0	0	ASV077	0	0
68	ASV077	0	0	ASV080	0	0
69	ASV078	0	0	ASV081	0	0
70	ASV080	0	0	ASV085	0	0
71	ASV086	0	0	ASV086	0	0
