# Supplementary material for: Machine learning-assisted identification of bioindicators predicts medium-chain carboxylate production performance of an anaerobic mixed culture
Source: Microbiome. 2022 Mar 25;10:48. doi: 10.1186/s40168-021-01219-2 (PMC8952268; doi:10.1186/s40168-021-01219-2)
Supplement: Supplementary file 11 — Additional file 10. Experimental summary and metadata table of all process parameters. [file 40168_2021_1219_MOESM11_ESM.xlsx]

## Sheet: Experiment Summary
A summary of the experiment showing the number of different samples included in each Hydrolic Retention Ttme (HRT) in each bioreactor
Bioreactor	HRT (d)	Duration (d)	Number of samples
			Metabolites*	Gases		Biomass*	16S rRNA
				gas production	gas composition*
A	8	0-51	13	52	13	13	7
	6	52-80	8	29	8	8	4
	4	81-106	8	26	8	8	5
	2	107-211	30	115	30	30	29
B	8	0-123	34	124	34	34	21
	6	124-130	2	7	2	2	2
	4	131-137	2	7	2	2	2
	2	138-211	21	74	21	21	20
Note. The six samples of whole genome sequencing were selected from the enrichment experiment of our previous study (https://www.frontiersin.org/articles/10.3389/fmicb.2020.00336/full)
*Samples of metabolites, gas composition and biomass were measured in triplicate for each time point

## Sheet: Metadata
Metadata table. All the process parameters
#SampleID	days	Sampling_interval	Bioreactor	Hydrolic Retention Time (days)	Restriction_HRT_Time		concentration (mmol C/L)								productivity (mmol C/L/d)							yield (mmol C/mmol C)							CO2 (%)	H2 (%)	gas_amount (ml)	Organic loading rate
							acetate	n-butyrate	n-caproate	n-caprylate	lactate	ethanol	biomass		acetate	n-butyrate	n-caproate	n-caprylate	ethanol	biomass		acetate	n-butyrate	n-caproate	n-caprylate	ethanol	biomass
D01.R147	1	0-50days	A	8	yes		55.64	271.02	63.55	2.08	11.88	0	39.75		6.96	33.88	7.94	0.26	0	4.97		0.08	0.39	0.09	0	0	0.06		11.87	5.77	410.83	88.98
D08.R147	8	0-50days	A	8	yes		65.13	274.59	76.02	3.63	8.8	0	42.92		8.14	34.32	9.5	0.45	0	5.37		0.09	0.39	0.11	0.01	0	0.06		74.5	8.73	353.74	88.98
D15.R147	15	0-50days	A	8	yes		79.42	277.69	77.51	4.27	10.82	0	40.19		9.93	34.71	9.69	0.53	0	5.02		0.11	0.4	0.11	0.01	0	0.06		73	9.46	293.68	88.98
D22.R147	22	0-50days	A	8	yes		59.33	252.73	78.1	4.01	8.1	2.3	40.74		7.42	31.59	9.76	0.5	0.11	5.09		0.08	0.36	0.11	0.01	0.11	0.06		74.17	8.42	244.34	88.98
D32.R147	32	0-50days	A	8	yes		65.69	280.08	99.61	6.69	15.89	0	41.72		8.21	35.01	12.45	0.84	0	5.21		0.09	0.4	0.14	0.01	0	0.06		76.69	7.12	233.36	88.98
D39.R147	39	0-50days	A	8	yes		64.35	287.79	97.3	6.37	9.66	3.66	41.17		8.04	35.97	12.16	0.8	0.18	5.15		0.09	0.41	0.14	0.01	0.18	0.06		78.74	10.22	241.57	88.98
D50.R147	50	0-50days	A	8	yes		67.09	292.84	81.95	8	10.59	0	39.54		8.39	36.6	10.24	1	0	4.94		0.1	0.42	0.12	0.01	0	0.06		77.89	7.2	266.38	88.98
D53.R147	53	50-100days	A	6	no		63.01	265.53	76.08	6.93	11.53	0.99	38.88		10.5	44.25	12.68	1.15	0.05	6.48		0.09	0.38	0.11	0.01	0.05	0.06		69.3	16.39	415.74	118.64
D60.R147	60	50-100days	A	6	no		67.82	253.39	90.03	7.61	9.04	1.63	43.79		11.3	42.23	15	1.27	0.08	7.3		0.1	0.36	0.13	0.01	0.08	0.06		86.21	7.26	312.53	118.64
D67.R147	67	50-100days	A	6	no		68.52	273.01	96.93	8.08	6.46	0.45	41.17		11.42	45.5	16.16	1.35	0.02	6.86		0.1	0.39	0.14	0.01	0.02	0.06		88.31	6.95	344.55	118.64
D74.R147	74	50-100days	A	6	no		63.72	256.87	87.46	6.1	6.36	0.59	42.81		10.62	42.81	14.58	1.02	0.03	7.14		0.09	0.36	0.12	0.01	0.03	0.06		85.5	8.81	336.35	118.64
D81.R147	81	50-100days	A	4	no		67.39	249.27	96.55	6.62	16.85	1.25	40.19		16.85	62.32	24.14	1.66	0.06	10.05		0.1	0.36	0.14	0.01	0.06	0.06		84.97	11.71	345.14	177.96
D85.R147	85	50-100days	A	4	no		63.89	259.96	98.94	5.95	6.24	1.7	46.09		15.97	64.99	24.74	1.49	0.08	11.52		0.09	0.37	0.14	0.01	0.08	0.07		70.93	21.17	804.69	177.96
D92.R147	92	50-100days	A	4	no		64.99	270.89	101.74	5.41	13.4	1.55	45.65		16.25	67.72	25.44	1.35	0.07	11.41		0.09	0.39	0.15	0.01	0.07	0.07		65.91	22.21	788.09	177.96
D99.R147	99	50-100days	A	4	no		62.73	269.35	101.35	6.02	13.64	1.5	44.01		15.68	67.34	25.34	1.5	0.07	11		0.09	0.39	0.15	0.01	0.07	0.06		55.28	29.04	756.15	177.96
D106.R147	106	100-140days	A	4	no		54.62	261.58	101.9	6.3	8.75	2.1	44.67		13.66	65.4	25.47	1.57	0.1	11.17		0.08	0.37	0.14	0.01	0.1	0.06		59.38	27.7	763.53	177.96
D109.R147	109	100-140days	A	2	no		63.37	192.7	94.82	5.17	76.22	4.27	53.62		31.68	96.35	47.41	2.59	0.21	26.81		0.1	0.3	0.15	0.01	0.21	0.08		68.56	30.53	1821.86	355.92
D113.R147	113	100-140days	A	2	no		48.06	196.79	108.1	7.66	76.91	6.07	53.41		24.03	98.39	54.05	3.83	0.29	26.7		0.08	0.31	0.17	0.01	0.29	0.08		64.55	34.23	2144.9	355.92
D116.R147	116	100-140days	A	2	no		41.1	212.79	111.37	8.09	74.97	7.1	52.42		20.55	106.39	55.69	4.05	0.34	26.21		0.06	0.33	0.17	0.01	0.34	0.08		64.12	34.53	2281.01	355.92
D120.R147	120	100-140days	A	2	no		49.06	185.79	110.62	8.73	77.37	7.88	54.17		24.53	92.9	55.31	4.36	0.38	27.08		0.08	0.29	0.17	0.01	0.38	0.09		64.09	34.96	2037.94	355.92
D123.R147	123	100-140days	A	2	no		53.8	166.86	112.59	9.95	128.09	7.83	51.77		26.9	83.43	56.29	4.97	0.38	25.88		0.09	0.29	0.19	0.02	0.38	0.09		63.61	34.59	1962.74	355.92
D127.R147	127	100-140days	A	2	no		48.86	196.08	110.44	8.33	93.54	7.11	55.48		24.43	98.04	55.22	4.17	0.34	27.74		0.08	0.32	0.18	0.01	0.34	0.09		62.69	34.36	2123.1	355.92
D130.R147	130	100-140days	A	2	no		43.56	179.44	103.93	7.54	100.95	6.33	49.26		21.78	89.72	51.96	3.77	0.3	24.63		0.07	0.29	0.17	0.01	0.3	0.08		61.03	35.87	1981.7	355.92
D134.R147	134	100-140days	A	2	no		61.08	159.43	99.37	7.47	162.92	5.73	45.98		30.54	79.72	49.69	3.73	0.28	22.99		0.11	0.29	0.18	0.01	0.28	0.08		63.44	35.13	1700.6	355.92
D137.R147	137	100-140days	A	2	no		74.7	128.39	91.46	7.23	195.51	5.9	47.07		37.35	64.2	45.73	3.62	0.28	23.54		0.14	0.25	0.18	0.01	0.28	0.09		64.34	34.89	1435.66	355.92
D141.R147	141	140-211days	A	2	yes		82.14	102.82	86.11	7.72	214.4	5.43	44.12		41.07	51.41	43.05	3.86	0.26	22.06		0.17	0.21	0.17	0.02	0.26	0.09		63.36	34.37	1262.28	355.92
D144.R147	144	140-211days	A	2	yes		76.48	108.58	84.82	7.5	210.83	6.76	46.52		38.24	54.29	42.41	3.75	0.33	23.26		0.15	0.22	0.17	0.01	0.33	0.09		61.89	35.35	1335.86	355.92
D148.R147	148	140-211days	A	2	yes		73.36	102.96	79.64	7.16	157.92	6.3	43.14		36.68	51.48	39.82	3.58	0.3	21.57		0.13	0.19	0.14	0.01	0.3	0.08		63.4	34.68	1366.38	355.92
D151.R147	151	140-211days	A	2	yes		70.78	112.94	81.09	6.84	135.44	5.55	45.32		35.39	56.47	40.55	3.42	0.27	22.66		0.12	0.2	0.14	0.01	0.27	0.08		64.1	32.78	1445.09	355.92
D155.R147	155	140-211days	A	2	yes		52.7	160.05	78.74	5.58	100.08	4.6	45.11		26.35	80.02	39.37	2.79	0.22	22.55		0.09	0.26	0.13	0.01	0.22	0.07		67.73	30.93	1770.37	355.92
D158.R147	158	140-211days	A	2	yes		64.86	194.31	92.22	4.17	86.18	4.32	48.38		32.43	97.15	46.11	2.09	0.21	24.19		0.1	0.31	0.15	0.01	0.21	0.08		71.45	28.2	1585.47	355.92
D162.R147	162	140-211days	A	2	yes		77.04	176.98	94.02	9.46	87.31	6.91	50.35		38.52	88.49	47.01	4.73	0.33	25.17		0.12	0.28	0.15	0.02	0.33	0.08		70.31	28.94	1581.93	355.92
D165.R147	165	140-211days	A	2	yes		64.95	173.84	102.55	7.04	91.43	4.43	51.22		32.48	86.92	51.28	3.52	0.21	25.61		0.1	0.28	0.17	0.01	0.21	0.08		68.34	30.25	1726.58	355.92
D169.R147	169	140-211days	A	2	yes		62.91	176.46	107.32	8.05	77.41	4.48	53.19		31.46	88.23	53.66	4.02	0.22	26.59		0.1	0.28	0.17	0.01	0.22	0.08		66.82	31.89	1825.42	355.92
D172.R147	172	140-211days	A	2	yes		53.55	196.09	106.42	7.44	53.7	4.55	52.75		26.77	98.05	53.21	3.72	0.22	26.38		0.08	0.3	0.16	0.01	0.22	0.08		67.38	32.11	1963.83	355.92
D176.R147	176	140-211days	A	2	yes		54.74	187.95	106.79	6.96	39.72	4.28	53.84		27.37	93.97	53.4	3.48	0.21	26.92		0.08	0.28	0.16	0.01	0.21	0.08		68.07	31.11	1881.27	355.92
D179.R147	179	140-211days	A	2	yes		54.04	201.77	112.99	7.56	48.51	4.99	53.62		27.02	100.88	56.49	3.78	0.24	26.81		0.08	0.3	0.17	0.01	0.24	0.08		67.21	31.21	2065.12	355.92
D183.R147	183	140-211days	A	2	yes		52.72	203.76	104.93	6.44	46.33	7.06	50.35		26.36	101.88	52.47	3.22	0.34	25.17		0.08	0.31	0.16	0.01	0.34	0.08		68.43	30	1855.15	355.92
D186.R147	186	140-211days	A	2	yes		53.99	199.31	106	7.07	51.65	4.8	51		26.99	99.65	53	3.54	0.23	25.5		0.08	0.3	0.16	0.01	0.23	0.08		69.63	29.54	2036.64	355.92
D190.R147	190	140-211days	A	2	yes		52.38	191.15	100.42	5.87	44.17	4.39	50.46		26.19	95.57	50.21	2.94	0.21	25.23		0.08	0.29	0.15	0.01	0.21	0.08		69.55	29.52	1908.71	355.92
D193.R147	193	140-211days	A	2	yes		55.13	203.66	109.63	7.08	62.66	4.48	50.68		27.56	101.83	54.82	3.54	0.22	25.34		0.08	0.31	0.17	0.01	0.22	0.08		69.36	29.86	1961.08	355.92
D197.R147	197	140-211days	A	2	yes		61.83	196.63	121.03	9.46	62.03	4.57	50.57		30.91	98.32	60.52	4.73	0.22	25.28		0.1	0.3	0.19	0.01	0.22	0.08		70.77	28.36	1854.08	355.92
D204.R147	204	140-211days	A	2	yes		58.53	187.24	118.13	11.25	38.24	3.65	47.94		29.27	93.62	59.07	5.63	0.18	23.97		0.09	0.28	0.18	0.02	0.18	0.07		72.71	26.58	1958.16	355.92
D207.R147	207	140-211days	A	2	yes		64.52	229.9	128.11	11.88	26.73	3.89	47.18		32.26	114.95	64.06	5.94	0.19	23.59		0.09	0.34	0.19	0.02	0.19	0.07		75.68	23.66	1889.26	355.92
D211.R147	211	140-211days	A	2	yes		62.16	229.98	124.24	11.87	23.5	3.72	46.42		31.08	114.99	62.12	5.93	0.18	23.21		0.09	0.33	0.18	0.02	0.18	0.07		75.06	24.08	1940.33	355.92
D01.R148	1	0-50days	B	8	yes		59.7	295.6	70.48	2.37	12.15	0	40.55		7.46	36.95	8.81	0.3	0	5.07		0.09	0.42	0.1	0	0	0.06		8.77	4.24	345.74	88.98
D08.R148	8	0-50days	B	8	yes		66.98	275.35	74.91	3.58	9.04	0	40.33		8.37	34.42	9.36	0.45	0	5.04		0.1	0.39	0.11	0.01	0	0.06		82.16	3.98	260.84	88.98
D15.R148	15	0-50days	B	8	yes		69.79	283.58	80.36	4.38	8.72	0	40.44		8.72	35.45	10.05	0.55	0	5.06		0.1	0.4	0.11	0.01	0	0.06		74.56	5.83	207.37	88.98
D22.R148	22	0-50days	B	8	yes		66.5	266.74	83.67	4.55	10.9	1.91	40.22		8.31	33.34	10.46	0.57	0.09	5.03		0.09	0.38	0.12	0.01	0.09	0.06		79.02	6.77	194.42	88.98
D32.R148	32	0-50days	B	8	yes		75.06	265.11	93.52	6.24	15.89	0	40.11		9.38	33.14	11.69	0.78	0	5.01		0.11	0.38	0.13	0.01	0	0.06		82.24	4.3	193.78	88.98
D39.R148	39	0-50days	B	8	yes		66.44	276.73	93.27	6.08	14.02	2.97	41.78		8.31	34.59	11.66	0.76	0.14	5.22		0.1	0.4	0.13	0.01	0.14	0.06		75.61	7.31	223.12	88.98
D50.R148	50	0-50days	B	8	yes		81.84	293.96	85.34	7.67	13.4	0	40.55		10.23	36.75	10.67	0.96	0	5.07		0.12	0.42	0.12	0.01	0	0.06		87.45	4.53	210.09	88.98
D53.R148	53	50-100days	B	8	no		75.97	266.81	72.58	6.66	10.9	0	39.77		9.5	33.35	9.07	0.83	0	4.97		0.11	0.38	0.1	0.01	0	0.06		87.93	3.76	196.02	88.98
D60.R148	60	50-100days	B	8	no		81.64	275.46	77.1	6.5	7.18	1.1	40.89		10.21	34.43	9.64	0.81	0.05	5.11		0.12	0.39	0.11	0.01	0.05	0.06		86.06	4.44	177.5	88.98
D67.R148	67	50-100days	B	8	no		76.86	286.45	87.81	6.74	8.59	0	41.78		9.61	35.81	10.98	0.84	0	5.22		0.11	0.41	0.12	0.01	0	0.06		87.73	4.52	227.76	88.98
D74.R148	74	50-100days	B	8	no		70.39	269.79	85.37	6.22	4.9	0	41.55		8.8	33.72	10.67	0.78	0	5.19		0.1	0.38	0.12	0.01	0	0.06		85.72	5.44	228.18	88.98
D81.R148	81	50-100days	B	8	no		69.26	267.6	88.03	6.47	12	0	40.11		8.66	33.45	11	0.81	0	5.01		0.1	0.38	0.13	0.01	0	0.06		85.52	6.93	245.69	88.98
D85.R148	85	50-100days	B	8	no		70.86	278.58	90.95	6.75	4.25	0	39.77		8.86	34.82	11.37	0.84	0	4.97		0.1	0.39	0.13	0.01	0	0.06		85.11	7.12	275.84	88.98
D92.R148	92	50-100days	B	8	no		77.43	283.69	85.77	6.63	8.01	0	39.77		9.68	35.46	10.72	0.83	0	4.97		0.11	0.4	0.12	0.01	0	0.06		78.79	8.17	235.9	88.98
D99.R148	99	50-100days	B	8	no		73.88	280.71	87.95	6.47	8.76	0	38.66		9.24	35.09	10.99	0.81	0	4.83		0.11	0.4	0.13	0.01	0	0.06		80.38	8.2	257.45	88.98
D106.R148	106	100-140days	B	8	no		64.63	281.68	93.41	6.73	12.41	0	38.44		8.08	35.21	11.68	0.84	0	4.8		0.09	0.4	0.13	0.01	0	0.05		80.47	10.24	318.85	88.98
D109.R148	109	100-140days	B	8	no		68.8	282.28	95.94	7.24	27	0	39.44		8.6	35.29	11.99	0.91	0	4.93		0.1	0.41	0.14	0.01	0	0.06		82.56	8.89	302.81	88.98
D113.R148	113	100-140days	B	8	no		70.73	279.8	96.19	7.68	16.51	0	39.77		8.84	34.98	12.02	0.96	0	4.97		0.1	0.4	0.14	0.01	0	0.06		83.7	8.06	292.63	88.98
D116.R148	116	100-140days	B	8	no		68.47	274	94.22	7.84	8.99	0	39.66		8.56	34.25	11.78	0.98	0	4.96		0.1	0.39	0.13	0.01	0	0.06		80.68	8.94	277.89	88.98
D120.R148	120	100-140days	B	8	no		69.48	280.41	95.43	8.37	4.21	0	41		8.69	35.05	11.93	1.05	0	5.12		0.1	0.4	0.13	0.01	0	0.06		81.13	7.96	272.83	88.98
D123.R148	123	100-140days	B	8	no		70.19	288.41	97.96	8.97	15.62	1.76	41		8.77	36.05	12.25	1.12	0.08	5.12		0.1	0.41	0.14	0.01	0.08	0.07		83.48	8.29	284.43	88.98
D127.R148	127	100-140days	B	6	no		71.98	283.21	93.92	8.52	18.39	0	48.24		12	47.2	15.65	1.42	0	8.04		0.1	0.41	0.14	0.01	0	0.08		83.78	9.92	436.42	118.64
D130.R148	130	100-140days	B	6	no		76.55	293.45	93.65	8.55	16.11	0	43.45		12.76	48.91	15.61	1.43	0	7.24		0.11	0.42	0.13	0.01	0	0.07		86.14	8.21	422.47	118.64
D134.R148	134	100-140days	B	4	no		88.18	278.69	88.79	6.74	22.78	0	46.79		22.05	69.67	22.2	1.68	0	11.7		0.13	0.4	0.13	0.01	0	0.09		91.12	6.51	516.84	177.96
D137.R148	137	100-140days	B	4	no		95.82	243.32	96.36	5.93	35.34	2.42	44.67		23.95	60.83	24.09	1.48	0.12	11.17		0.14	0.36	0.14	0.01	0.12	0.09		91.47	5.96	469.47	177.96
D141.R148	141	140-211days	B	2	yes		94.2	125.95	82.33	5.19	161.34	5.42	46.35		47.1	62.98	41.17	2.6	0.26	23.17		0.17	0.23	0.15	0.01	0.26	0.09		67.13	30.44	1521.41	355.92
D144.R148	144	140-211days	B	2	yes		70.2	141.88	86.9	6.95	131.17	9.7	50.69		35.1	70.94	43.45	3.48	0.47	25.34		0.12	0.24	0.15	0.01	0.47	0.1		64.28	33.81	2093.57	355.92
D148.R148	148	140-211days	B	2	yes		77.48	111.09	86.51	8.46	113.03	10.31	48.02		38.74	55.55	43.26	4.23	0.5	24.01		0.13	0.19	0.14	0.01	0.5	0.09		64.69	32.99	1721.61	355.92
D151.R148	151	140-211days	B	2	yes		78.84	98.4	80.19	8.61	106.65	10.8	48.57		39.42	49.2	40.09	4.3	0.52	24.29		0.13	0.16	0.13	0.01	0.52	0.08		65.03	34.07	1218.49	355.92
D155.R148	155	140-211days	B	2	yes		78.08	118.05	81.78	8.24	115.03	11.48	50.24		39.04	59.02	40.89	4.12	0.55	25.12		0.13	0.2	0.14	0.01	0.55	0.08		66.88	32.51	1365.19	355.92
D158.R148	158	140-211days	B	2	yes		80.65	138.59	99.42	8.69	114.39	8.77	51.14		40.33	69.3	49.71	4.35	0.42	25.57		0.13	0.23	0.17	0.01	0.42	0.08		68.52	31.17	1287.77	355.92
D162.R148	162	140-211days	B	2	yes		68.59	171.3	96.98	5.67	97.57	4.06	50.69		34.29	85.65	48.49	2.84	0.2	25.34		0.11	0.28	0.16	0.01	0.2	0.08		68.56	30.41	1306.55	355.92
D165.R148	165	140-211days	B	2	yes		65.74	169.9	95.6	7.74	88.3	6.13	51.47		32.87	84.95	47.8	3.87	0.29	25.73		0.11	0.27	0.15	0.01	0.29	0.08		68.17	30.66	1497.35	355.92
D169.R148	169	140-211days	B	2	yes		50.28	200.21	95.77	6.01	87.47	6.28	53.48		25.14	100.11	47.89	3	0.3	26.74		0.08	0.32	0.15	0.01	0.3	0.08		66.64	32.44	1717.26	355.92
D172.R148	172	140-211days	B	2	yes		45.33	204.68	93.57	4.73	40.35	5.15	54.37		22.67	102.34	46.78	2.36	0.25	27.18		0.07	0.3	0.14	0.01	0.25	0.08		68.17	31.24	1717.01	355.92
D176.R148	176	140-211days	B	2	yes		56.57	184.8	106.35	5.78	54.24	4.6	53.92		28.29	92.4	53.18	2.89	0.22	26.96		0.09	0.28	0.16	0.01	0.22	0.08		70.59	28.53	1488.06	355.92
D179.R148	179	140-211days	B	2	yes		62.24	163.33	113.18	7.78	47.67	5.44	55.15		31.12	81.67	56.59	3.89	0.26	27.57		0.09	0.25	0.17	0.01	0.26	0.08		69.3	29.55	1616.66	355.92
D183.R148	183	140-211days	B	2	yes		62.9	153.72	116.95	9.47	28.92	8.56	57.71		31.45	76.86	58.48	4.74	0.41	28.85		0.09	0.23	0.17	0.01	0.41	0.09		70.89	27.87	1981.33	355.92
D186.R148	186	140-211days	B	2	yes		56.32	204.78	119.47	9.31	35.42	4.82	53.36		28.16	102.39	59.73	4.66	0.23	26.68		0.08	0.3	0.18	0.01	0.23	0.08		68.91	30.1	1608.49	355.92
D190.R148	190	140-211days	B	2	yes		72.12	120.32	111.63	12.24	57.6	4.21	54.14		36.06	60.16	55.82	6.12	0.2	27.07		0.11	0.18	0.17	0.02	0.2	0.08		67.85	30.89	1582.82	355.92
D193.R148	193	140-211days	B	2	yes		77.11	157.78	119.58	12.22	77.39	4.83	58.82		38.56	78.89	59.79	6.11	0.23	29.41		0.12	0.25	0.19	0.02	0.23	0.09		67.82	30.42	1705.6	355.92
D197.R148	197	140-211days	B	2	yes		80.23	132.42	121.58	12.91	99.66	4.61	52.92		40.11	66.21	60.79	6.46	0.22	26.46		0.13	0.22	0.2	0.02	0.22	0.08		66.31	32.68	1548.61	355.92
D204.R148	204	140-211days	B	2	yes		76.98	129.29	106.82	12.33	78.8	3.89	49.13		38.49	64.64	53.41	6.17	0.19	24.57		0.12	0.2	0.17	0.02	0.19	0.07		67.92	31.23	1592.49	355.92
D207.R148	207	140-211days	B	2	yes		77.3	163.71	121.17	12.07	61.89	4.41	53.36		38.65	81.86	60.59	6.04	0.21	26.68		0.12	0.25	0.19	0.02	0.21	0.08		67.78	30.41	1786.55	355.92
D211.R148	211	140-211days	B	2	yes		74.95	148.2	125.74	13.68	60.68	4.38	52.36		37.47	74.1	62.87	6.84	0.21	26.18		0.12	0.23	0.19	0.02	0.21	0.08		67.17	32.14	1806.89	355.92
